# Supplementary material for: Cyclo­penta­dienone triisocyanide iron complexes: general synthesis and crystal structures of tris­(2,6-di­methyl­phenyl isocyanide)(η4-tetra­phenyl­cyclo­penta­dienone)iron and tris­(naphthalen-2-yl iso­cyanide)(η4-tetra­phenyl­cyclo­penta­dienone)iron acetone hemisolvate
Source: Acta Crystallogr E Crystallogr Commun. 2023 Jun 13;79(Pt 7):626–32. doi: 10.1107/S205698902300498X (PMC10439430; doi:10.1107/S205698902300498X)
Supplement: Supplementary file 1 [file e-79-00626-sup1.cif]

##############################################################################
#                                                                            #
# This CIF contains the data in a paper accepted for publication in          #
# Acta Crystallographica Section E. It conforms to the requirements of       #
# Notes for Authors for Acta Crystallographica Section E, and has been       #
# peer reviewed under the auspices of the IUCr Commission on Journals.       #
#                                                                            #
# Full details of the Crystallographic Information File format               #
# are given in the paper "The Crystallographic Information File (CIF):       #
# a New Standard Archive File for Crystallography" by S. R. Hall, F. H.      #
# Allen and I. D. Brown [Acta Cryst. (1991), A47, 655-685].                  #
#                                                                            #
# The current version of the core CIF dictionary is obtainable from          #
# ftp://ftp.iucr.org/pub/cif_core.dic.                                       #
#                                                                            #
# Software is freely available for graphical display of the structure(s)     #
# in this CIF. For information consult the CIF software page                 #
# http://www.iucr.org/resources/cif/software.                                #
#                                                                            #
# This file may be used for bona fide research purposes within the           #
# scientific community so long as proper attribution is given to the journal # 
# article from which it was obtained.                                        #
#                                                                            #
##############################################################################
data_I
_audit_creation_method
;
Olex2 1.5
(compiled 2022.04.07 svn.rca3783a0 for OlexSys, GUI svn.r6498)
;
_journal_data_validation_number     ?
_journal_date_recd_electronic     2023-05-15
_journal_date_accepted     2023-06-06
_journal_name_full     'Acta Crystallographica, Section E'
_journal_year     2023
_journal_volume     79
_journal_issue      7
_journal_page_first     0
_journal_page_last     0
_journal_paper_category     GM
_journal_paper_doi     10.1107/S205698902300498X
_journal_coeditor_code     MW2197
_publ_contact_author_name     'Peter Chen'
_publ_contact_author_address
;
Department of Chemistry and Applied Biosciences, Laboratory of Organic
Chemistry, ETH Zurich, Zurich 8049,
Switzerland
;
_publ_contact_author_email     'peter.chen@org.chem.ethz.ch'
_publ_contact_author_fax     ?
_publ_contact_author_phone     ?
_publ_section_title
;
Cyclopentadienone triisocyanide iron complexes: general synthesis and crystal
structures of
tris(2,6-dimethylphenyl isocyanide)(\h^4^-tetraphenylcyclopentadienone)iron and
tris(naphthalen-2-yl isocyanide)(\h^4^-tetraphenylcyclopentadienone)iron
acetone hemisolvate
;
_publ_section_title_footnote     .
loop_
    _publ_author_name
    _publ_author_footnote
    _publ_author_address
    'B\"utikofer, Andr\'e' .
;
Department of Chemistry and Applied Biosciences,
Laboratory of Organic Chemistry, ETH Zurich, Zurich 8093,
Switzerland
;
    'Chen, Peter' .
;
Department of Chemistry and Applied Biosciences,
Laboratory of Organic Chemistry, ETH Zurich, Zurich 8093,
Switzerland
;
_publ_section_synopsis
;
Cyclopentadienone triisocyanide iron complexes were isolated and fully
characterized for the first time. Two of the twelve isolated complexes could
be crystallographically characterized.
;
_chemical_name_systematic
;
Tris(2,6-dimethylphenyl isocyanide)(\h^4^-tetraphenylcyclopentadienone)iron
;
_chemical_name_common     ?
_chemical_formula_moiety     'C56 H47 Fe N3 O'
_chemical_formula_sum     'C56 H47 Fe N3 O'
_chemical_formula_iupac     '[Fe (C9 H9 N)3 (C29 H20 O)]'
_chemical_formula_weight     833.81
_chemical_melting_point     ?
_chemical_absolute_configuration     ad
_space_group_crystal_system     orthorhombic
_space_group_name_H-M_alt     'P c a 21'
_space_group_name_Hall     'P 2c -2ac'
loop_
    _space_group_symop_operation_xyz
    'x, y, z'
    '-x, -y, z+1/2'
    'x+1/2, -y, z'
    '-x+1/2, y, z+1/2'
_cell_length_a     16.7473(3)
_cell_length_b     12.1998(2)
_cell_length_c     20.9668(4)
_cell_angle_alpha     90
_cell_angle_beta     90
_cell_angle_gamma     90
_cell_volume     4283.81(13)
_cell_formula_units_Z     4
_cell_measurement_reflns_used     11706
_cell_measurement_theta_min     3.6120
_cell_measurement_theta_max     79.3330
_cell_measurement_temperature     100.00(10)
_exptl_crystal_description     needle
_exptl_crystal_colour     'clear yellow'
_exptl_crystal_size_max     0.141
_exptl_crystal_size_mid     0.032
_exptl_crystal_size_min     0.023
_exptl_crystal_density_diffrn     1.293
_exptl_crystal_density_meas     ?
_exptl_crystal_density_method     ?
_exptl_crystal_F_000     1752
loop_
    _exptl_crystal_face_index_h
    _exptl_crystal_face_index_k
    _exptl_crystal_face_index_l
    _exptl_crystal_face_perp_dist
    0 1 -1 0.0158
    1 1 2 0.0267
    1 1 0 0.0389
    0 0 1 0.0099
    10 -2 4 0.0624
    7 -1 -10 0.0561
    -1 1 -13 0.0228
    0 -2 -13 0.0156
    8 -5 -4 0.0507
    0 -6 -9 0.0153
    4 -7 1 0.0268
    0 -8 0 0.0074
    0 -7 7 0.0066
    -3 -8 -1 0.0166
    -10 -3 0 0.0649
    -6 6 3 0.0442
    0 8 2 0.0138
_exptl_absorpt_coefficient_mu     3.164
_exptl_absorpt_correction_type     gaussian
_exptl_absorpt_process_details
;
(CrysAlisPro; Rigaku OD, 2021)
;
_exptl_absorpt_correction_T_min     0.697
_exptl_absorpt_correction_T_max     1.000
_diffrn_ambient_temperature     100.00(10)
_diffrn_source     'micro-focus sealed X-ray tube'
_diffrn_radiation_type     'Cu K\a'
_diffrn_radiation_wavelength     1.54184
_diffrn_radiation_monochromator     mirror
_diffrn_measurement_device_type     'XtaLAB Synergy, Dualflex, Pilatus 300K'
_diffrn_measurement_device     'four-circle diffractometer'
_diffrn_measurement_method     '\w scans'
_diffrn_detector     'Hybrid Pixel Array Detector'
_diffrn_detector_area_resol_mean     5.8140
_diffrn_reflns_number     33622
_diffrn_reflns_av_R_equivalents     0.0810
_diffrn_reflns_av_unetI/netI     0.0602
_diffrn_reflns_theta_min     3.623
_diffrn_reflns_theta_max     80.118
_diffrn_reflns_theta_full     67.684
_diffrn_measured_fraction_theta_max     0.985
_diffrn_measured_fraction_theta_full     1.000
_diffrn_reflns_limit_h_min     -21
_diffrn_reflns_limit_h_max     20
_diffrn_reflns_limit_k_min     -15
_diffrn_reflns_limit_k_max     15
_diffrn_reflns_limit_l_min     -26
_diffrn_reflns_limit_l_max     21
_diffrn_radiation_probe     x-ray
_refine_special_details     ?
_reflns_number_total     7440
_reflns_number_gt     6449
_reflns_threshold_expression     'I > 2\s(I)'
_refine_ls_structure_factor_coef     Fsqd
_refine_ls_matrix_type     full
_refine_ls_R_factor_all     0.0514
_refine_ls_R_factor_gt     0.0422
_refine_ls_wR_factor_gt     0.1041
_refine_ls_wR_factor_ref     0.1093
_refine_ls_goodness_of_fit_ref     1.048
_refine_ls_restrained_S_all     1.048
_refine_ls_number_reflns     7440
_refine_ls_number_parameters     556
_refine_ls_number_restraints     1
_refine_ls_hydrogen_treatment     constr
_refine_ls_weighting_scheme     calc
_refine_ls_weighting_details
                      'w=1/[\s^2^(Fo^2^)+(0.0630P)^2^] where P=(Fo^2^+2Fc^2^)/3'
_atom_sites_solution_hydrogens     geom
_atom_sites_solution_primary     dual
_atom_sites_solution_secondary     ?
_refine_ls_shift/su_max     0.000
_refine_ls_shift/su_mean     0.000
_refine_diff_density_max     0.362
_refine_diff_density_min     -0.402
_refine_ls_extinction_method     none
_refine_ls_extinction_coef     .
_refine_ls_abs_structure_details
;
Flack <i>x</i> determined using 1989 quotients
[(<i>I</i>^+^)-(<i>I</i>^-^)]/[(<i>I</i>^+^)+(<i>I</i>^-^)]
(Parsons <i>et al.</i>,  2013)
;
_refine_ls_abs_structure_Flack     -0.008(4)
loop_
    _atom_type_symbol
    _atom_type_description
    _atom_type_scat_dispersion_real
    _atom_type_scat_dispersion_imag
    _atom_type_scat_source
    'C' 'C' 0.0181 0.0091
                         'International Tables Vol C Tables 4.2.6.8 and 6.1.1.4'
    'H' 'H' 0.0000 0.0000
                         'International Tables Vol C Tables 4.2.6.8 and 6.1.1.4'
    'Fe' 'Fe' -1.1336 3.1974
                         'International Tables Vol C Tables 4.2.6.8 and 6.1.1.4'
    'N' 'N' 0.0311 0.0180
                         'International Tables Vol C Tables 4.2.6.8 and 6.1.1.4'
    'O' 'O' 0.0492 0.0322
                         'International Tables Vol C Tables 4.2.6.8 and 6.1.1.4'
_computing_data_collection
;
CrysAlisPro 1.171.41.119a (Rigaku OD, 2021)
;
_computing_cell_refinement
;
CrysAlisPro 1.171.41.119a (Rigaku OD, 2021)
;
_computing_data_reduction
;
CrysAlisPro 1.171.41.119a (Rigaku OD, 2021)
;
_computing_structure_solution
;
<i>SHELXT</i> (Sheldrick, 2015a)
;
_computing_structure_refinement
;
<i>SHELXL2018/3</i> (Sheldrick, 2015b)
;
_computing_molecular_graphics
;
Olex2 1.5 (Dolomanov <i>et al.</i>,  2009)
;
_computing_publication_material
;
Mercury (Macrae <i>et al.</i>,  2020)
;
loop_
    _atom_site_type_symbol
    _atom_site_label
    _atom_site_fract_x
    _atom_site_fract_y
    _atom_site_fract_z
    _atom_site_U_iso_or_equiv
    _atom_site_adp_type
    _atom_site_calc_flag
    _atom_site_occupancy
    _atom_site_disorder_assembly
    _atom_site_disorder_group
    Fe Fe1 0.44212(3) 0.29727(4) 0.49025(3) 0.01969(13) Uani d 1 . .
    O O1 0.34098(16) 0.1785(2) 0.37047(13) 0.0247(6) Uani d 1 . .
    N N1 0.5466(2) 0.2208(3) 0.38217(18) 0.0258(7) Uani d 1 . .
    N N2 0.5401(2) 0.2204(3) 0.60128(19) 0.0278(7) Uani d 1 . .
    N N3 0.51844(17) 0.5183(2) 0.48677(19) 0.0255(6) Uani d 1 . .
    C C1 0.5072(2) 0.2484(3) 0.4249(2) 0.0259(9) Uani d 1 . .
    C C2 0.5031(2) 0.2504(3) 0.55733(19) 0.0241(8) Uani d 1 . .
    C C3 0.4886(2) 0.4325(3) 0.4898(2) 0.0240(7) Uani d 1 . .
    C C4 0.3418(2) 0.2250(3) 0.4232(2) 0.0219(8) Uani d 1 . .
    C C5 0.35340(18) 0.1724(2) 0.4859(2) 0.0210(6) Uani d 1 . .
    C C6 0.3355(2) 0.2502(3) 0.53539(19) 0.0199(7) Uani d 1 . .
    C C7 0.3282(2) 0.3565(3) 0.50543(18) 0.0208(7) Uani d 1 . .
    C C8 0.3381(2) 0.3442(3) 0.43788(18) 0.0211(7) Uani d 1 . .
    C C9 0.3600(2) 0.0516(2) 0.4933(2) 0.0233(7) Uani d 1 . .
    C C10 0.4154(2) -0.0087(3) 0.4587(2) 0.0270(8) Uani d 1 . .
    H H10 0.451113 0.028206 0.430856 0.032 Uiso calc 1 . .
    C C11 0.4194(3) -0.1221(3) 0.4642(2) 0.0337(9) Uani d 1 . .
    H H11 0.457570 -0.161958 0.439927 0.040 Uiso calc 1 . .
    C C12 0.3681(3) -0.1774(3) 0.5049(2) 0.0356(10) Uani d 1 . .
    H H12 0.371492 -0.254748 0.509268 0.043 Uiso calc 1 . .
    C C13 0.3116(3) -0.1186(3) 0.5392(2) 0.0334(9) Uani d 1 . .
    H H13 0.275669 -0.155950 0.566711 0.040 Uiso calc 1 . .
    C C14 0.3076(3) -0.0055(3) 0.5335(2) 0.0297(8) Uani d 1 . .
    H H14 0.268673 0.033951 0.557136 0.036 Uiso calc 1 . .
    C C15 0.3175(2) 0.2258(3) 0.6031(2) 0.0224(7) Uani d 1 . .
    C C16 0.3635(2) 0.1555(3) 0.64050(19) 0.0250(8) Uani d 1 . .
    H H16 0.410074 0.122967 0.622858 0.030 Uiso calc 1 . .
    C C17 0.3424(2) 0.1321(3) 0.7032(2) 0.0289(8) Uani d 1 . .
    H H17 0.375556 0.086079 0.728307 0.035 Uiso calc 1 . .
    C C18 0.2733(2) 0.1755(3) 0.7291(2) 0.0286(8) Uani d 1 . .
    H H18 0.258942 0.159492 0.771960 0.034 Uiso calc 1 . .
    C C19 0.2253(2) 0.2427(3) 0.6918(2) 0.0284(8) Uani d 1 . .
    H H19 0.176829 0.270689 0.708802 0.034 Uiso calc 1 . .
    C C20 0.2475(2) 0.2692(3) 0.62986(19) 0.0241(8) Uani d 1 . .
    H H20 0.214970 0.317101 0.605363 0.029 Uiso calc 1 . .
    C C21 0.3020(2) 0.4560(3) 0.54132(19) 0.0229(7) Uani d 1 . .
    C C22 0.3432(2) 0.4931(3) 0.59502(19) 0.0263(8) Uani d 1 . .
    H H22 0.392299 0.459712 0.606579 0.032 Uiso calc 1 . .
    C C23 0.3130(3) 0.5785(3) 0.6317(2) 0.0296(8) Uani d 1 . .
    H H23 0.341359 0.602888 0.668332 0.036 Uiso calc 1 . .
    C C24 0.2411(3) 0.6282(3) 0.6147(2) 0.0323(9) Uani d 1 . .
    H H24 0.219540 0.685330 0.640286 0.039 Uiso calc 1 . .
    C C25 0.2011(2) 0.5939(3) 0.5604(2) 0.0314(9) Uani d 1 . .
    H H25 0.153037 0.629211 0.547934 0.038 Uiso calc 1 . .
    C C26 0.2311(2) 0.5081(3) 0.5241(2) 0.0269(8) Uani d 1 . .
    H H26 0.203041 0.484711 0.487102 0.032 Uiso calc 1 . .
    C C27 0.3286(2) 0.4318(3) 0.38982(19) 0.0241(8) Uani d 1 . .
    C C28 0.3420(2) 0.5434(3) 0.4046(2) 0.0281(8) Uani d 1 . .
    H H28 0.363307 0.562470 0.445112 0.034 Uiso calc 1 . .
    C C29 0.3246(3) 0.6253(3) 0.3611(2) 0.0308(9) Uani d 1 . .
    H H29 0.332359 0.699903 0.372456 0.037 Uiso calc 1 . .
    C C30 0.2959(3) 0.5993(3) 0.3011(2) 0.0381(10) Uani d 1 . .
    H H30 0.283663 0.655662 0.271401 0.046 Uiso calc 1 . .
    C C31 0.2851(3) 0.4899(3) 0.2846(2) 0.0352(9) Uani d 1 . .
    H H31 0.266627 0.471371 0.243156 0.042 Uiso calc 1 . .
    C C32 0.3011(2) 0.4076(3) 0.3285(2) 0.0272(8) Uani d 1 . .
    H H32 0.293296 0.333263 0.316540 0.033 Uiso calc 1 . .
    C C33 0.5933(2) 0.1901(3) 0.33020(19) 0.0245(8) Uani d 1 . .
    C C34 0.5665(2) 0.2148(3) 0.2688(2) 0.0278(9) Uani d 1 . .
    C C35 0.4882(3) 0.2716(4) 0.2592(2) 0.0394(10) Uani d 1 . .
    H H35A 0.446900 0.234730 0.284361 0.059 Uiso calc 1 . .
    H H35B 0.473743 0.269284 0.213920 0.059 Uiso calc 1 . .
    H H35C 0.492766 0.348139 0.272994 0.059 Uiso calc 1 . .
    C C36 0.6154(3) 0.1832(3) 0.2180(2) 0.0363(10) Uani d 1 . .
    H H36 0.598949 0.197116 0.175438 0.044 Uiso calc 1 . .
    C C37 0.6878(3) 0.1316(3) 0.2294(2) 0.0406(11) Uani d 1 . .
    H H37 0.721016 0.112063 0.194436 0.049 Uiso calc 1 . .
    C C38 0.7122(3) 0.1085(3) 0.2905(2) 0.0370(10) Uani d 1 . .
    H H38 0.761845 0.072581 0.297136 0.044 Uiso calc 1 . .
    C C39 0.6658(2) 0.1366(3) 0.3426(2) 0.0298(9) Uani d 1 . .
    C C40 0.6909(3) 0.1127(4) 0.4099(3) 0.0440(11) Uani d 1 . .
    H H40A 0.697759 0.181828 0.433163 0.066 Uiso calc 1 . .
    H H40B 0.741584 0.072510 0.409616 0.066 Uiso calc 1 . .
    H H40C 0.649900 0.068351 0.430990 0.066 Uiso calc 1 . .
    C C41 0.5568(2) 0.1777(3) 0.6620(2) 0.0263(8) Uani d 1 . .
    C C42 0.5805(2) 0.0682(3) 0.6658(2) 0.0293(8) Uani d 1 . .
    C C43 0.5935(3) 0.0009(3) 0.6074(3) 0.0432(11) Uani d 1 . .
    H H43A 0.541778 -0.021491 0.589824 0.065 Uiso calc 1 . .
    H H43B 0.624754 -0.064352 0.618305 0.065 Uiso calc 1 . .
    H H43C 0.622491 0.044347 0.575618 0.065 Uiso calc 1 . .
    C C44 0.5888(3) 0.0228(4) 0.7264(3) 0.0397(11) Uani d 1 . .
    H H44 0.604670 -0.051553 0.730785 0.048 Uiso calc 1 . .
    C C45 0.5742(3) 0.0855(5) 0.7802(3) 0.0460(12) Uani d 1 . .
    H H45 0.579116 0.053327 0.821313 0.055 Uiso calc 1 . .
    C C46 0.5524(3) 0.1944(4) 0.7748(3) 0.0452(12) Uani d 1 . .
    H H46 0.543125 0.236364 0.812217 0.054 Uiso calc 1 . .
    C C47 0.5439(3) 0.2434(4) 0.7156(2) 0.0352(10) Uani d 1 . .
    C C48 0.5181(4) 0.3609(4) 0.7074(3) 0.0601(16) Uani d 1 . .
    H H48A 0.549030 0.394599 0.672876 0.090 Uiso calc 1 . .
    H H48B 0.527450 0.401122 0.747135 0.090 Uiso calc 1 . .
    H H48C 0.461175 0.363298 0.696745 0.090 Uiso calc 1 . .
    C C49 0.5590(2) 0.6118(3) 0.46513(19) 0.0251(8) Uani d 1 . .
    C C50 0.5748(2) 0.6956(3) 0.5084(2) 0.0272(8) Uani d 1 . .
    C C51 0.5468(3) 0.6862(3) 0.5761(2) 0.0335(9) Uani d 1 . .
    H H51A 0.488492 0.679505 0.576812 0.050 Uiso calc 1 . .
    H H51B 0.562872 0.751732 0.599833 0.050 Uiso calc 1 . .
    H H51C 0.570728 0.621185 0.595776 0.050 Uiso calc 1 . .
    C C52 0.6185(2) 0.7852(3) 0.4862(3) 0.0323(8) Uani d 1 . .
    H H52 0.632142 0.842696 0.514717 0.039 Uiso calc 1 . .
    C C53 0.6423(2) 0.7911(3) 0.4229(2) 0.0330(9) Uani d 1 . .
    H H53 0.670757 0.853558 0.408235 0.040 Uiso calc 1 . .
    C C54 0.6251(2) 0.7071(3) 0.3812(2) 0.0331(9) Uani d 1 . .
    H H54 0.641741 0.712719 0.338044 0.040 Uiso calc 1 . .
    C C55 0.5837(2) 0.6142(3) 0.4012(2) 0.0309(9) Uani d 1 . .
    C C56 0.5695(3) 0.5184(4) 0.3583(2) 0.0438(11) Uani d 1 . .
    H H56A 0.596322 0.453630 0.375809 0.066 Uiso calc 1 . .
    H H56B 0.590747 0.534355 0.315812 0.066 Uiso calc 1 . .
    H H56C 0.511980 0.504244 0.355315 0.066 Uiso calc 1 . .
loop_
    _atom_site_aniso_label
    _atom_site_aniso_U_11
    _atom_site_aniso_U_22
    _atom_site_aniso_U_33
    _atom_site_aniso_U_12
    _atom_site_aniso_U_13
    _atom_site_aniso_U_23
    Fe1 0.0222(2) 0.0168(2) 0.0200(3) -0.00091(18) 0.0003(3) 0.0004(2)
    O1 0.0310(14) 0.0216(11) 0.0215(15) 0.0005(10) -0.0023(11) -0.0012(10)
    N1 0.0261(17) 0.0258(15) 0.026(2) -0.0001(12) 0.0045(14) -0.0020(13)
    N2 0.0252(16) 0.0279(15) 0.030(2) -0.0020(13) -0.0012(15) 0.0070(15)
    N3 0.0288(14) 0.0203(12) 0.0273(16) -0.0042(10) -0.0006(15) 0.0011(14)
    C1 0.0249(19) 0.0188(15) 0.034(3) -0.0028(14) -0.0081(18) 0.0025(15)
    C2 0.0270(19) 0.0181(15) 0.027(2) -0.0033(13) -0.0001(17) -0.0010(14)
    C3 0.0262(16) 0.0259(15) 0.0197(18) 0.0019(12) -0.0009(17) 0.0007(16)
    C4 0.0197(17) 0.0207(15) 0.025(2) -0.0003(13) -0.0009(15) -0.0027(14)
    C5 0.0188(14) 0.0172(13) 0.0270(19) -0.0026(10) 0.0010(17) -0.0038(16)
    C6 0.0177(16) 0.0190(14) 0.023(2) -0.0017(12) 0.0010(14) 0.0010(14)
    C7 0.0219(16) 0.0192(14) 0.021(2) 0.0002(12) -0.0009(13) -0.0009(13)
    C8 0.0195(17) 0.0179(15) 0.026(2) 0.0014(12) -0.0052(14) 0.0002(14)
    C9 0.0290(16) 0.0202(14) 0.0206(19) -0.0010(12) -0.0047(17) -0.0004(16)
    C10 0.0296(19) 0.0218(16) 0.030(2) -0.0014(14) -0.0023(16) -0.0044(15)
    C11 0.041(2) 0.0235(17) 0.037(2) 0.0063(15) -0.0090(18) -0.0079(16)
    C12 0.053(3) 0.0182(15) 0.035(3) 0.0018(16) -0.0157(19) 0.0020(15)
    C13 0.053(3) 0.0231(16) 0.024(2) -0.0080(17) -0.0036(19) 0.0026(16)
    C14 0.039(2) 0.0248(17) 0.026(2) -0.0059(15) 0.0000(17) -0.0030(15)
    C15 0.0235(17) 0.0185(14) 0.025(2) -0.0040(12) -0.0021(16) -0.0019(14)
    C16 0.0270(18) 0.0222(15) 0.026(2) -0.0022(13) 0.0007(15) 0.0008(14)
    C17 0.035(2) 0.0249(16) 0.027(2) -0.0061(15) -0.0033(16) 0.0035(15)
    C18 0.038(2) 0.0278(17) 0.020(2) -0.0089(15) 0.0047(17) -0.0019(15)
    C19 0.0304(19) 0.0258(17) 0.029(2) -0.0030(15) 0.0060(16) -0.0047(15)
    C20 0.0244(18) 0.0217(15) 0.026(2) -0.0017(13) 0.0018(15) 0.0004(14)
    C21 0.0255(18) 0.0170(14) 0.026(2) -0.0030(13) 0.0003(15) 0.0006(14)
    C22 0.032(2) 0.0230(16) 0.024(2) -0.0008(14) 0.0003(16) 0.0015(14)
    C23 0.044(2) 0.0198(15) 0.025(2) -0.0057(15) 0.0055(17) -0.0016(15)
    C24 0.046(2) 0.0188(15) 0.032(2) -0.0007(15) 0.0160(19) -0.0039(15)
    C25 0.031(2) 0.0255(17) 0.038(3) 0.0020(15) 0.0082(18) 0.0041(16)
    C26 0.0271(18) 0.0208(15) 0.033(2) 0.0017(14) 0.0005(16) 0.0017(15)
    C27 0.0231(18) 0.0234(16) 0.026(2) -0.0006(13) 0.0033(15) -0.0002(14)
    C28 0.034(2) 0.0219(16) 0.028(2) 0.0001(15) 0.0001(17) 0.0010(15)
    C29 0.045(2) 0.0189(15) 0.029(2) 0.0008(15) -0.0017(18) 0.0030(15)
    C30 0.057(3) 0.0260(18) 0.032(3) 0.0050(18) -0.005(2) 0.0089(16)
    C31 0.052(3) 0.0304(18) 0.023(2) 0.0019(18) -0.005(2) 0.0032(17)
    C32 0.034(2) 0.0227(16) 0.025(2) 0.0029(14) -0.0006(16) -0.0026(15)
    C33 0.0279(19) 0.0210(15) 0.025(2) -0.0031(13) 0.0051(16) -0.0022(14)
    C34 0.036(2) 0.0228(16) 0.025(2) -0.0030(15) -0.0001(17) -0.0035(14)
    C35 0.043(3) 0.039(2) 0.036(3) 0.0051(19) -0.007(2) 0.0013(18)
    C36 0.052(3) 0.0286(19) 0.028(2) -0.0115(18) 0.006(2) -0.0041(17)
    C37 0.048(3) 0.031(2) 0.043(3) -0.0051(18) 0.022(2) -0.0098(19)
    C38 0.031(2) 0.0283(18) 0.051(3) -0.0012(16) 0.009(2) -0.0083(18)
    C39 0.0281(19) 0.0234(16) 0.038(3) 0.0002(14) 0.0027(17) -0.0037(16)
    C40 0.043(3) 0.043(2) 0.045(3) 0.008(2) -0.010(2) -0.002(2)
    C41 0.0236(19) 0.0289(17) 0.026(2) -0.0015(14) -0.0038(16) 0.0023(16)
    C42 0.0234(18) 0.0296(18) 0.035(2) 0.0001(14) -0.0050(17) 0.0051(17)
    C43 0.050(3) 0.032(2) 0.048(3) 0.0078(18) -0.003(2) -0.006(2)
    C44 0.033(2) 0.037(2) 0.049(3) -0.0057(17) -0.009(2) 0.016(2)
    C45 0.034(2) 0.075(3) 0.029(3) -0.009(2) -0.0069(19) 0.014(3)
    C46 0.038(2) 0.069(3) 0.029(3) 0.003(2) -0.005(2) -0.012(2)
    C47 0.032(2) 0.042(2) 0.032(3) 0.0019(18) -0.0067(19) -0.008(2)
    C48 0.068(4) 0.050(3) 0.062(4) 0.021(3) -0.024(3) -0.026(3)
    C49 0.0253(17) 0.0208(16) 0.029(2) -0.0012(13) -0.0029(15) 0.0063(14)
    C50 0.0263(18) 0.0222(16) 0.033(2) 0.0015(13) -0.0022(15) 0.0013(15)
    C51 0.035(2) 0.0312(19) 0.034(3) -0.0050(16) 0.0024(18) -0.0064(17)
    C52 0.0310(18) 0.0212(14) 0.045(2) -0.0027(12) 0.002(2) -0.0024(18)
    C53 0.0257(19) 0.0243(17) 0.049(3) -0.0022(15) 0.0031(18) 0.0094(17)
    C54 0.031(2) 0.0333(19) 0.034(3) -0.0034(15) 0.0037(17) 0.0109(18)
    C55 0.033(2) 0.0288(18) 0.031(2) -0.0020(15) -0.0021(17) 0.0040(16)
    C56 0.057(3) 0.045(2) 0.029(3) -0.012(2) 0.004(2) -0.002(2)
_geom_special_details
;
 All esds (except the esd in the dihedral angle between two l.s. planes)
 are estimated using the full covariance matrix.  The cell esds are taken
 into account individually in the estimation of esds in distances, angles
 and torsion angles; correlations between esds in cell parameters are only
 used when they are defined by crystal symmetry.  An approximate (isotropic)
 treatment of cell esds is used for estimating esds involving l.s. planes.
;
loop_
    _geom_bond_atom_site_label_1
    _geom_bond_atom_site_label_2
    _geom_bond_site_symmetry_2
    _geom_bond_distance
    _geom_bond_publ_flag
    Fe1 C1 . 1.850(4) ?
    Fe1 C2 . 1.830(4) ?
    Fe1 C3 . 1.825(3) ?
    Fe1 C4 . 2.361(4) ?
    Fe1 C5 . 2.130(3) ?
    Fe1 C6 . 2.101(4) ?
    Fe1 C7 . 2.065(3) ?
    Fe1 C8 . 2.137(3) ?
    O1 C4 . 1.243(5) ?
    N1 C1 . 1.162(6) ?
    N1 C33 . 1.392(5) ?
    N2 C2 . 1.169(5) ?
    N2 C41 . 1.403(6) ?
    N3 C3 . 1.162(4) ?
    N3 C49 . 1.403(4) ?
    C4 C5 . 1.475(6) ?
    C4 C8 . 1.487(4) ?
    C5 C6 . 1.438(5) ?
    C5 C9 . 1.487(4) ?
    C6 C7 . 1.447(5) ?
    C6 C15 . 1.482(6) ?
    C7 C8 . 1.434(6) ?
    C7 C21 . 1.494(5) ?
    C8 C27 . 1.478(5) ?
    C9 C10 . 1.388(5) ?
    C9 C14 . 1.402(5) ?
    C10 H10 . 0.9500 ?
    C10 C11 . 1.390(5) ?
    C11 H11 . 0.9500 ?
    C11 C12 . 1.387(6) ?
    C12 H12 . 0.9500 ?
    C12 C13 . 1.387(6) ?
    C13 H13 . 0.9500 ?
    C13 C14 . 1.387(5) ?
    C14 H14 . 0.9500 ?
    C15 C16 . 1.393(5) ?
    C15 C20 . 1.404(5) ?
    C16 H16 . 0.9500 ?
    C16 C17 . 1.390(6) ?
    C17 H17 . 0.9500 ?
    C17 C18 . 1.383(6) ?
    C18 H18 . 0.9500 ?
    C18 C19 . 1.390(6) ?
    C19 H19 . 0.9500 ?
    C19 C20 . 1.389(6) ?
    C20 H20 . 0.9500 ?
    C21 C22 . 1.396(5) ?
    C21 C26 . 1.394(5) ?
    C22 H22 . 0.9500 ?
    C22 C23 . 1.390(5) ?
    C23 H23 . 0.9500 ?
    C23 C24 . 1.396(6) ?
    C24 H24 . 0.9500 ?
    C24 C25 . 1.386(6) ?
    C25 H25 . 0.9500 ?
    C25 C26 . 1.388(5) ?
    C26 H26 . 0.9500 ?
    C27 C28 . 1.414(5) ?
    C27 C32 . 1.398(6) ?
    C28 H28 . 0.9500 ?
    C28 C29 . 1.385(5) ?
    C29 H29 . 0.9500 ?
    C29 C30 . 1.383(6) ?
    C30 H30 . 0.9500 ?
    C30 C31 . 1.390(6) ?
    C31 H31 . 0.9500 ?
    C31 C32 . 1.387(6) ?
    C32 H32 . 0.9500 ?
    C33 C34 . 1.397(6) ?
    C33 C39 . 1.403(5) ?
    C34 C35 . 1.496(6) ?
    C34 C36 . 1.397(6) ?
    C35 H35A . 0.9800 ?
    C35 H35B . 0.9800 ?
    C35 H35C . 0.9800 ?
    C36 H36 . 0.9500 ?
    C36 C37 . 1.386(7) ?
    C37 H37 . 0.9500 ?
    C37 C38 . 1.375(7) ?
    C38 H38 . 0.9500 ?
    C38 C39 . 1.384(6) ?
    C39 C40 . 1.501(7) ?
    C40 H40A . 0.9800 ?
    C40 H40B . 0.9800 ?
    C40 H40C . 0.9800 ?
    C41 C42 . 1.397(5) ?
    C41 C47 . 1.398(6) ?
    C42 C43 . 1.490(6) ?
    C42 C44 . 1.392(6) ?
    C43 H43A . 0.9800 ?
    C43 H43B . 0.9800 ?
    C43 H43C . 0.9800 ?
    C44 H44 . 0.9500 ?
    C44 C45 . 1.386(8) ?
    C45 H45 . 0.9500 ?
    C45 C46 . 1.383(8) ?
    C46 H46 . 0.9500 ?
    C46 C47 . 1.383(7) ?
    C47 C48 . 1.507(7) ?
    C48 H48A . 0.9800 ?
    C48 H48B . 0.9800 ?
    C48 H48C . 0.9800 ?
    C49 C50 . 1.391(5) ?
    C49 C55 . 1.404(6) ?
    C50 C51 . 1.498(6) ?
    C50 C52 . 1.396(5) ?
    C51 H51A . 0.9800 ?
    C51 H51B . 0.9800 ?
    C51 H51C . 0.9800 ?
    C52 H52 . 0.9500 ?
    C52 C53 . 1.387(7) ?
    C53 H53 . 0.9500 ?
    C53 C54 . 1.377(6) ?
    C54 H54 . 0.9500 ?
    C54 C55 . 1.393(5) ?
    C55 C56 . 1.493(6) ?
    C56 H56A . 0.9800 ?
    C56 H56B . 0.9800 ?
    C56 H56C . 0.9800 ?
loop_
    _geom_angle_atom_site_label_1
    _geom_angle_atom_site_label_2
    _geom_angle_atom_site_label_3
    _geom_angle_site_symmetry_1
    _geom_angle_site_symmetry_3
    _geom_angle
    _geom_angle_publ_flag
    C1 Fe1 C4 . . 81.84(15) ?
    C1 Fe1 C5 . . 98.56(15) ?
    C1 Fe1 C6 . . 138.28(15) ?
    C1 Fe1 C7 . . 140.51(16) ?
    C1 Fe1 C8 . . 100.74(16) ?
    C2 Fe1 C1 . . 98.02(16) ?
    C2 Fe1 C4 . . 137.55(14) ?
    C2 Fe1 C5 . . 101.46(16) ?
    C2 Fe1 C6 . . 92.42(16) ?
    C2 Fe1 C7 . . 120.43(17) ?
    C2 Fe1 C8 . . 158.98(16) ?
    C3 Fe1 C1 . . 92.11(17) ?
    C3 Fe1 C2 . . 92.78(17) ?
    C3 Fe1 C4 . . 129.67(15) ?
    C3 Fe1 C5 . . 160.77(14) ?
    C3 Fe1 C6 . . 127.73(15) ?
    C3 Fe1 C7 . . 94.48(14) ?
    C3 Fe1 C8 . . 95.90(14) ?
    C5 Fe1 C4 . . 37.91(15) ?
    C5 Fe1 C8 . . 66.48(13) ?
    C6 Fe1 C4 . . 63.99(14) ?
    C6 Fe1 C5 . . 39.73(14) ?
    C6 Fe1 C8 . . 67.18(14) ?
    C7 Fe1 C4 . . 64.22(13) ?
    C7 Fe1 C5 . . 67.20(12) ?
    C7 Fe1 C6 . . 40.63(13) ?
    C7 Fe1 C8 . . 39.85(15) ?
    C8 Fe1 C4 . . 38.22(12) ?
    C1 N1 C33 . . 178.6(4) ?
    C2 N2 C41 . . 159.5(4) ?
    C3 N3 C49 . . 163.5(4) ?
    N1 C1 Fe1 . . 177.1(4) ?
    N2 C2 Fe1 . . 178.1(4) ?
    N3 C3 Fe1 . . 177.1(4) ?
    O1 C4 Fe1 . . 135.1(3) ?
    O1 C4 C5 . . 126.5(3) ?
    O1 C4 C8 . . 129.0(3) ?
    C5 C4 Fe1 . . 62.53(18) ?
    C5 C4 C8 . . 104.3(3) ?
    C8 C4 Fe1 . . 62.74(18) ?
    C4 C5 Fe1 . . 79.56(19) ?
    C4 C5 C9 . . 122.3(3) ?
    C6 C5 Fe1 . . 69.06(18) ?
    C6 C5 C4 . . 109.2(3) ?
    C6 C5 C9 . . 126.5(4) ?
    C9 C5 Fe1 . . 130.8(2) ?
    C5 C6 Fe1 . . 71.21(19) ?
    C5 C6 C7 . . 107.2(3) ?
    C5 C6 C15 . . 127.0(3) ?
    C7 C6 Fe1 . . 68.35(19) ?
    C7 C6 C15 . . 125.4(3) ?
    C15 C6 Fe1 . . 131.2(3) ?
    C6 C7 Fe1 . . 71.02(19) ?
    C6 C7 C21 . . 122.3(3) ?
    C8 C7 Fe1 . . 72.8(2) ?
    C8 C7 C6 . . 109.0(3) ?
    C8 C7 C21 . . 128.1(3) ?
    C21 C7 Fe1 . . 129.3(2) ?
    C4 C8 Fe1 . . 79.0(2) ?
    C7 C8 Fe1 . . 67.4(2) ?
    C7 C8 C4 . . 108.1(3) ?
    C7 C8 C27 . . 125.8(3) ?
    C27 C8 Fe1 . . 129.2(3) ?
    C27 C8 C4 . . 124.8(3) ?
    C10 C9 C5 . . 121.4(3) ?
    C10 C9 C14 . . 118.0(3) ?
    C14 C9 C5 . . 120.6(3) ?
    C9 C10 H10 . . 119.4 ?
    C9 C10 C11 . . 121.1(4) ?
    C11 C10 H10 . . 119.4 ?
    C10 C11 H11 . . 119.9 ?
    C12 C11 C10 . . 120.3(4) ?
    C12 C11 H11 . . 119.9 ?
    C11 C12 H12 . . 120.3 ?
    C11 C12 C13 . . 119.4(3) ?
    C13 C12 H12 . . 120.3 ?
    C12 C13 H13 . . 119.9 ?
    C14 C13 C12 . . 120.2(4) ?
    C14 C13 H13 . . 119.9 ?
    C9 C14 H14 . . 119.5 ?
    C13 C14 C9 . . 121.1(4) ?
    C13 C14 H14 . . 119.5 ?
    C16 C15 C6 . . 123.4(3) ?
    C16 C15 C20 . . 118.0(4) ?
    C20 C15 C6 . . 118.4(3) ?
    C15 C16 H16 . . 119.4 ?
    C17 C16 C15 . . 121.1(4) ?
    C17 C16 H16 . . 119.4 ?
    C16 C17 H17 . . 119.8 ?
    C18 C17 C16 . . 120.4(4) ?
    C18 C17 H17 . . 119.8 ?
    C17 C18 H18 . . 120.4 ?
    C17 C18 C19 . . 119.2(4) ?
    C19 C18 H18 . . 120.4 ?
    C18 C19 H19 . . 119.7 ?
    C20 C19 C18 . . 120.6(4) ?
    C20 C19 H19 . . 119.7 ?
    C15 C20 H20 . . 119.7 ?
    C19 C20 C15 . . 120.6(4) ?
    C19 C20 H20 . . 119.7 ?
    C22 C21 C7 . . 121.6(3) ?
    C26 C21 C7 . . 119.3(3) ?
    C26 C21 C22 . . 118.8(3) ?
    C21 C22 H22 . . 119.6 ?
    C23 C22 C21 . . 120.7(4) ?
    C23 C22 H22 . . 119.6 ?
    C22 C23 H23 . . 120.1 ?
    C22 C23 C24 . . 119.8(4) ?
    C24 C23 H23 . . 120.1 ?
    C23 C24 H24 . . 120.2 ?
    C25 C24 C23 . . 119.7(4) ?
    C25 C24 H24 . . 120.2 ?
    C24 C25 H25 . . 119.9 ?
    C24 C25 C26 . . 120.3(4) ?
    C26 C25 H25 . . 119.9 ?
    C21 C26 H26 . . 119.7 ?
    C25 C26 C21 . . 120.6(4) ?
    C25 C26 H26 . . 119.7 ?
    C28 C27 C8 . . 122.0(3) ?
    C32 C27 C8 . . 120.7(3) ?
    C32 C27 C28 . . 117.2(3) ?
    C27 C28 H28 . . 119.5 ?
    C29 C28 C27 . . 121.1(4) ?
    C29 C28 H28 . . 119.5 ?
    C28 C29 H29 . . 119.8 ?
    C30 C29 C28 . . 120.5(4) ?
    C30 C29 H29 . . 119.8 ?
    C29 C30 H30 . . 120.3 ?
    C29 C30 C31 . . 119.4(4) ?
    C31 C30 H30 . . 120.3 ?
    C30 C31 H31 . . 119.8 ?
    C32 C31 C30 . . 120.3(4) ?
    C32 C31 H31 . . 119.8 ?
    C27 C32 H32 . . 119.3 ?
    C31 C32 C27 . . 121.4(3) ?
    C31 C32 H32 . . 119.3 ?
    N1 C33 C34 . . 118.9(4) ?
    N1 C33 C39 . . 117.8(4) ?
    C34 C33 C39 . . 123.3(4) ?
    C33 C34 C35 . . 120.4(4) ?
    C33 C34 C36 . . 117.0(4) ?
    C36 C34 C35 . . 122.6(4) ?
    C34 C35 H35A . . 109.5 ?
    C34 C35 H35B . . 109.5 ?
    C34 C35 H35C . . 109.5 ?
    H35A C35 H35B . . 109.5 ?
    H35A C35 H35C . . 109.5 ?
    H35B C35 H35C . . 109.5 ?
    C34 C36 H36 . . 119.7 ?
    C37 C36 C34 . . 120.5(4) ?
    C37 C36 H36 . . 119.7 ?
    C36 C37 H37 . . 119.6 ?
    C38 C37 C36 . . 120.8(4) ?
    C38 C37 H37 . . 119.6 ?
    C37 C38 H38 . . 119.4 ?
    C37 C38 C39 . . 121.2(4) ?
    C39 C38 H38 . . 119.4 ?
    C33 C39 C40 . . 120.5(4) ?
    C38 C39 C33 . . 117.0(4) ?
    C38 C39 C40 . . 122.4(4) ?
    C39 C40 H40A . . 109.5 ?
    C39 C40 H40B . . 109.5 ?
    C39 C40 H40C . . 109.5 ?
    H40A C40 H40B . . 109.5 ?
    H40A C40 H40C . . 109.5 ?
    H40B C40 H40C . . 109.5 ?
    C42 C41 N2 . . 117.6(4) ?
    C42 C41 C47 . . 123.1(4) ?
    C47 C41 N2 . . 119.1(4) ?
    C41 C42 C43 . . 121.4(4) ?
    C44 C42 C41 . . 117.5(4) ?
    C44 C42 C43 . . 121.1(4) ?
    C42 C43 H43A . . 109.5 ?
    C42 C43 H43B . . 109.5 ?
    C42 C43 H43C . . 109.5 ?
    H43A C43 H43B . . 109.5 ?
    H43A C43 H43C . . 109.5 ?
    H43B C43 H43C . . 109.5 ?
    C42 C44 H44 . . 119.8 ?
    C45 C44 C42 . . 120.4(4) ?
    C45 C44 H44 . . 119.8 ?
    C44 C45 H45 . . 119.7 ?
    C46 C45 C44 . . 120.6(5) ?
    C46 C45 H45 . . 119.7 ?
    C45 C46 H46 . . 119.4 ?
    C45 C46 C47 . . 121.1(5) ?
    C47 C46 H46 . . 119.4 ?
    C41 C47 C48 . . 119.8(4) ?
    C46 C47 C41 . . 117.3(4) ?
    C46 C47 C48 . . 122.9(5) ?
    C47 C48 H48A . . 109.5 ?
    C47 C48 H48B . . 109.5 ?
    C47 C48 H48C . . 109.5 ?
    H48A C48 H48B . . 109.5 ?
    H48A C48 H48C . . 109.5 ?
    H48B C48 H48C . . 109.5 ?
    N3 C49 C55 . . 117.9(3) ?
    C50 C49 N3 . . 118.5(4) ?
    C50 C49 C55 . . 123.5(3) ?
    C49 C50 C51 . . 120.1(3) ?
    C49 C50 C52 . . 117.2(4) ?
    C52 C50 C51 . . 122.7(4) ?
    C50 C51 H51A . . 109.5 ?
    C50 C51 H51B . . 109.5 ?
    C50 C51 H51C . . 109.5 ?
    H51A C51 H51B . . 109.5 ?
    H51A C51 H51C . . 109.5 ?
    H51B C51 H51C . . 109.5 ?
    C50 C52 H52 . . 119.6 ?
    C53 C52 C50 . . 120.7(4) ?
    C53 C52 H52 . . 119.6 ?
    C52 C53 H53 . . 119.7 ?
    C54 C53 C52 . . 120.5(4) ?
    C54 C53 H53 . . 119.7 ?
    C53 C54 H54 . . 119.4 ?
    C53 C54 C55 . . 121.3(4) ?
    C55 C54 H54 . . 119.4 ?
    C49 C55 C56 . . 120.8(4) ?
    C54 C55 C49 . . 116.7(4) ?
    C54 C55 C56 . . 122.4(4) ?
    C55 C56 H56A . . 109.5 ?
    C55 C56 H56B . . 109.5 ?
    C55 C56 H56C . . 109.5 ?
    H56A C56 H56B . . 109.5 ?
    H56A C56 H56C . . 109.5 ?
    H56B C56 H56C . . 109.5 ?
loop_
    _geom_torsion_atom_site_label_1
    _geom_torsion_atom_site_label_2
    _geom_torsion_atom_site_label_3
    _geom_torsion_atom_site_label_4
    _geom_torsion_site_symmetry_1
    _geom_torsion_site_symmetry_2
    _geom_torsion_site_symmetry_3
    _geom_torsion_site_symmetry_4
    _geom_torsion
    _geom_torsion_publ_flag
    Fe1 C4 C5 C6 . . . . 63.3(2) ?
    Fe1 C4 C5 C9 . . . . -132.0(3) ?
    Fe1 C4 C8 C7 . . . . -61.6(2) ?
    Fe1 C4 C8 C27 . . . . 130.5(4) ?
    Fe1 C5 C6 C7 . . . . 59.1(2) ?
    Fe1 C5 C6 C15 . . . . -128.0(4) ?
    Fe1 C5 C9 C10 . . . . -51.3(6) ?
    Fe1 C5 C9 C14 . . . . 131.7(4) ?
    Fe1 C6 C7 C8 . . . . 63.3(2) ?
    Fe1 C6 C7 C21 . . . . -125.1(3) ?
    Fe1 C6 C15 C16 . . . . -49.1(5) ?
    Fe1 C6 C15 C20 . . . . 135.7(3) ?
    Fe1 C7 C8 C4 . . . . 69.3(2) ?
    Fe1 C7 C8 C27 . . . . -122.9(4) ?
    Fe1 C7 C21 C22 . . . . -33.2(5) ?
    Fe1 C7 C21 C26 . . . . 152.1(3) ?
    Fe1 C8 C27 C28 . . . . -61.0(5) ?
    Fe1 C8 C27 C32 . . . . 122.9(4) ?
    O1 C4 C5 Fe1 . . . . 127.5(4) ?
    O1 C4 C5 C6 . . . . -169.2(4) ?
    O1 C4 C5 C9 . . . . -4.5(5) ?
    O1 C4 C8 Fe1 . . . . -127.4(4) ?
    O1 C4 C8 C7 . . . . 171.0(4) ?
    O1 C4 C8 C27 . . . . 3.0(6) ?
    N1 C33 C34 C35 . . . . -1.1(5) ?
    N1 C33 C34 C36 . . . . 179.6(3) ?
    N1 C33 C39 C38 . . . . -178.8(3) ?
    N1 C33 C39 C40 . . . . 0.6(5) ?
    N2 C41 C42 C43 . . . . 4.5(6) ?
    N2 C41 C42 C44 . . . . -173.3(4) ?
    N2 C41 C47 C46 . . . . 172.8(4) ?
    N2 C41 C47 C48 . . . . -4.5(6) ?
    N3 C49 C50 C51 . . . . -1.5(5) ?
    N3 C49 C50 C52 . . . . 177.1(3) ?
    N3 C49 C55 C54 . . . . -178.9(4) ?
    N3 C49 C55 C56 . . . . -2.1(6) ?
    C2 N2 C41 C42 . . . . 101.2(11) ?
    C2 N2 C41 C47 . . . . -74.3(12) ?
    C3 N3 C49 C50 . . . . -175.2(11) ?
    C3 N3 C49 C55 . . . . 2.9(14) ?
    C4 C5 C6 Fe1 . . . . -70.2(2) ?
    C4 C5 C6 C7 . . . . -11.1(4) ?
    C4 C5 C6 C15 . . . . 161.8(3) ?
    C4 C5 C9 C10 . . . . 53.9(5) ?
    C4 C5 C9 C14 . . . . -123.1(4) ?
    C4 C8 C27 C28 . . . . -166.6(3) ?
    C4 C8 C27 C32 . . . . 17.3(6) ?
    C5 C4 C8 Fe1 . . . . 48.2(2) ?
    C5 C4 C8 C7 . . . . -13.4(4) ?
    C5 C4 C8 C27 . . . . 178.7(3) ?
    C5 C6 C7 Fe1 . . . . -60.9(2) ?
    C5 C6 C7 C8 . . . . 2.4(4) ?
    C5 C6 C7 C21 . . . . 173.9(3) ?
    C5 C6 C15 C16 . . . . 48.0(5) ?
    C5 C6 C15 C20 . . . . -127.2(4) ?
    C5 C9 C10 C11 . . . . -177.7(4) ?
    C5 C9 C14 C13 . . . . 178.0(4) ?
    C6 C5 C9 C10 . . . . -144.1(4) ?
    C6 C5 C9 C14 . . . . 38.8(5) ?
    C6 C7 C8 Fe1 . . . . -62.2(2) ?
    C6 C7 C8 C4 . . . . 7.1(4) ?
    C6 C7 C8 C27 . . . . 174.9(3) ?
    C6 C7 C21 C22 . . . . 58.0(5) ?
    C6 C7 C21 C26 . . . . -116.8(4) ?
    C6 C15 C16 C17 . . . . -177.6(3) ?
    C6 C15 C20 C19 . . . . 175.7(3) ?
    C7 C6 C15 C16 . . . . -140.3(4) ?
    C7 C6 C15 C20 . . . . 44.5(5) ?
    C7 C8 C27 C28 . . . . 27.6(6) ?
    C7 C8 C27 C32 . . . . -148.5(4) ?
    C7 C21 C22 C23 . . . . -173.0(3) ?
    C7 C21 C26 C25 . . . . 173.5(3) ?
    C8 C4 C5 Fe1 . . . . -48.3(2) ?
    C8 C4 C5 C6 . . . . 15.0(3) ?
    C8 C4 C5 C9 . . . . 179.7(3) ?
    C8 C7 C21 C22 . . . . -132.2(4) ?
    C8 C7 C21 C26 . . . . 53.1(5) ?
    C8 C27 C28 C29 . . . . -173.0(4) ?
    C8 C27 C32 C31 . . . . 174.1(4) ?
    C9 C5 C6 Fe1 . . . . 125.9(3) ?
    C9 C5 C6 C7 . . . . -175.0(3) ?
    C9 C5 C6 C15 . . . . -2.1(6) ?
    C9 C10 C11 C12 . . . . -0.4(6) ?
    C10 C9 C14 C13 . . . . 0.9(6) ?
    C10 C11 C12 C13 . . . . 1.2(6) ?
    C11 C12 C13 C14 . . . . -1.0(6) ?
    C12 C13 C14 C9 . . . . -0.1(6) ?
    C14 C9 C10 C11 . . . . -0.7(6) ?
    C15 C6 C7 Fe1 . . . . 126.0(3) ?
    C15 C6 C7 C8 . . . . -170.7(3) ?
    C15 C6 C7 C21 . . . . 0.9(5) ?
    C15 C16 C17 C18 . . . . 2.3(5) ?
    C16 C15 C20 C19 . . . . 0.2(5) ?
    C16 C17 C18 C19 . . . . 0.0(5) ?
    C17 C18 C19 C20 . . . . -2.2(6) ?
    C18 C19 C20 C15 . . . . 2.1(5) ?
    C20 C15 C16 C17 . . . . -2.3(5) ?
    C21 C7 C8 Fe1 . . . . 126.9(4) ?
    C21 C7 C8 C4 . . . . -163.8(3) ?
    C21 C7 C8 C27 . . . . 3.9(6) ?
    C21 C22 C23 C24 . . . . -0.3(6) ?
    C22 C21 C26 C25 . . . . -1.3(5) ?
    C22 C23 C24 C25 . . . . -1.6(6) ?
    C23 C24 C25 C26 . . . . 2.1(6) ?
    C24 C25 C26 C21 . . . . -0.6(6) ?
    C26 C21 C22 C23 . . . . 1.8(6) ?
    C27 C28 C29 C30 . . . . -2.1(6) ?
    C28 C27 C32 C31 . . . . -2.1(6) ?
    C28 C29 C30 C31 . . . . -0.4(7) ?
    C29 C30 C31 C32 . . . . 1.5(7) ?
    C30 C31 C32 C27 . . . . -0.2(7) ?
    C32 C27 C28 C29 . . . . 3.3(6) ?
    C33 C34 C36 C37 . . . . -1.3(5) ?
    C34 C33 C39 C38 . . . . 0.5(5) ?
    C34 C33 C39 C40 . . . . 179.9(4) ?
    C34 C36 C37 C38 . . . . 1.4(6) ?
    C35 C34 C36 C37 . . . . 179.4(4) ?
    C36 C37 C38 C39 . . . . -0.5(6) ?
    C37 C38 C39 C33 . . . . -0.4(5) ?
    C37 C38 C39 C40 . . . . -179.8(4) ?
    C39 C33 C34 C35 . . . . 179.7(4) ?
    C39 C33 C34 C36 . . . . 0.3(5) ?
    C41 C42 C44 C45 . . . . -0.2(6) ?
    C42 C41 C47 C46 . . . . -2.5(6) ?
    C42 C41 C47 C48 . . . . -179.8(4) ?
    C42 C44 C45 C46 . . . . -1.1(7) ?
    C43 C42 C44 C45 . . . . -178.0(4) ?
    C44 C45 C46 C47 . . . . 0.7(7) ?
    C45 C46 C47 C41 . . . . 1.1(7) ?
    C45 C46 C47 C48 . . . . 178.3(5) ?
    C47 C41 C42 C43 . . . . 179.8(4) ?
    C47 C41 C42 C44 . . . . 2.1(6) ?
    C49 C50 C52 C53 . . . . 2.3(5) ?
    C50 C49 C55 C54 . . . . -0.9(6) ?
    C50 C49 C55 C56 . . . . 176.0(4) ?
    C50 C52 C53 C54 . . . . -1.8(6) ?
    C51 C50 C52 C53 . . . . -179.2(4) ?
    C52 C53 C54 C55 . . . . -0.2(6) ?
    C53 C54 C55 C49 . . . . 1.4(6) ?
    C53 C54 C55 C56 . . . . -175.3(4) ?
    C55 C49 C50 C51 . . . . -179.6(4) ?
    C55 C49 C50 C52 . . . . -1.0(5) ?
_shelx_space_group_comment
;
The symmetry employed for this shelxl refinement is uniquely defined
by the following loop, which should always be used as a source of
symmetry information in preference to the above space-group names.
They are only intended as comments.
;
_shelx_estimated_absorpt_T_min     0.666
_shelx_estimated_absorpt_T_max     0.939
_shelx_hkl_file
;
   0   0 -25   -3.25   12.06
   0   0 -24  148.45   19.57
   0   0 -23    1.96   18.07
   0   0 -23   12.59   16.34
   0   0 -22   94.13   20.99
   0   0 -22  106.50   19.38
   0   0 -21  -10.88   19.44
   0   0 -21    6.62   13.67
   0   0 -21    4.66   19.46
   0   0 -20  361.21   29.24
   0   0 -20  319.31   33.41
   0   0 -20  317.37   33.08
   0   0 -20  323.28   24.41
   0   0 -20  334.54   26.04
   0   0 -19   -2.67   19.79
   0   0 -19   -2.72   14.43
   0   0 -19  -11.73    9.63
   0   0 -19   -3.27   19.01
   0   0 -19   -3.50    6.67
   0   0 -18 1380.47   96.04
   0   0 -18 1206.62   98.31
   0   0 -18 1374.17   93.68
   0   0 -18 1284.18   97.76
   0   0 -18 1445.10   95.23
   0   0 -17  -28.65   28.39
   0   0 -17    4.66   13.18
   0   0 -17  -27.60   18.74
   0   0 -17   -0.45    9.28
   0   0 -17   -4.87    6.59
   0   0 -17   10.00   17.51
   0   0 -16  918.45   68.61
   0   0 -16  805.30   70.67
   0   0 -16 1017.40   68.02
   0   0 -16  990.72   66.48
   0   0 -16  928.17   70.71
   0   0 -15   -4.78   23.90
   0   0 -15   -0.91   12.01
   0   0 -15    0.72   15.64
   0   0 -15   -1.12    5.26
   0   0 -15   -8.92    9.16
   0   0 -15   23.35   15.34
   0   0 -14 1233.14   91.60
   0   0 -14 1252.84   93.37
   0   0 -14 1391.41   93.22
   0   0 -13  -21.72   22.78
   0   0 -12  336.15   34.59
   0   0 -11   -2.94   19.52
   0   0 -10 3857.29  263.41
   0   0  -9    3.62   16.60
   0   0  -9    0.93    3.27
   0   0  -8 5194.97  350.54
   0   0  -8 5633.85  354.25
   0   0  -7   -1.02   15.78
   0   0  -7    1.95    3.51
   0   0  -6  269.26   22.75
   0   0  -6  244.46   17.97
   0   0  -6  246.32   17.37
   0   0  -5   17.35   13.03
   0   0  -5    2.07    4.57
   0   0  -4 3765.17  254.79
   0   0  -4 3963.18  256.18
   0   0  -3    5.57    8.05
   0   0  -3    2.04    3.20
   0   0  -2 8523.14  575.82
   0   0  -2 8949.04  576.40
   0   0  -1    3.92    2.38
   0  -1 -25    8.50   11.85
   0  -1 -24   28.50   15.29
   0   1 -24   41.40   14.78
   0   1 -23  -22.63   18.06
   0  -1 -23   19.79   16.49
   0   1 -23   21.51   16.78
   0   1 -22  104.56   16.07
   0   1 -22   96.50   19.94
   0  -1 -22   91.90   19.78
   0   1 -22  117.25   20.61
   0   1 -21    3.09   14.37
   0  -1 -21    0.50   14.23
   0   1 -21   -2.51   19.61
   0   1 -21   18.57   17.98
   0  -1 -21    3.88    9.28
   0  -1 -21    4.57   18.74
   0   1 -20   73.78   21.22
   0  -1 -20  110.64   16.65
   0   1 -20   78.54   16.89
   0   1 -20   86.11   21.04
   0  -1 -20   89.80   13.32
   0  -1 -20   99.38   21.39
   0   1 -20   84.63    9.26
   0   1 -19   29.03   28.70
   0  -1 -19    1.60   14.67
   0   1 -19   -0.55   14.83
   0   1 -19   21.29   20.57
   0   1 -19   -4.94   18.53
   0  -1 -19   -6.42   18.64
   0  -1 -19  -13.80   10.81
   0   1 -19    1.74    6.13
   0  -1 -19    0.29    7.44
   0   1 -18   14.10   28.41
   0  -1 -18   46.62   14.66
   0  -1 -18   33.25   11.39
   0   1 -18    6.09   19.11
   0   1 -18   31.59   14.14
   0  -1 -18   38.71   11.30
   0   1 -18   28.36   17.97
   0   1 -18   35.51    7.00
   0  -1 -18   41.31    7.75
   0  -1 -18   13.40   18.23
   0   1 -17   -1.90   26.70
   0  -1 -17    7.68   27.58
   0   1 -17    3.16   13.53
   0   1 -17    4.14   18.30
   0  -1 -17    1.02   13.16
   0  -1 -17   -8.77   11.39
   0   1 -17    0.78   16.72
   0   1 -17    4.72    5.99
   0   1 -17    6.87    8.48
   0  -1 -17   -5.36    6.63
   0  -1 -17  -10.70   10.79
   0  -1 -17   -2.27   17.62
   0  -1 -16  241.29   33.40
   0   1 -16  229.90   33.35
   0  -1 -16  162.58   19.02
   0   1 -16  202.87   19.95
   0   1 -16  195.05   24.10
   0  -1 -16  198.68   21.82
   0   1 -16  220.26   17.09
   0  -1 -16  190.55   15.66
   0   1 -16  179.33   23.49
   0  -1 -16  183.24   17.99
   0   1 -16  181.26   14.85
   0   1 -15   -1.58   23.62
   0  -1 -15   26.27   25.16
   0   1 -15   -1.86   11.33
   0   1 -15   -2.11   15.20
   0  -1 -15   -3.17   11.63
   0  -1 -15    4.61   14.25
   0  -1 -15   -2.70    5.81
   0  -1 -15   -3.51    9.31
   0   1 -15   -0.68   15.95
   0   1 -15   -1.04    4.89
   0   1 -14  166.35   27.21
   0   1 -14  152.34   18.99
   0   1 -14  152.37   16.71
   0  -1 -14  168.02   16.65
   0   1 -14  153.68   19.07
   0  -1 -14  144.00   18.69
   0  -1 -13    6.54   24.27
   0   1 -13    7.59   23.44
   0   1 -12  114.04   22.19
   0  -1 -12  138.79   23.43
   0  -1 -12   88.92    9.01
   0  -1 -11  -14.11   21.32
   0   1 -11  -13.41   18.86
   0  -1 -11   -3.70    5.38
   0  -1 -10  804.10   57.40
   0  -1 -10  718.96   49.86
   0   1 -10  676.38   55.74
   0   1  -9    1.37    4.37
   0  -1  -9    1.21    2.70
   0  -1  -9   -7.52   17.46
   0  -1  -9    0.19    5.77
   0   1  -9   -9.86   17.51
   0   1  -8  368.19   26.85
   0  -1  -8  404.42   27.28
   0  -1  -8  440.23   34.83
   0   1  -8  449.07   33.99
   0  -1  -8  375.51   26.98
   0   1  -7    3.55   14.31
   0  -1  -7  -10.65   15.70
   0   1  -7    2.36    4.27
   0  -1  -7    2.74    4.97
   0  -1  -7    1.99    3.68
   0  -1  -6  307.93   25.30
   0  -1  -6  250.58   18.62
   0  -1  -6  263.07   18.10
   0  -1  -6  260.48   18.45
   0   1  -6  279.49   24.16
   0  -1  -5   -0.35   13.40
   0   1  -5    3.71   12.89
   0   1  -5   -3.22    4.48
   0  -1  -5    2.16    3.59
   0  -1  -5    4.04    3.21
   0  -1  -4 1743.87  119.88
   0   1  -4 1785.78  119.80
   0  -1  -4 1814.05  121.49
   0   1  -4 1888.47  121.42
   0  -1  -3   -0.60    9.31
   0   1  -3    9.64    9.51
   0  -1  -3   -0.37    3.69
   0   1  -3   -5.31    3.87
   0  -1  -2 3690.07  242.54
   0  -1  -2 3466.22  243.01
   0   1  -2 3497.98  242.57
   0   1  -2 3924.87  243.09
   0   1  -1   -2.95    3.57
   0   1  -1   -1.82    2.78
   0  -1  -1   -0.66    2.57
   0  -1   0  396.95   26.89
   0  -2 -25  -21.27   11.35
   0   2 -24   28.06   15.54
   0  -2 -24   34.33   14.10
   0   2 -23    3.29   17.25
   0   2 -23    0.57   15.48
   0  -2 -23    0.59   15.46
   0   2 -22   32.72   13.70
   0   2 -22   12.09   17.90
   0   2 -22   17.40   17.77
   0  -2 -22   30.84   16.38
   0   2 -21    8.26   20.07
   0   2 -21   24.17   14.26
   0  -2 -21    3.66   17.24
   0   2 -21    5.96   17.49
   0  -2 -21   -7.98   10.91
   0   2 -20  169.42   31.23
   0  -2 -20   67.62   21.64
   0   2 -20   92.86   22.12
   0   2 -20  138.14   17.60
   0  -2 -20   93.79   20.95
   0   2 -20  115.71   21.07
   0  -2 -20  101.24   14.77
   0   2 -19  -12.44   29.89
   0   2 -19   -6.67   15.65
   0   2 -19    6.15   20.04
   0  -2 -19  -11.26   20.48
   0  -2 -19   -9.31   12.06
   0  -2 -19   10.14   17.52
   0   2 -19   -0.67    5.50
   0   2 -19  -18.66   18.63
   0  -2 -19   -9.05   11.43
   0  -2 -18  743.16   64.70
   0  -2 -18  912.81   61.27
   0   2 -18  810.65   62.19
   0   2 -18  730.63   64.68
   0   2 -18  857.12   64.48
   0  -2 -18  934.30   61.96
   0   2 -18  864.70   59.10
   0  -2 -18  849.44   64.17
   0   2 -17    3.80   27.22
   0  -2 -17  -13.31   12.60
   0  -2 -17   12.59   19.52
   0   2 -17    6.57   18.59
   0   2 -17   -5.37   14.17
   0   2 -17    3.51    5.53
   0  -2 -17   -4.73   11.41
   0  -2 -17    8.17   16.88
   0   2 -17  -16.34   19.57
   0   2 -16  472.91   41.17
   0   2 -16  466.28   38.63
   0   2 -16  530.06   35.27
   0  -2 -16  483.17   41.78
   0   2 -16  488.31   40.80
   0  -2 -16  517.41   38.20
   0  -2 -16  491.14   40.88
   0   2 -16  485.97   35.23
   0   2 -15  -11.19   22.21
   0  -2 -15   13.24   23.77
   0   2 -15    1.40   14.62
   0   2 -15   15.32   11.53
   0  -2 -15   -1.47   16.81
   0  -2 -15    4.05   11.93
   0   2 -15   -2.74    4.71
   0  -2 -15   -0.65   13.81
   0   2 -15    0.74    5.26
   0  -2 -14  932.95   57.14
   0   2 -14 1049.84   69.40
   0  -2 -14 1092.62   70.22
   0  -2 -14  814.10   58.58
   0  -2 -14  665.54   60.39
   0   2 -14  790.54   60.30
   0   2 -14  706.92   58.55
   0  -2 -14  790.36   60.10
   0  -2 -13   13.45   20.88
   0   2 -13   -1.27   20.47
   0  -2 -13    5.39    5.94
   0   2 -12  399.15   37.83
   0  -2 -12  420.59   37.32
   0  -2 -12  382.88   27.16
   0  -2 -12  359.62   26.56
   0  -2 -11   -6.17   21.06
   0   2 -11   -7.67   18.07
   0  -2 -11    2.19    6.33
   0  -2 -10  382.24   28.80
   0   2 -10  498.12   37.19
   0  -2 -10  449.78   36.97
   0  -2 -10  403.53   28.69
   0  -2  -9    0.18    5.29
   0   2  -9    2.87   16.45
   0  -2  -9  -19.10   16.96
   0  -2  -9   -2.58    5.85
   0  -2  -9    2.07    4.25
   0  -2  -8  836.50   62.47
   0   2  -8  855.03   61.98
   0  -2  -8  861.72   57.45
   0  -2  -8  831.71   57.75
   0   2  -7    8.23   14.01
   0  -2  -7   -1.07   16.18
   0  -2  -7    5.24    4.92
   0  -2  -7   -0.85    3.72
   0   2  -6   46.23   14.61
   0  -2  -6   49.80    7.20
   0  -2  -6   27.74   14.60
   0   2  -6   30.15    6.78
   0  -2  -6   45.43    5.14
   0  -2  -6   42.79    5.58
   0  -2  -5    3.40    5.88
   0   2  -5    0.15    6.25
   0  -2  -5    7.72   12.57
   0   2  -5    3.58   12.15
   0  -2  -5   -0.68    3.88
   0  -2  -4 1645.91  113.52
   0   2  -4 1674.42  113.67
   0  -2  -4 1607.48  114.73
   0   2  -4 1869.49  115.13
   0  -2  -4 1697.70  113.15
   0   2  -3   -1.29    9.43
   0   2  -3    0.88    5.72
   0  -2  -3   -0.61    4.59
   0  -2  -3    1.82    3.04
   0  -2  -2    5.86    5.75
   0   2  -2    7.75    6.79
   0  -2  -2    6.31    4.29
   0  -2  -1   -7.53    4.91
   0  -2   0 7257.74  485.65
   0  -2   1    5.31    3.85
   0  -2   2   47.45    4.98
   0  -3 -25    6.01    9.84
   0   3 -24   42.67   15.22
   0  -3 -24   45.65   12.91
   0   3 -23   -0.63   15.85
   0  -3 -23    3.25   15.33
   0   3 -22  236.50   21.55
   0   3 -22  201.22   26.24
   0   3 -22  262.86   24.66
   0  -3 -22  202.94   23.60
   0   3 -21   -2.02   14.58
   0   3 -21   -4.03   17.83
   0  -3 -21    0.49   11.08
   0   3 -21   -3.42   17.07
   0  -3 -21  -24.14   17.07
   0   3 -20   23.73   14.77
   0  -3 -20   28.68   12.63
   0   3 -20   14.51   18.98
   0  -3 -20   27.10   17.73
   0   3 -19  -16.57   28.61
   0   3 -19    3.48   19.79
   0   3 -19   13.39   15.17
   0  -3 -19   13.40   12.94
   0  -3 -19    4.50   17.39
   0   3 -18    6.07   26.08
   0  -3 -18    1.50   14.03
   0   3 -18   17.94   14.72
   0  -3 -18   -0.87   13.67
   0  -3 -18   36.19   19.62
   0   3 -18    6.82   18.32
   0   3 -18   -0.78   18.44
   0  -3 -18    5.98   17.49
   0   3 -18    8.74    5.04
   0   3 -17  -15.36   27.31
   0   3 -17   19.62   18.63
   0  -3 -17    8.07   18.38
   0  -3 -17   -4.43   12.76
   0   3 -17   -4.94   14.41
   0  -3 -17  -11.86   12.00
   0   3 -17   -5.35   17.29
   0  -3 -17    4.98    7.58
   0   3 -17    0.61    5.35
   0  -3 -17   10.90   16.95
   0   3 -17    4.85    5.05
   0  -3 -16  590.95   38.23
   0   3 -16  633.57   52.76
   0   3 -16  515.00   42.92
   0  -3 -16  395.02   42.68
   0  -3 -16  528.18   40.18
   0   3 -16  519.97   40.61
   0  -3 -16  543.04   38.37
   0   3 -16  542.80   43.34
   0  -3 -16  522.50   42.05
   0   3 -16  566.28   37.40
   0   3 -16  496.62   37.13
   0  -3 -16  558.31   40.70
   0  -3 -15    1.60    7.01
   0   3 -15    8.20   24.54
   0   3 -15    3.97   12.89
   0   3 -15  -10.54   15.44
   0  -3 -15    2.65   11.72
   0  -3 -15    4.29   16.71
   0  -3 -15    8.87   10.54
   0   3 -15    2.13    5.32
   0   3 -15   12.27   16.44
   0  -3 -15    0.65   14.57
   0  -3 -15   -2.42    7.07
   0  -3 -14   30.58    7.24
   0   3 -14   32.33   23.29
   0   3 -14   43.36   12.76
   0  -3 -14   11.10   15.82
   0  -3 -14   41.14   11.57
   0   3 -14   31.77   14.13
   0   3 -14   33.74    5.92
   0  -3 -14   31.80   11.14
   0  -3 -14   38.35    7.82
   0   3 -14   48.35   15.64
   0  -3 -14   34.76   14.84
   0  -3 -13   -5.34    5.75
   0   3 -13  -13.07   22.31
   0  -3 -13   -3.33    5.83
   0   3 -13   13.17   10.50
   0   3 -13   -3.98   12.57
   0  -3 -13   -0.46   10.00
   0  -3 -13    2.30    6.33
   0  -3 -13    1.65   12.44
   0  -3 -12  139.05   23.61
   0  -3 -12  129.10   12.30
   0   3 -12  172.60   25.55
   0  -3 -12  145.35   12.90
   0  -3 -11   -8.22   17.71
   0   3 -11    3.00   19.40
   0  -3 -11   -1.28    5.80
   0  -3 -11    6.91    7.09
   0   3 -10   47.05   18.19
   0  -3 -10   73.46   19.83
   0  -3 -10   81.06    8.57
   0  -3 -10   86.45    9.11
   0  -3 -10   88.28    7.72
   0   3  -9  -15.07   15.78
   0  -3  -9    6.02   16.53
   0  -3  -9   -0.34    5.88
   0  -3  -9    3.01    4.07
   0  -3  -8  417.99   29.86
   0  -3  -8  375.53   34.06
   0   3  -8  376.15   34.08
   0  -3  -8  451.71   28.74
   0  -3  -8  381.12   28.73
   0   3  -7    6.57   13.89
   0  -3  -7    0.23    6.96
   0  -3  -7   12.50   13.86
   0  -3  -7    2.41    4.98
   0  -3  -6  491.02   35.03
   0  -3  -6  505.53   34.17
   0   3  -6  472.94   37.98
   0  -3  -5   -7.22    6.43
   0   3  -5   -1.17   12.06
   0  -3  -5    0.09    3.98
   0  -3  -4  348.38   25.04
   0   3  -4  345.21   27.71
   0  -3  -4  355.88   24.31
   0   3  -3  -10.88    9.57
   0  -3  -3  -10.23    7.20
   0  -3  -3   -0.41    5.25
   0  -3  -2 2463.83  173.36
   0  -3  -2 2577.55  173.08
   0   3  -2 2716.01  173.63
   0  -3  -1    4.39    6.73
   0  -3   0 3002.15  201.57
   0  -3   1    2.45    5.51
   0  -3   2 3097.64  207.81
   0  -3   3    3.96    4.48
   0  -3   8  184.69   13.44
   0  -3   9    2.89    3.23
   0  -3  10  126.25    9.24
   0  -4 -25    7.06    8.43
   0   4 -24    7.01   13.41
   0  -4 -24   35.80   12.08
   0   4 -23   28.18   15.96
   0  -4 -23  -19.07   13.94
   0   4 -22   15.17   12.66
   0   4 -22   35.90   17.54
   0  -4 -22    9.01   15.62
   0   4 -21   -6.23   13.74
   0  -4 -21   15.17   12.32
   0   4 -21    0.77   18.00
   0   4 -21   12.84   15.58
   0  -4 -21   -8.24   15.24
   0  -4 -20  127.72   16.00
   0   4 -20   77.86   21.71
   0   4 -20  119.20   16.92
   0   4 -20  107.48   19.67
   0  -4 -20  104.66   16.04
   0  -4 -20  122.44   19.51
   0   4 -19   -2.75   14.58
   0  -4 -19    5.70   13.67
   0   4 -19   -2.57   19.51
   0   4 -19  -18.39   17.03
   0  -4 -19    8.55   17.17
   0  -4 -19    7.75   13.31
   0   4 -18  552.34   37.56
   0   4 -18  463.42   44.40
   0   4 -18  569.47   41.76
   0   4 -18  580.50   43.99
   0  -4 -18  490.82   43.08
   0  -4 -18  507.08   41.30
   0   4 -17    5.85   26.07
   0   4 -17  -25.48   17.33
   0   4 -17  -10.57   14.46
   0  -4 -17    7.80   15.88
   0   4 -17   -7.48    5.67
   0  -4 -17   -7.31   12.74
   0   4 -17   -7.98   17.23
   0  -4 -16  190.92   16.01
   0   4 -16  242.10   35.17
   0   4 -16  175.73   24.36
   0   4 -16  172.19   20.66
   0   4 -16  168.60   22.35
   0  -4 -16  169.24   22.18
   0  -4 -16  170.08   19.67
   0   4 -16  197.04   14.68
   0  -4 -15    1.35    6.79
   0   4 -15   25.53   26.04
   0   4 -15   -1.03   13.69
   0  -4 -15   -7.54   11.44
   0   4 -15   -3.60   15.79
   0   4 -15   -4.09    5.30
   0  -4 -15   -2.85   12.24
   0   4 -15    1.33   15.35
   0  -4 -14   75.91    8.81
   0   4 -14   70.66   25.98
   0   4 -14   80.04   13.91
   0   4 -14   54.52   15.13
   0  -4 -14   59.12   12.12
   0  -4 -14   62.70    9.65
   0   4 -14   74.35    7.93
   0  -4 -14   90.26   13.49
   0   4 -14   58.59   15.62
   0  -4 -13   -5.46    8.15
   0  -4 -13   -1.33    6.09
   0   4 -13    2.75   20.78
   0   4 -13   -0.59   12.76
   0  -4 -13    2.02   10.96
   0  -4 -13    1.13    6.89
   0  -4 -12  254.72   19.91
   0  -4 -12  256.27   19.54
   0   4 -12  242.44   22.77
   0  -4 -12  273.51   21.85
   0  -4 -12  218.37   18.90
   0  -4 -11   -2.51    7.23
   0  -4 -11    1.84    4.97
   0   4 -11  -10.65   17.81
   0  -4 -11    1.15    5.89
   0  -4 -10  288.59   20.77
   0  -4 -10  280.97   21.57
   0   4 -10  326.86   30.13
   0  -4  -9    0.75    5.95
   0  -4  -9   -4.88    5.24
   0   4  -9   -9.75   17.24
   0  -4  -8  429.27   29.27
   0   4  -8  417.82   34.85
   0  -4  -8  392.69   30.36
   0  -4  -7    1.79    4.65
   0   4  -7    0.60   14.40
   0  -4  -7    2.46    7.53
   0  -4  -6  366.72   25.31
   0  -4  -6  352.78   26.57
   0  -4  -5   -2.26    4.49
   0  -4  -5    0.87    6.55
   0  -4  -4  337.86   23.76
   0  -4  -4  351.42   24.86
   0  -4  -3  -16.29    7.63
   0  -4  -3    2.34    5.87
   0  -4  -2 2004.18  132.99
   0  -4  -2 1930.45  133.41
   0  -4  -1    2.58    6.57
   0  -4   0 1222.22   83.12
   0  -4   1   -9.91    6.13
   0  -4   2 2284.60  153.84
   0  -4   3   -1.33    5.46
   0  -4   5    2.67    4.66
   0  -4   6  329.79   23.36
   0  -4   7   -3.01    4.69
   0  -4   8  523.39   36.05
   0  -4   9    5.01    4.05
   0   5 -24   79.74   13.94
   0   5 -23   -6.25   15.09
   0   5 -22  178.04   21.73
   0   5 -21    7.23   16.14
   0  -5 -21  -14.43   11.95
   0   5 -21   -1.30   13.03
   0   5 -20  383.82   29.64
   0  -5 -20  371.66   29.54
   0   5 -19   -1.05   14.16
   0   5 -19   -8.33   18.44
   0   5 -19    3.51    5.53
   0  -5 -19    7.96   13.53
   0   5 -18  105.09   30.51
   0   5 -18   79.49    8.81
   0   5 -18  103.17   16.69
   0  -5 -18  101.68   16.92
   0   5 -18   55.15   20.25
   0   5 -18   74.57   17.92
   0  -5 -18   96.62   16.40
   0  -5 -17   -8.50    7.74
   0   5 -17  -43.33   26.76
   0  -5 -17   11.66   14.76
   0   5 -17    6.63   18.34
   0   5 -17   -7.17   14.32
   0   5 -17   -6.49   15.64
   0   5 -17   -2.33    6.07
   0  -5 -17    8.41   13.53
   0  -5 -16  122.86   12.32
   0   5 -16  150.77   30.37
   0   5 -16   82.08   19.84
   0   5 -16  141.35   19.38
   0  -5 -16  119.37   17.43
   0  -5 -16  126.16   18.78
   0  -5 -15   -1.12    7.08
   0   5 -15   10.62   24.74
   0   5 -15    6.74   16.89
   0  -5 -15    0.62   12.92
   0   5 -15  -14.86   14.30
   0  -5 -15   -5.12   14.29
   0   5 -14  372.81   31.58
   0   5 -14  363.75   33.55
   0   5 -14  418.57   33.00
   0  -5 -14  401.22   32.04
   0  -5 -14  382.87   33.04
   0  -5 -13    3.12    8.71
   0  -5 -13    2.93    6.55
   0   5 -13  -12.64   12.61
   0   5 -13   20.13   13.50
   0  -5 -13  -14.04   12.93
   0   5 -13    5.91   12.41
   0  -5 -13    4.47   11.11
   0  -5 -12  229.10   18.63
   0  -5 -12  252.93   17.35
   0  -5 -12  206.39   18.02
   0   5 -12  227.51   22.08
   0   5 -12  230.07   20.51
   0  -5 -12  202.85   21.53
   0  -5 -12  191.94   20.44
   0  -5 -11    1.64    7.79
   0  -5 -11   -0.19    5.32
   0  -5 -11   -2.39    9.65
   0  -5 -10  804.34   58.15
   0  -5 -10  877.86   57.91
   0   5  -9   13.39   16.55
   0  -5  -9   -4.72    8.81
   0  -5  -9   -0.63    6.17
   0  -5  -9   -2.74    6.00
   0  -5  -8  229.28   18.79
   0   5  -8  229.05   24.11
   0  -5  -8  217.33   16.92
   0  -5  -7    5.89    8.08
   0   5  -7  -11.92   14.09
   0  -5  -7    1.12    5.48
   0  -5  -6  772.02   51.30
   0   5  -6  765.65   54.08
   0  -5  -6  706.34   50.07
   0   5  -5    5.95   11.38
   0  -5  -5    0.54    6.85
   0  -5  -5   -3.89    4.86
   0  -5  -4 1801.33  121.34
   0   5  -4 1750.58  122.60
   0  -5  -4 1796.93  120.50
   0   5  -3   -1.73    9.52
   0  -5  -3    0.68    6.56
   0  -5  -2  633.38   43.58
   0  -5  -2  633.28   42.76
   0   5  -2  571.23   43.28
   0  -5  -1    4.79    8.22
   0   5  -1   -3.11    7.92
   0  -5   0  585.21   41.32
   0  -5   1   -0.76    6.94
   0  -5   2  720.29   49.96
   0  -5   3    1.38    6.53
   0  -5   5   -4.62    5.61
   0  -5   6  868.99   59.66
   0  -5   7   -4.68    5.27
   0  -5   8  574.98   40.00
   0  -5   9   -1.89    4.95
   0   6 -23   11.94   13.02
   0  -6 -23   11.12    8.86
   0  -6 -22   30.02   10.27
   0   6 -22   17.42   14.79
   0  -6 -22    4.16   11.13
   0   6 -21   -2.59   15.48
   0  -6 -21   -6.52   12.64
   0   6 -20   34.97   17.88
   0  -6 -20   16.60   13.61
   0  -6 -20   16.09   13.76
   0  -6 -19    7.09   13.78
   0   6 -19   -8.64   18.27
   0  -6 -19    3.04   13.54
   0  -6 -19    7.08   14.86
   0   6 -19    2.80    5.38
   0  -6 -18   10.63    7.41
   0   6 -18    2.46   17.94
   0   6 -18   22.80   13.90
   0  -6 -18    1.91   14.59
   0  -6 -18   21.44   14.51
   0  -6 -18   34.96   15.42
   0   6 -18   29.86    6.22
   0  -6 -17   -8.09    7.74
   0   6 -17  -11.59   27.22
   0  -6 -17   -3.51   15.74
   0   6 -17   -2.10   13.52
   0   6 -17   -4.14   18.80
   0  -6 -17   -2.56   15.20
   0  -6 -17   -6.07   13.93
   0  -6 -16   83.12    9.97
   0   6 -16  122.68   28.19
   0  -6 -16   52.61   16.30
   0   6 -16   77.43   16.41
   0   6 -16   65.82   19.92
   0  -6 -16   70.72   16.32
   0  -6 -16   54.29   15.99
   0  -6 -15   -4.85    7.11
   0   6 -15   16.22   25.74
   0   6 -15   14.10   13.84
   0   6 -15  -10.78   17.08
   0  -6 -15   -8.64   15.03
   0  -6 -15   16.83   13.99
   0  -6 -14  599.31   41.04
   0   6 -14  528.88   44.36
   0   6 -14  565.29   42.03
   0  -6 -14  460.74   42.46
   0  -6 -14  550.05   42.89
   0  -6 -13    3.37    9.50
   0  -6 -13   -0.49    6.29
   0   6 -13   20.17   23.18
   0  -6 -13    0.41    7.03
   0   6 -13    8.15   12.18
   0  -6 -13   -3.05   13.16
   0  -6 -13   -7.32   12.95
   0  -6 -12   90.59    8.96
   0  -6 -12   69.73   11.13
   0   6 -12  111.00   23.53
   0   6 -12   72.13   13.94
   0  -6 -12   73.44   14.56
   0  -6 -12   72.24   14.04
   0  -6 -11    3.90    6.20
   0  -6 -11   -6.95    7.78
   0   6 -11    6.24   19.54
   0   6 -11   -4.97   10.59
   0   6 -11   -1.65   12.03
   0  -6 -11   -4.35   11.09
   0  -6 -11   -7.93   10.56
   0  -6 -10    1.08    7.16
   0  -6 -10    4.63    6.33
   0   6 -10   -7.75   17.29
   0   6 -10    1.49   11.72
   0  -6 -10   -0.48   10.69
   0  -6  -9    3.79    6.34
   0   6  -9  -19.56   16.64
   0  -6  -9   -6.94    9.58
   0  -6  -8 1536.72  100.39
   0   6  -8 1389.12  104.53
   0  -6  -8 1418.29  101.67
   0  -6  -7    0.75    5.54
   0  -6  -7   -3.53    8.47
   0   6  -7  -11.83   13.75
   0   6  -6  464.06   37.11
   0  -6  -6  483.76   33.00
   0  -6  -6  452.57   34.39
   0  -6  -5   -0.31    5.08
   0  -6  -5    0.33    7.85
   0   6  -5  -11.65   11.98
   0   6  -4  460.09   36.75
   0  -6  -4  493.37   33.89
   0  -6  -4  499.28   35.38
   0   6  -3    4.79    9.89
   0  -6  -3   -8.28    7.69
   0   6  -2  215.95   19.65
   0  -6  -2  261.58   18.99
   0  -6  -1   -5.13    6.47
   0   6  -1    5.21    8.02
   0  -6  -1   -1.42    8.55
   0   6   0  140.06   13.59
   0  -6   0  164.79   14.54
   0  -6   0  172.87   13.58
   0  -6   1   -0.99    7.62
   0  -6   2  248.79   19.87
   0  -6   4  501.82   36.03
   0  -6   5    1.80    7.16
   0  -6   6  534.90   38.03
   0  -6   7   -2.90    6.42
   0  -6   8 1486.43  101.20
   0   7 -23   -6.98    9.21
   0   7 -22   95.91   15.61
   0  -7 -21    4.57   11.17
   0   7 -21    1.07   14.57
   0  -7 -21    2.91    9.91
   0   7 -20  168.33   23.25
   0  -7 -20  188.17   20.33
   0   7 -19    3.55   16.88
   0  -7 -19    0.42   13.75
   0   7 -19  -12.64   11.74
   0   7 -19    1.59    4.95
   0  -7 -19    6.26   12.86
   0  -7 -18   13.74    7.25
   0  -7 -18   10.29   15.60
   0   7 -18    4.57   17.87
   0   7 -18    7.74   12.11
   0  -7 -18   12.25   13.71
   0  -7 -17    0.30    7.29
   0  -7 -17  -12.01   16.16
   0   7 -17   -8.32   12.87
   0  -7 -17   12.44   14.42
   0  -7 -17    4.71   15.38
   0  -7 -16   51.79    9.09
   0   7 -16   90.81   26.95
   0   7 -16   41.28   14.09
   0   7 -16   16.83   18.57
   0  -7 -16   51.11   17.30
   0  -7 -16   70.04   15.88
   0  -7 -16   28.43   14.44
   0  -7 -15   -6.08    7.65
   0   7 -15  -17.63   24.54
   0   7 -15   -1.94   12.73
   0  -7 -15   14.84   16.47
   0  -7 -15    0.69   14.35
   0  -7 -15  -11.01   13.51
   0   7 -15    2.28    6.26
   0  -7 -14  252.36   22.48
   0   7 -14  314.15   35.57
   0   7 -14  250.54   23.33
   0  -7 -14  242.19   24.24
   0  -7 -14  286.13   25.82
   0  -7 -13   -9.42    6.87
   0  -7 -13   -9.28   10.04
   0  -7 -13   -9.85    7.96
   0   7 -13   11.22   23.20
   0   7 -13   13.42   15.25
   0   7 -13    5.08   12.41
   0  -7 -13   -3.91   13.17
   0  -7 -13   -5.42   13.01
   0  -7 -12 1521.41   92.61
   0   7 -12 1267.15   90.62
   0  -7 -12 1525.08   91.47
   0   7 -12 1604.04  102.16
   0   7 -12 1309.74   92.76
   0   7 -12 1327.30   94.52
   0  -7 -12 1099.92   92.83
   0  -7 -12 1272.56   93.95
   0  -7 -11    7.05    8.65
   0  -7 -11    0.74    7.04
   0   7 -11   -2.42    4.65
   0   7 -11  -16.08   20.54
   0   7 -11   -9.03   13.22
   0   7 -11   -9.37   10.69
   0  -7 -11    0.47   11.25
   0  -7 -11    8.59   12.63
   0  -7 -10   70.77   10.36
   0   7 -10   65.44    7.15
   0  -7 -10   83.92    9.71
   0   7 -10   59.79   19.46
   0   7 -10   67.40   14.64
   0  -7 -10   53.97   12.94
   0  -7  -9    5.24    7.61
   0  -7  -9    2.69    9.91
   0   7  -9   -3.16   17.10
   0   7  -9    4.46   11.49
   0  -7  -9   -9.69   10.26
   0  -7  -8  347.79   25.18
   0  -7  -8  335.58   27.31
   0   7  -8  317.71   31.77
   0  -7  -7   -3.75    6.00
   0   7  -7   11.38   13.98
   0  -7  -7    6.02    9.67
   0  -7  -6  587.94   39.38
   0   7  -6  520.06   43.30
   0  -7  -6  541.02   40.96
   0  -7  -5    0.56    4.96
   0   7  -5   14.75   11.45
   0  -7  -5    3.22    8.61
   0  -7  -4  296.16   20.30
   0   7  -4  238.04   23.16
   0  -7  -4  266.99   22.09
   0  -7  -3    4.19    5.23
   0   7  -3  -10.74    9.72
   0  -7  -3   -3.91    7.26
   0   7  -2  322.31   27.70
   0  -7  -2  427.22   28.02
   0  -7  -1   -0.64    7.02
   0   7  -1   -2.37    7.06
   0  -7   0   81.86   10.21
   0  -7   1    0.30    7.10
   0  -7   1    2.90    8.78
   0  -7   2  518.18   36.94
   0  -7   4  264.30   21.39
   0  -7   5    2.72    7.76
   0  -7   6  791.74   55.72
   0  -7  10   60.43    8.05
   0   8 -22   54.43    8.94
   0  -8 -20  241.22   21.63
   0  -8 -19    3.08   13.86
   0   8 -19    3.10    4.25
   0  -8 -18  448.85   31.86
   0  -8 -18  347.09   29.43
   0  -8 -17   -6.19    7.34
   0  -8 -17    8.63   16.55
   0  -8 -17   10.24   11.59
   0  -8 -16  288.03   20.59
   0   8 -16  200.22   26.69
   0  -8 -16  235.63   26.24
   0  -8 -16  232.48   23.15
   0   8 -16  268.56   19.60
   0  -8 -15   -1.44    7.29
   0  -8 -15  -12.75   16.93
   0   8 -15   12.20   16.56
   0  -8 -15    2.88   11.83
   0   8 -15   -4.06    6.30
   0  -8 -14  238.26   20.42
   0  -8 -14  238.51   24.72
   0   8 -14  223.33   20.08
   0   8 -14  202.26   25.18
   0  -8 -14  212.17   23.34
   0  -8 -13  -11.52   10.65
   0  -8 -13    0.27    7.05
   0   8 -13    6.50   15.94
   0  -8 -13    5.91   16.04
   0   8 -13   -2.36    9.95
   0  -8 -13  -16.00   14.58
   0  -8 -12 1621.45  104.54
   0   8 -12 1432.63  102.58
   0  -8 -12 1719.21  103.48
   0   8 -12 1444.32  106.42
   0  -8 -12 1555.11  105.85
   0  -8 -12 1327.97  105.66
   0  -8 -11   -3.78    7.37
   0  -8 -11    3.34    9.26
   0   8 -11    5.14    5.15
   0   8 -11   19.29   13.94
   0  -8 -11   -3.01   12.05
   0   8 -10  582.63   42.61
   0  -8 -10  652.90   44.39
   0   8 -10  526.89   46.12
   0  -8 -10  511.41   45.51
   0   8  -9    1.87    5.13
   0  -8  -9    1.55    8.55
   0  -8  -9   -6.14   11.04
   0   8  -9   -8.82   13.26
   0   8  -8  579.17   39.70
   0  -8  -8  622.84   40.74
   0  -8  -8  620.58   43.30
   0   8  -8  611.70   42.68
   0   8  -7   -2.21    5.22
   0  -8  -7   -1.54    6.48
   0  -8  -7   -1.09   10.14
   0   8  -7   10.85   10.60
   0  -8  -7    5.22    9.04
   0  -8  -6  708.98   48.92
   0   8  -6  647.78   46.09
   0  -8  -6  682.98   46.58
   0  -8  -5   -4.33    9.24
   0   8  -5    1.79    5.15
   0  -8  -5    1.32    6.18
   0  -8  -4  156.60   16.20
   0  -8  -4  184.53   14.13
   0   8  -4  167.66   13.43
   0  -8  -3  -10.00    8.96
   0  -8  -3   -0.19    5.50
   0  -8  -2  282.55   23.42
   0  -8  -2  302.89   21.52
   0  -8  -1   -1.59    8.60
   0  -8  -1    3.68    5.21
   0  -8   0  146.01   14.43
   0  -8   1   15.25    8.61
   0  -8   2  154.40   14.46
   0  -8   4  144.75   13.69
   0  -8   5    1.07    7.16
   0  -8   6  743.14   52.18
   0  -8   7   -0.71    7.06
   0  -8   8  800.86   56.01
   0  -8   9   -5.88    7.15
   0   8  20  110.67    8.34
   0  -9 -19    6.87   12.06
   0   9 -19    1.13    3.51
   0  -9 -18   13.83   13.90
   0   9 -17  -23.30   15.08
   0  -9 -17    3.90   15.44
   0  -9 -16   73.18    9.11
   0   9 -16   38.39   16.91
   0  -9 -16   74.30   17.92
   0   9 -16   64.45    7.85
   0  -9 -15   -5.54    7.07
   0   9 -15    2.68   15.54
   0  -9 -15    5.03   16.35
   0   9 -15    7.56    6.20
   0  -9 -14  141.99   15.24
   0   9 -14  100.45   19.37
   0  -9 -14  145.54   19.95
   0  -9 -13   -0.55    7.34
   0  -9 -13   -7.36   10.64
   0  -9 -13    4.23   16.79
   0   9 -13   -4.79   15.76
   0  -9 -12  336.85   22.85
   0   9 -12  281.26   21.47
   0  -9 -12  307.57   24.71
   0  -9 -12  302.84   27.81
   0   9 -12  284.96   28.04
   0  -9 -11    5.30    7.29
   0   9 -11   -0.74    5.07
   0  -9 -11   -3.95    9.82
   0   9 -11    9.79    8.08
   0   9 -11  -14.13   14.87
   0  -9 -11   -1.54   15.85
   0   9 -10  153.93   12.90
   0  -9 -10  187.54   14.77
   0  -9 -10  144.84   15.85
   0   9 -10  153.41   19.40
   0  -9 -10  149.72   19.69
   0  -9  -9   -0.35    8.40
   0  -9  -9    2.41    8.76
   0   9  -9   -2.00    5.66
   0   9  -9   -5.71   13.10
   0  -9  -8  451.57   31.59
   0   9  -8  416.30   30.13
   0  -9  -8  416.61   33.87
   0   9  -8  418.83   33.53
   0  -9  -8  425.31   34.08
   0   9  -7   -2.66    5.53
   0  -9  -7   -2.08    7.97
   0  -9  -7   13.03   12.60
   0  -9  -7    3.17   11.41
   0  -9  -6  982.92   62.09
   0   9  -6  883.48   61.35
   0  -9  -6  807.61   62.82
   0  -9  -6  898.27   64.41
   0   9  -5    3.47    5.80
   0  -9  -5    1.54    6.53
   0  -9  -5   -7.13   10.66
   0  -9  -5   -5.70   10.63
   0  -9  -4   61.87    8.86
   0  -9  -4   55.46   10.58
   0  -9  -4   57.95   11.85
   0  -9  -3   -7.31    6.40
   0  -9  -3    3.02    8.37
   0  -9  -3    8.32    9.91
   0  -9  -2   12.05    8.97
   0   9  -2   18.92    5.79
   0  -9  -2   11.52    6.28
   0  -9  -1  -11.18    9.64
   0   9  -1    2.29    5.75
   0  -9   0   69.76   11.20
   0   9   0   67.88    8.28
   0  -9   1    0.92    8.26
   0   9   1    4.08    6.13
   0  -9   1    6.52    5.31
   0  -9   2   36.43    6.18
   0   9   2   30.90    6.73
   0  -9   4  113.83   12.80
   0  -9   5    0.86    8.05
   0  -9   6 1025.01   71.41
   0  -9   7   11.32    8.29
   0  -9   8  486.93   35.85
   0   9  18   16.05    4.23
   0   9  19    1.52    3.18
   0 -10 -18   19.60   11.50
   0  10 -18   23.47    4.01
   0 -10 -17   -7.91   13.07
   0 -10 -16   96.36   16.58
   0  10 -16   92.34    8.71
   0 -10 -15    8.24    6.45
   0 -10 -15   -0.44   14.83
   0  10 -15    1.63    5.55
   0 -10 -14   19.64   15.64
   0  10 -14    9.26    6.33
   0 -10 -13   -9.95   10.24
   0 -10 -13   -0.26    6.94
   0 -10 -13  -20.78   15.79
   0 -10 -12   44.78   12.13
   0 -10 -12   81.19    9.07
   0 -10 -12   53.22   16.46
   0 -10 -11   -2.48    7.05
   0 -10 -11    2.03    9.59
   0  10 -10  568.91   42.50
   0 -10 -10  684.98   43.71
   0 -10 -10  645.21   44.59
   0 -10  -9   -1.62    8.48
   0  10  -9    2.60    5.76
   0 -10  -9   -7.43    9.99
   0 -10  -9    0.45   13.44
   0 -10  -8  292.12   22.28
   0  10  -8  271.52   20.34
   0 -10  -8  247.86   24.00
   0 -10  -7    1.32    8.15
   0  10  -7    1.72    5.88
   0 -10  -7    9.86   11.79
   0 -10  -7   -2.11   12.09
   0  10  -6  548.86   36.70
   0 -10  -6  542.94   37.68
   0 -10  -6  449.57   38.32
   0 -10  -6  514.64   40.42
   0  10  -5    2.00    5.67
   0 -10  -5   -6.42    7.49
   0 -10  -5   12.90   10.21
   0 -10  -5    0.66   11.80
   0 -10  -4  237.58   17.56
   0 -10  -4  237.66   21.30
   0 -10  -3   -3.66   11.02
   0 -10  -3   20.39    7.57
   0 -10  -2  508.96   35.91
   0  10  -2  440.63   32.53
   0 -10  -1   13.74   10.39
   0  10  -1    3.47    6.64
   0 -10  -1    0.24    6.38
   0 -10   0  760.47   53.51
   0  10   0  727.99   51.03
   0 -10   0  736.50   50.97
   0  10   1    5.02    6.70
   0 -10   1    2.85    5.65
   0  10   2  311.16   22.31
   0 -10   2  290.38   21.91
   0 -10   3    4.14    9.71
   0  10   3   -3.46    6.87
   0 -10   3   -5.62    5.54
   0 -10   4  519.56   37.89
   0  10   4  477.90   35.99
   0 -10   4  517.19   35.30
   0 -10   5    3.48    9.38
   0 -10   5    5.31    5.12
   0 -10   6  347.39   27.55
   0 -10   7   -5.64    8.45
   0  10  17    2.76    3.88
   0  10  18   44.40    4.54
   0  11 -16   -1.13    3.92
   0 -11 -15   -5.86   12.68
   0  11 -15    1.26    4.67
   0 -11 -14   -0.38   13.36
   0  11 -14   10.85    5.25
   0 -11 -13   -7.86    6.08
   0 -11 -13   -1.59   13.56
   0 -11 -12   49.10    7.80
   0 -11 -12   50.76   10.34
   0 -11 -11   -3.83    6.72
   0 -11 -11    8.54    9.02
   0 -11 -11   15.21   13.49
   0 -11 -10   75.65    9.38
   0 -11 -10   67.27   11.05
   0 -11 -10   56.72   14.69
   0 -11  -9   -4.17    7.27
   0  11  -9    4.19    5.34
   0  11  -9    4.12   10.15
   0 -11  -9   -4.87    9.35
   0 -11  -9    1.57   12.67
   0 -11  -8   93.20   12.34
   0  11  -8   95.02    9.68
   0 -11  -8   79.94   14.57
   0 -11  -7   -0.70    8.81
   0  11  -7   -2.30    6.06
   0 -11  -7    3.82   10.97
   0 -11  -6   30.89    9.27
   0  11  -6   44.19    7.10
   0 -11  -6   34.53   10.83
   0 -11  -6   35.29   13.02
   0 -11  -5    1.27    8.13
   0  11  -5   -4.04    6.27
   0 -11  -5   -5.80    9.35
   0 -11  -5    5.00   11.82
   0 -11  -4   16.69   12.20
   0 -11  -3   -0.68   12.15
   0 -11  -2   -3.95   11.48
   0 -11  -2   15.72    7.20
   0  11  -2   18.85    7.01
   0 -11  -1    7.68   11.79
   0  11  -1   -3.64    6.15
   0 -11  -1   -4.91    6.73
   0 -11   0   23.46    6.91
   0  11   0   28.33    7.23
   0 -11   1    0.61   11.00
   0  11   1    3.75    7.10
   0 -11   1   -3.32    6.21
   0 -11   2    5.28   10.41
   0 -11   2   19.31    6.24
   0  11   2   18.75    7.37
   0 -11   3    0.57    9.90
   0  11   3   -3.08    7.34
   0 -11   3    0.64    5.77
   0 -11   4   39.96   10.74
   0 -11   4   38.01    6.43
   0  11   4   53.23    8.35
   0 -11   5    1.07    9.42
   0  11   5   -9.60    7.89
   0 -11   6   27.82   10.01
   0  11   6   32.37    8.22
   0  11   7   -1.03    7.60
   0  11   8   86.69   10.16
   0  11   9   -0.24    7.31
   0  11  10   71.99    9.45
   0  11  10   80.83   10.78
   0  11  11   -4.36    6.70
   0  11  12   62.25    8.11
   0  11  13   -3.77    5.86
   0  11  14   16.75    5.37
   0  11  15    5.51    4.44
   0  11  17   -0.79    2.69
   0  12 -15    2.79    3.40
   0  12 -14  246.89   17.61
   0  12 -13   -1.11    4.56
   0 -12 -11    6.43    5.68
   0 -12 -10  264.44   19.68
   0 -12 -10  252.38   20.97
   0 -12  -9   -5.10    6.39
   0 -12  -9  -10.84    8.99
   0 -12  -8  299.27   23.12
   0  12  -8  343.18   25.04
   0 -12  -8  290.29   24.21
   0 -12  -7    1.97    7.72
   0 -12  -7   -1.70    8.40
   0  12  -7   -2.16    5.36
   0  12  -6   42.35    7.07
   0 -12  -6   53.93    9.10
   0  12  -5   -0.62    6.22
   0 -12  -4  168.49   15.20
   0 -12  -3    1.47    7.21
   0  12  -2  414.52   28.80
   0 -12  -2  379.08   29.07
   0  12  -1    2.33    6.76
   0 -12  -1   -4.76    7.05
   0 -12   0   75.16    9.06
   0  12   0   74.58    9.37
   0  12   1    5.54    7.03
   0 -12   1   -6.49    6.46
   0 -12   2  207.47   16.43
   0  12   2  217.79   17.17
   0  12   3    0.98    7.18
   0  12   4  104.20   10.96
   0  12   5    3.15    7.48
   0  12   6   40.67    8.22
   0  12   7   -5.55    7.01
   0  12   8  333.01   23.80
   0  12   8  303.51   24.98
   0  12   9    4.16    8.19
   0  12   9   -0.21    6.45
   0  12  10  264.17   19.79
   0  12  11    1.95    5.73
   0  12  12  141.48   11.58
   0  12  13    3.92    4.76
   0  12  14  130.72   10.17
   0  12  16   33.61    3.21
   0  13 -14   40.43    3.63
   0  13 -13   -0.67    2.96
   0  13 -12   18.42    4.08
   0 -13  -7    6.78    5.63
   0 -13  -6   14.77    7.51
   0 -13  -6   10.25    6.26
   0 -13  -5   -4.96    6.41
   0  13  -5    2.60    5.45
   0 -13  -5    6.67    7.54
   0  13  -4   26.45    6.15
   0 -13  -4   39.16    7.72
   0 -13  -4   20.27    7.52
   0 -13  -3   -1.89    6.66
   0 -13  -2  141.25   12.71
   0  13  -1    3.59    6.24
   0 -13  -1    7.08    6.23
   0  13   0   61.85    8.42
   0  13   1   -0.83    6.51
   0  13   2  170.68   14.05
   0  13   3    2.29    6.43
   0  13   4    0.82    6.54
   0  13   5   -0.20    6.43
   0  13   6    8.98    9.34
   0  13   6   17.75    6.37
   0  13   7    1.86    5.87
   0  13   8   16.92    6.29
   0  13   9   -3.21    5.41
   0  13  10  105.72    9.40
   0  13  11    6.04    4.32
   0  13  12   28.02    4.39
   0  13  13    0.66    2.97
   0  14 -11    1.48    2.18
   0  14 -10   78.99    6.45
   0  14  -3   -0.89    4.31
   0  14   0   37.43    5.84
   0  14   1    3.38    5.14
   0  14   2   54.90    6.71
   0  14   3   -5.07    5.21
   0  14   4    2.26    5.12
   0  14   5   -5.66    4.97
   0  14   6   92.22    8.45
   0  14   7    0.77    4.28
   0  14   8  258.63   18.44
   0  14   9   -0.81    3.65
   0  14  10   87.51    6.95
   0  14  11    0.83    2.26
   0  15  -7    1.55    1.83
   0  15  -1    1.18    2.41
   0  15   2  138.41   10.28
   0  15   3    2.71    2.92
   0  15   4   40.40    4.33
   0  15   5   -1.06    2.66
   0  15   6   76.13    5.99
   0  15   7    0.49    1.82
   1   0 -25    5.90   11.63
  -1   0 -24    7.96   15.18
   1   0 -24    1.53   14.17
  -1   0 -23    1.27   15.98
   1   0 -23    1.84   16.23
   1   0 -22   22.18   18.71
  -1   0 -22    6.15   20.13
   1   0 -22  -19.35   13.69
  -1   0 -22    1.45   19.03
   1   0 -22   -4.89   16.66
  -1   0 -21   -0.85   19.36
   1   0 -21   -2.45   19.21
   1   0 -21   25.25   14.21
  -1   0 -21   25.29   19.41
   1   0 -21  -16.71   20.23
   1   0 -21    3.31    7.05
   1   0 -20    7.44   14.22
  -1   0 -20    9.14   14.69
   1   0 -20   -5.18   20.51
  -1   0 -20  -13.39   21.28
  -1   0 -20   22.34   20.02
   1   0 -20   -9.00    7.37
   1   0 -20   -2.61    9.92
   1   0 -20   -1.59   18.90
   1   0 -19   10.29   28.37
  -1   0 -19   -8.21   14.66
   1   0 -19    6.98   19.57
  -1   0 -19  -23.56   20.84
   1   0 -19   -8.10   14.70
   1   0 -19   -9.61   19.22
  -1   0 -19   -8.41    9.35
   1   0 -19    7.79   10.18
  -1   0 -19    0.51    6.46
   1   0 -19    3.90    7.22
  -1   0 -19    5.86   18.97
   1   0 -18  -34.04   27.49
  -1   0 -18   14.28   20.67
  -1   0 -18    2.17   14.13
   1   0 -18   -0.53   13.98
   1   0 -18   -0.86   19.94
   1   0 -18   19.66   17.69
  -1   0 -18    9.05   18.08
   1   0 -18   -0.93   10.09
  -1   0 -18    2.26    9.55
   1   0 -18   -4.14    7.18
  -1   0 -18    4.41    6.55
  -1   0 -17  -15.47   27.55
   1   0 -17   -7.47   25.89
  -1   0 -17   -8.89   13.14
   1   0 -17   -6.70   13.71
  -1   0 -17  -17.94   19.23
   1   0 -17   -5.73   18.04
  -1   0 -17    3.53    6.19
   1   0 -17   -2.26   17.33
  -1   0 -17    3.98    9.38
  -1   0 -17   11.04   18.18
   1   0 -17   -0.27    6.66
   1   0 -17    3.19    9.42
  -1   0 -16   50.41   26.38
   1   0 -16  -18.88   25.68
  -1   0 -16  -12.06   18.63
  -1   0 -16    1.98   12.84
   1   0 -16    4.88   12.80
   1   0 -16   -6.86   16.78
  -1   0 -16    7.43   16.01
   1   0 -16   -2.83   16.97
   1   0 -16   -0.99    6.16
  -1   0 -16    4.55    6.00
  -1   0 -16   -2.56    9.04
   1   0 -15   10.90   21.98
  -1   0 -15   29.82   25.97
  -1   0 -15  -10.36   16.87
   1   0 -15   11.85   16.26
   1   0 -15    4.09   11.36
  -1   0 -15   -2.32   11.63
   1   0 -15   -2.55    5.80
  -1   0 -15   -0.22    5.87
   1   0 -15   19.57   14.92
  -1   0 -15    0.69   14.44
  -1   0 -14    2.96   21.65
   1   0 -14   -4.22   23.32
   1   0 -14   21.97   14.86
   1   0 -14    3.35   10.21
  -1   0 -14    4.03   14.80
  -1   0 -14   -1.71   10.99
   1   0 -14   -4.17   13.49
  -1   0 -14   -0.63   14.13
  -1   0 -13   -7.96   21.83
   1   0 -13  -16.05   21.01
   1   0 -12    5.39   20.47
  -1   0 -12    8.24   21.18
   1   0 -12    0.11    3.27
   1   0 -11    4.63   19.85
  -1   0 -11   -1.03   21.58
   1   0 -11   -3.49    3.90
   1   0 -10    2.12    4.17
   1   0 -10  -11.92   18.39
  -1   0 -10   23.51   21.70
   1   0  -9   -0.68   16.08
   1   0  -9   -1.15    4.54
  -1   0  -9  -14.03   18.47
   1   0  -9    2.99    5.66
  -1   0  -9   -0.11    4.74
   1   0  -8   -5.18   14.90
  -1   0  -8    7.32   17.17
  -1   0  -8   -0.28    4.21
   1   0  -8    0.49    5.12
   1   0  -7  -24.37   15.16
   1   0  -7   -3.82    6.38
  -1   0  -7   -1.70   17.72
   1   0  -7   -1.04    4.94
  -1   0  -7   -2.14    3.99
   1   0  -6  -12.22   12.95
  -1   0  -6   -2.35   15.48
   1   0  -6   -8.32    6.26
   1   0  -6    0.95    4.16
   1   0  -5  -11.92   12.11
   1   0  -5    0.26    5.46
  -1   0  -5    9.98   14.51
   1   0  -5    0.07    3.72
   1   0  -4    1.30    5.04
  -1   0  -4    0.61   11.78
   1   0  -4    0.76   10.39
  -1   0  -3   -5.42    5.54
   1   0  -3    0.69    4.24
   1   0  -3   -3.68    8.16
  -1   0  -3    8.35   10.53
  -1   0  -2   -0.96    2.08
  -1   0  -2    0.67    4.00
  -1   0  -2   -3.06    7.42
  -1   0  -2    0.54    1.33
   1   0  -2    3.79    5.73
   1   0  -2    0.66    3.15
  -1   0  -2   -0.86    2.73
   1   0  -1   -0.24    2.13
  -1   0  -1    0.29    2.63
  -1   0  -1    0.15    1.78
   1   0   0    0.34    1.42
  -1   0   0   -1.70    2.15
  -1   0   7    3.28    5.60
  -1   0   8    1.80    4.74
  -1   0  11   -1.91    2.68
  -1  -1 -25   89.92   14.84
   1   1 -25  106.32   13.74
   1  -1 -25   89.01   14.29
  -1   1 -24   44.27   15.16
   1   1 -24   26.28   14.11
   1  -1 -24   50.83   14.91
  -1  -1 -24   32.80   14.94
   1   1 -23   61.07   18.91
  -1   1 -23   79.80   19.44
   1   1 -23   98.03   14.59
  -1  -1 -23   83.47   17.81
   1  -1 -23   86.87   17.98
  -1   1 -23  108.51   18.86
   1   1 -23   96.38   18.14
   1   1 -22    5.15   13.29
   1  -1 -22    7.75   17.50
   1   1 -22   39.76   18.38
  -1   1 -22  -34.68   19.00
   1   1 -22   -1.37   17.43
   1  -1 -22   -3.45   16.30
  -1  -1 -22    4.25   18.31
  -1   1 -22  -19.48   19.31
  -1   1 -21   65.09   21.13
   1  -1 -21   74.42   20.77
   1   1 -21   93.17   21.44
  -1  -1 -21   83.94   21.80
  -1   1 -21   65.00   15.45
   1  -1 -21  100.48   16.05
   1   1 -21   77.34   15.87
   1  -1 -21   69.39   12.12
   1   1 -21   57.83   20.31
   1  -1 -21   91.27   20.12
   1   1 -21   81.71    8.84
  -1   1 -21  102.91   22.16
  -1  -1 -21   94.85   21.02
   1   1 -20  313.97   37.47
  -1   1 -20  180.38   28.57
  -1   1 -20  230.57   24.62
   1  -1 -20  220.73   24.14
  -1  -1 -20  186.41   24.92
  -1  -1 -20  139.90   28.68
   1  -1 -20  196.54   28.26
   1  -1 -20  231.44   27.33
  -1  -1 -20  197.08   27.82
  -1  -1 -20  205.04   21.78
  -1   1 -20  208.29   28.61
   1  -1 -20  226.57   20.15
   1   1 -20  222.87   19.61
   1  -1 -20  207.08   21.99
   1   1 -19  757.63   58.58
   1  -1 -19  564.37   43.60
  -1   1 -19  495.94   47.46
  -1   1 -19  542.45   43.75
   1   1 -19  494.14   46.57
   1   1 -19  576.83   43.87
   1  -1 -19  601.55   41.46
  -1  -1 -19  539.88   43.67
  -1  -1 -19  452.70   47.66
  -1   1 -19  575.94   46.87
  -1  -1 -19  601.36   47.21
  -1  -1 -19  568.39   42.45
  -1   1 -19  576.96   40.03
   1  -1 -19  629.40   42.85
   1   1 -19  591.57   46.26
   1   1 -19  539.72   40.26
   1  -1 -19  587.59   46.71
   1   1 -19  632.27   41.75
   1   1 -18  382.49   40.82
   1  -1 -18  294.59   38.22
  -1   1 -18  383.70   41.57
  -1  -1 -18  242.27   30.72
   1  -1 -18  299.41   24.03
  -1   1 -18  255.62   30.25
  -1   1 -18  285.13   26.56
   1  -1 -18  285.19   26.21
   1   1 -18  274.30   26.24
   1   1 -18  292.71   30.53
  -1  -1 -18  303.74   26.62
   1  -1 -18  252.43   30.04
  -1  -1 -18  293.53   24.16
  -1  -1 -18  297.51   29.89
   1  -1 -18  298.46   24.87
  -1   1 -18  286.31   21.48
   1  -1 -18  270.11   28.97
  -1  -1 -18  276.99   21.94
  -1  -1 -18  314.97   24.78
   1   1 -18  333.03   23.83
  -1   1 -18  265.31   30.18
   1   1 -18  305.41   29.48
   1   1 -18  277.82   21.64
   1  -1 -17 1533.32   95.65
   1   1 -17 1426.34   93.51
  -1   1 -17 1551.84   95.99
   1  -1 -17 1051.67   83.74
   1   1 -17 1111.68   83.58
  -1  -1 -17 1207.61   80.27
  -1  -1 -17 1075.96   81.24
   1  -1 -17 1118.20   81.11
  -1  -1 -17 1036.61   83.81
  -1   1 -17  966.74   83.42
   1   1 -17 1160.28   81.43
  -1   1 -17 1109.86   81.39
   1   1 -17 1149.40   78.97
  -1   1 -17 1126.96   78.75
   1   1 -17 1119.03   83.18
  -1  -1 -17 1143.34   83.60
   1  -1 -17 1284.36   81.20
  -1   1 -17 1112.88   83.74
   1  -1 -17 1110.96   82.91
  -1  -1 -17 1141.53   79.09
  -1  -1 -17 1214.55   80.86
   1   1 -17 1286.43   80.46
  -1   1 -16  321.22   37.94
   1  -1 -16  272.73   35.26
   1   1 -16  267.62   34.65
  -1  -1 -16  312.24   37.28
  -1  -1 -16  177.68   25.45
  -1   1 -16  206.30   21.64
  -1  -1 -16  230.60   20.44
   1  -1 -16  239.09   21.82
   1   1 -16  188.04   24.21
  -1   1 -16  183.39   25.05
   1   1 -16  193.70   21.47
   1  -1 -16  234.87   25.91
  -1  -1 -16  219.76   21.84
   1   1 -16  232.36   23.89
  -1  -1 -16  200.21   24.92
  -1  -1 -16  217.37   17.66
  -1  -1 -16  258.40   20.38
   1   1 -16  240.60   17.39
  -1   1 -16  212.78   17.02
  -1   1 -16  212.29   25.01
   1  -1 -16  273.75   20.94
   1  -1 -16  213.79   23.61
   1  -1 -15  366.42   34.94
  -1  -1 -15  298.40   35.83
   1   1 -15  324.88   35.26
  -1   1 -15  314.93   35.70
  -1   1 -15  204.52   25.33
   1  -1 -15  238.90   22.33
   1  -1 -15  256.01   26.05
  -1  -1 -15  227.05   26.07
  -1   1 -15  264.15   23.06
   1   1 -15  251.50   25.40
  -1  -1 -15  249.14   22.63
   1   1 -15  213.79   22.33
  -1   1 -15  247.81   26.35
  -1  -1 -15  246.38   19.20
  -1  -1 -15  289.28   21.79
  -1  -1 -15  234.17   25.16
   1   1 -15  252.91   18.94
   1   1 -15  271.49   25.72
  -1   1 -15  244.51   18.61
   1  -1 -15  273.43   24.48
   1  -1 -14   82.68   23.66
  -1  -1 -14   80.34   24.82
  -1   1 -14   83.71   24.69
   1   1 -14   68.52   22.33
  -1   1 -14   58.96   16.01
  -1  -1 -14   61.85   17.49
   1   1 -14   66.09   12.65
   1  -1 -14   62.11   16.73
  -1  -1 -14   71.33   12.79
  -1   1 -14   78.60   12.88
   1   1 -14   79.95   15.83
   1  -1 -14   67.62   14.61
   1   1 -14   75.45   15.10
  -1   1 -14   76.99   17.27
  -1  -1 -14   44.71   15.05
  -1   1 -13  728.51   63.10
   1   1 -13  853.95   63.94
   1  -1 -13  774.90   63.62
  -1  -1 -13  792.45   64.75
   1  -1 -12   86.99   22.55
  -1   1 -12   22.21   22.29
  -1  -1 -12   37.34   21.62
   1   1 -12   79.32   21.57
  -1  -1 -12   45.07    6.61
   1   1 -11  110.03   21.99
   1  -1 -11  132.04   21.95
   1  -1 -11  105.43   10.47
  -1  -1 -11  112.89   22.27
   1  -1 -11   91.99    8.10
  -1   1 -11  140.72   25.89
   1   1 -11  100.79    9.04
  -1  -1 -11  112.50    9.02
  -1  -1 -10  454.15   37.15
   1   1 -10  426.68   35.45
   1  -1 -10  403.38   29.06
   1  -1 -10  450.50   36.28
  -1   1 -10  472.71   37.32
   1   1 -10  397.37   28.18
  -1  -1 -10  391.48   27.73
   1  -1 -10  385.64   28.13
  -1  -1  -9  514.63   32.94
   1   1  -9  487.56   39.24
   1   1  -9  466.36   33.00
  -1  -1  -9  478.18   41.01
   1  -1  -9  451.92   33.54
   1  -1  -9  526.35   39.63
  -1   1  -9  543.47   40.45
  -1  -1  -9  477.54   32.53
  -1  -1  -9  462.55   32.87
   1  -1  -9  448.71   32.76
   1   1  -8  626.94   43.17
  -1  -1  -8  634.77   42.88
   1  -1  -8  654.53   47.81
  -1  -1  -8  632.29   49.03
  -1   1  -8  728.37   49.23
   1  -1  -8  615.50   42.78
   1   1  -8  635.82   47.53
  -1  -1  -8  619.66   42.54
  -1  -1  -7  276.85   19.33
   1  -1  -7  262.81   25.65
  -1  -1  -7  248.58   27.04
  -1   1  -7  291.60   27.50
   1  -1  -7  277.54   20.14
   1  -1  -7  279.33   19.27
   1   1  -7  253.26   25.26
   1  -1  -7  270.25   19.91
   1  -1  -6  165.80   13.52
  -1  -1  -6  192.25   22.12
   1   1  -6  176.13   13.42
   1  -1  -6  142.54   18.51
  -1   1  -6  198.86   21.53
   1   1  -6  202.16   19.89
   1  -1  -6  175.57   12.69
   1  -1  -6  164.95   13.49
  -1  -1  -6  181.66   12.66
   1  -1  -5  594.84   41.20
  -1  -1  -5  542.67   41.45
  -1   1  -5  589.03   42.09
  -1  -1  -5  575.16   37.95
   1   1  -5  532.38   38.10
   1  -1  -5  542.92   38.00
   1  -1  -5  561.10   37.69
   1   1  -5  537.61   41.00
   1  -1  -4 1721.13  114.40
   1   1  -4 1717.03  113.17
  -1   1  -4 1580.01  112.78
  -1   1  -4 1888.45  115.10
  -1  -1  -4 1752.68  112.95
  -1  -1  -4 1743.26  114.93
   1   1  -4 1713.12  114.54
  -1   1  -3  139.45   14.88
  -1  -1  -3  144.52   10.39
  -1  -1  -3  143.22   15.07
  -1  -1  -3  150.42   10.88
  -1   1  -3  140.91   10.46
   1   1  -3  139.46   13.71
   1  -1  -3  152.27   13.29
  -1   1  -2 3183.56  192.80
   1   1  -2 2972.44  192.14
  -1  -1  -2 2877.96  192.05
   1  -1  -2 2705.87  192.13
   1  -1  -2 2736.20  192.36
   1   1  -1 3055.34  206.92
   1  -1  -1 3320.77  206.95
  -1  -1  -1 2911.47  207.24
  -1   1  -1 3454.31  207.15
   1  -1  -1 2843.84  206.84
   1   1   0 1986.81  136.24
  -1  -1   0 2143.11  136.51
   1  -1   0 2021.05  136.19
   1   1   1 3170.89  227.50
   1  -1   1 3572.60  227.44
  -1  -1   1 3437.32  227.68
  -1  -1   1 3368.17  227.63
  -1   1   1 3392.80  227.77
  -1  -1   2 2853.19  192.87
  -1  -1   2 2926.03  192.82
  -1   1   2 2842.07  193.02
  -1  -1   3  119.84    8.72
  -1  -1   3  114.68    8.55
  -1   1   3  101.73    9.74
  -1  -1   4 1352.34   90.51
  -1   1   4 1339.88   90.75
  -1  -1   5  395.39   26.72
  -1  -1   6  217.43   14.04
  -1  -1   6  190.59   13.51
  -1  -1   7  443.29   30.16
  -1  -1   8  583.13   39.44
  -1  -2 -25   28.29   11.17
   1  -2 -25   10.48   10.84
   1   2 -24   20.04   15.14
   1  -2 -24   31.92   13.70
  -1  -2 -24   38.68   13.62
   1   2 -23   26.47   17.05
  -1   2 -23   -0.66   17.09
   1   2 -23   31.50   12.23
   1  -2 -23   12.78   15.84
  -1  -2 -23   21.81   15.14
  -1   2 -23   35.82   16.08
   1   2 -22   13.38   18.60
  -1   2 -22  -22.02   18.92
   1   2 -22  -12.09   12.65
  -1  -2 -22  -26.27   17.62
  -1   2 -22    7.58   17.16
   1   2 -22   16.72   16.19
   1  -2 -22   -3.31   16.26
   1  -2 -22    0.41    9.84
  -1   2 -21   53.24   20.07
   1   2 -21   40.83   18.76
   1   2 -21   65.02   14.89
  -1   2 -21   52.94   15.46
   1   2 -21   48.03   17.66
  -1  -2 -21   54.56   19.60
   1  -2 -21   85.31   19.94
   1  -2 -21   26.14   11.55
  -1   2 -21   53.70   20.27
   1   2 -20  138.04   30.30
  -1   2 -20   85.56   16.35
   1   2 -20   58.08   21.15
   1   2 -20   62.38   16.40
  -1   2 -20   65.73   21.02
   1  -2 -20   80.01   12.51
   1  -2 -20   57.10   21.27
  -1  -2 -20   59.20   12.80
   1  -2 -20   89.37   13.91
   1   2 -20   66.55    8.38
   1  -2 -20   91.80   19.90
  -1   2 -20   92.36   21.22
   1   2 -20   59.61   19.63
  -1  -2 -20   59.80   19.61
   1   2 -19  151.77   30.69
  -1   2 -19  172.73   34.03
   1  -2 -19  146.62   24.30
  -1   2 -19  146.74   18.90
   1  -2 -19  138.16   16.23
  -1   2 -19  111.17   23.45
  -1  -2 -19  144.98   16.68
   1   2 -19  144.96   18.88
   1   2 -19  101.91   23.67
  -1  -2 -19  107.43   21.91
   1   2 -19  141.84   22.42
   1   2 -19  146.93   12.20
   1  -2 -19  154.18   16.62
  -1  -2 -19  121.32   16.12
  -1   2 -19  147.45   23.18
   1  -2 -19  137.64   13.62
   1  -2 -19   81.65   20.86
   1   2 -18  304.49   39.11
  -1   2 -18  299.28   38.20
  -1   2 -18  178.67   27.46
  -1  -2 -18  240.72   21.16
   1   2 -18  191.16   25.88
   1   2 -18  203.41   22.73
   1  -2 -18  178.36   26.33
  -1   2 -18  209.49   22.09
  -1  -2 -18  220.13   20.93
   1   2 -18  212.09   16.84
  -1  -2 -18  218.89   25.47
   1   2 -18  243.77   25.84
  -1   2 -18  210.69   25.76
   1  -2 -18  228.35   18.13
   1  -2 -18  226.57   25.17
  -1   2 -18  206.55   16.32
  -1   2 -17  159.65   32.52
   1  -2 -17  102.89   28.42
   1   2 -17  115.38   29.39
   1  -2 -17  112.27   16.41
   1   2 -17   88.52   16.78
   1  -2 -17   90.73   20.55
  -1   2 -17   64.60   21.35
   1   2 -17  110.78   20.52
  -1  -2 -17  125.33   14.81
  -1   2 -17   91.43   16.83
  -1  -2 -17  109.53   20.94
   1   2 -17   98.27    9.89
  -1  -2 -17  102.39   14.73
  -1   2 -17  104.04   21.58
  -1  -2 -17  116.40   11.63
  -1   2 -17  104.66    9.47
   1  -2 -17   95.20   19.60
   1  -2 -17   94.88   11.23
   1  -2 -16  338.41   37.25
  -1   2 -16  308.43   36.17
   1   2 -16  276.09   35.64
   1   2 -16  197.43   22.45
  -1  -2 -16  246.00   21.99
   1   2 -16  263.53   26.18
   1  -2 -16  222.53   26.68
   1   2 -16  259.54   18.38
  -1  -2 -16  218.01   26.59
   1  -2 -16  272.28   22.93
  -1   2 -16  236.98   26.37
  -1   2 -16  259.36   18.10
  -1   2 -16  206.33   22.57
  -1  -2 -16  234.06   19.31
  -1  -2 -16  213.41   25.39
   1  -2 -16  259.34   19.46
   1  -2 -16  245.82   25.36
  -1   2 -16  232.68   18.00
  -1  -2 -16  243.60   22.05
  -1   2 -16  229.55   26.27
   1   2 -16  236.21   18.48
   1  -2 -15  214.54   30.82
   1   2 -15  236.09   31.89
  -1   2 -15  222.53   31.47
  -1   2 -15  154.23   20.35
   1   2 -15  156.49   19.31
  -1   2 -15  151.16   18.11
   1  -2 -15  136.36   20.78
  -1  -2 -15  154.23   21.89
   1  -2 -15  162.00   17.35
   1   2 -15  147.91   17.49
  -1   2 -15  161.43   12.70
  -1  -2 -15  168.59   16.72
   1  -2 -15  165.04   14.01
  -1   2 -15  167.30   21.01
  -1  -2 -15  161.64   14.07
  -1  -2 -15  166.21   20.49
   1  -2 -15  149.64   19.96
   1  -2 -14  108.12   10.76
  -1  -2 -14  131.53   10.28
  -1   2 -14  133.77   27.92
   1   2 -14  135.97   25.20
   1  -2 -14  173.88   28.82
   1   2 -14   85.51   16.38
  -1   2 -14   94.51   14.41
   1  -2 -14   89.93   18.06
  -1  -2 -14   80.82   18.87
   1  -2 -14  100.30   13.82
  -1   2 -14   90.66   17.21
   1   2 -14   86.00   14.30
  -1  -2 -14  116.90   17.36
   1  -2 -14  120.21   16.53
  -1  -2 -14   92.80   10.32
  -1   2 -14   63.72   17.44
   1  -2 -14  103.62   10.52
  -1  -2 -14  115.08   13.52
   1  -2 -13  123.04   12.32
  -1   2 -13  160.07   25.66
   1   2 -13  116.78   24.22
   1  -2 -13  118.53   24.68
  -1  -2 -13  148.25   27.88
  -1  -2 -13  133.29   11.23
   1   2 -12  336.60   33.28
   1  -2 -12  410.81   35.58
  -1  -2 -12  373.68   35.35
   1  -2 -12  324.42   24.83
  -1   2 -12  397.94   34.99
  -1  -2 -12  317.16   23.55
   1  -2 -11   14.02   19.02
  -1  -2 -11   19.27   20.66
  -1   2 -11   39.33   19.85
   1  -2 -11   15.78    6.92
  -1  -2 -11   17.55    5.25
   1   2 -11    8.31   18.11
  -1  -2 -11   17.04    4.76
   1  -2 -11    6.54    5.06
   1  -2 -10   17.34   18.87
  -1  -2 -10   28.66    5.72
  -1  -2 -10   11.18   18.87
   1   2 -10   15.95    6.55
   1   2 -10   41.50   16.54
  -1   2 -10    0.91   18.49
   1  -2 -10   23.86    6.59
   1  -2 -10   23.54    5.32
  -1  -2 -10   24.48    4.84
   1  -2  -9  319.08   28.60
  -1  -2  -9  283.29   20.67
   1   2  -9  286.72   21.53
  -1  -2  -9  267.88   30.36
   1  -2  -9  286.05   20.56
   1   2  -9  253.26   27.55
   1  -2  -9  299.09   21.52
   1  -2  -8  332.19   28.79
  -1  -2  -8  315.80   29.12
  -1   2  -8  346.54   28.38
  -1  -2  -8  284.10   20.85
   1  -2  -8  294.15   20.78
   1   2  -8  319.25   27.49
   1  -2  -8  290.73   21.44
  -1  -2  -7  262.06   20.49
  -1  -2  -7  253.22   27.12
   1  -2  -7  270.45   25.99
   1   2  -7  279.39   20.85
  -1   2  -7  294.57   26.84
   1  -2  -7  291.80   19.77
  -1  -2  -7  280.99   19.81
   1   2  -7  313.99   26.32
   1  -2  -7  288.37   20.43
   1   2  -6   76.25    8.96
   1  -2  -6  101.85   15.35
  -1   2  -6  103.56   17.13
  -1  -2  -6   68.40    8.13
  -1  -2  -6   70.34   16.52
   1   2  -6   79.07   14.52
   1  -2  -6   94.53    7.01
   1  -2  -6   78.90    7.85
  -1  -2  -6   79.18    7.07
   1  -2  -5 2590.05  184.09
  -1   2  -5 2904.35  184.74
   1  -2  -5 2627.76  182.92
   1   2  -5 2643.99  182.84
  -1  -2  -5 2568.51  182.57
  -1  -2  -5 2667.55  182.26
   1  -2  -5 2567.93  182.42
   1  -2  -5 3178.88  182.43
   1   2  -5 2659.82  184.27
  -1  -2  -4 1158.84   78.82
  -1   2  -4 1237.84   80.56
   1  -2  -4 1022.22   79.69
   1  -2  -4 1134.67   78.79
   1   2  -4 1199.23   78.83
  -1  -2  -4 1145.80   78.45
   1   2  -4 1228.91   80.24
   1  -2  -4 1185.45   78.30
   1  -2  -3 3117.41  212.43
   1   2  -3 3247.52  212.52
  -1  -2  -3 3197.89  212.46
   1  -2  -3 2666.40  212.63
   1   2  -3 3399.65  213.34
   1  -2  -3 3173.95  212.03
  -1   2  -3 3676.68  213.44
  -1  -2  -2 1670.39  104.86
   1   2  -2 1550.93  104.89
   1  -2  -2 1597.50  104.87
   1  -2  -2 1324.54  104.73
  -1   2  -2 1783.59  105.40
  -1  -2  -1   29.84    5.16
   1   2  -1   34.74    5.92
  -1   2  -1   36.71    5.83
   1  -2  -1   33.28    4.94
   1   2   0 1313.89   93.75
   1  -2   0 1456.42   93.63
   1  -2   1   50.20    5.76
   1  -2   2 1363.09   91.67
   1  -2   3 3229.16  216.27
   1  -2   5 2683.82  179.68
   1  -2   6  101.49    7.27
  -1  -3 -25   37.94   10.01
   1  -3 -25   17.55   10.43
  -1   3 -24   17.43   13.96
   1   3 -24   -0.51   14.13
  -1  -3 -24   -3.07   12.64
   1  -3 -24    7.48   12.89
  -1   3 -23   10.72   17.03
   1   3 -23    9.97   16.47
   1   3 -23    5.40   11.97
   1  -3 -23   11.81   13.76
   1   3 -23  -11.05   12.86
  -1  -3 -23    0.54   14.30
  -1   3 -22    5.86   17.71
   1   3 -22    7.94   16.75
   1   3 -22    6.31   12.53
   1   3 -22    0.57   14.96
   1  -3 -22   11.15   16.33
   1  -3 -22    9.94   10.25
  -1  -3 -22   26.23   16.89
   1   3 -21    1.60   18.09
   1   3 -21  -11.55   14.29
  -1   3 -21    5.67   18.65
  -1   3 -21   -2.51   14.56
   1  -3 -21   -0.68   16.92
   1   3 -21    8.49   16.16
  -1  -3 -21    0.69   17.01
  -1   3 -20   24.79   14.82
   1  -3 -20    1.92   12.50
  -1  -3 -20    8.62   12.44
   1   3 -20   29.08   15.71
  -1   3 -20   20.64   19.04
   1   3 -20   13.47   19.00
   1   3 -20    0.71   17.61
   1  -3 -20   12.33   18.12
  -1  -3 -20   19.28   11.61
  -1  -3 -20   18.41   17.51
   1   3 -19   45.19   27.90
  -1   3 -19   53.93   28.99
   1   3 -19   26.59   19.41
  -1  -3 -19   40.78   13.93
  -1   3 -19   36.08   19.55
   1   3 -19   18.97   15.24
   1  -3 -19   39.79   13.33
  -1   3 -19   49.11   15.22
   1  -3 -19   35.56   13.84
   1   3 -19   20.81   17.64
   1  -3 -19   43.92   17.96
  -1  -3 -19   41.65   18.59
  -1  -3 -19   35.10   13.19
   1   3 -19   37.16    6.38
   1  -3 -19   41.77   12.80
   1   3 -18  173.87   33.34
  -1   3 -18  210.85   35.10
  -1   3 -18  183.22   24.87
   1   3 -18  165.33   20.08
   1  -3 -18  157.12   18.45
  -1   3 -18  162.08   19.97
   1  -3 -18  113.23   22.88
  -1  -3 -18  156.35   18.46
   1   3 -18  162.44   23.55
   1   3 -18  164.96   22.28
   1  -3 -18  170.30   18.60
  -1  -3 -18  139.89   22.27
   1   3 -18  142.84   12.89
   1  -3 -18  174.12   15.06
   1  -3 -18  141.60   21.88
   1   3 -17  191.59   32.66
  -1   3 -17  193.44   32.65
  -1  -3 -17  159.71   18.33
  -1   3 -17  167.45   18.86
  -1  -3 -17   94.51   23.88
   1  -3 -17  139.98   17.23
   1   3 -17  156.31   21.36
   1   3 -17  112.56   17.93
  -1   3 -17  155.28   11.85
   1  -3 -17  114.74   21.96
  -1   3 -17  131.22   23.26
   1  -3 -17  150.67   14.07
   1   3 -17  123.00   11.89
  -1  -3 -17  167.39   21.35
   1  -3 -17  143.39   20.71
   1   3 -17  151.37   21.58
   1  -3 -17  147.72   17.51
   1   3 -16  483.24   45.62
  -1   3 -16  578.57   46.60
  -1  -3 -16  286.21   35.21
   1   3 -16  381.32   34.97
  -1   3 -16  376.69   32.41
   1  -3 -16  377.14   31.78
   1  -3 -16  318.91   34.80
  -1  -3 -16  384.84   32.13
  -1   3 -16  342.88   35.53
   1   3 -16  390.11   32.52
  -1  -3 -16  434.53   32.39
  -1  -3 -16  376.62   34.65
   1  -3 -16  414.77   29.98
  -1   3 -16  433.05   28.58
   1   3 -16  406.90   34.81
   1  -3 -16  469.66   32.46
   1  -3 -16  404.85   34.11
  -1  -3 -15  192.93   15.23
   1  -3 -15  206.33   15.90
   1   3 -15  201.97   31.53
  -1   3 -15  257.05   32.87
  -1   3 -15  162.91   21.94
  -1   3 -15  174.02   19.12
   1  -3 -15  181.37   18.77
   1  -3 -15  163.46   21.97
   1   3 -15  182.94   18.96
  -1  -3 -15  159.50   18.71
   1   3 -15  180.52   22.27
  -1  -3 -15  109.90   22.88
  -1  -3 -15  179.01   15.59
   1  -3 -15  164.29   21.30
   1  -3 -15  201.15   18.70
  -1   3 -15  170.63   23.74
  -1  -3 -15  176.75   21.99
   1  -3 -15  179.52   16.01
   1   3 -15  216.67   21.82
  -1  -3 -15  193.10   18.85
  -1   3 -15  198.19   14.39
  -1  -3 -14   96.89    9.58
  -1   3 -14  131.33   27.17
   1   3 -14  132.19   26.10
   1  -3 -14  104.25   10.57
   1  -3 -14   87.26   13.53
  -1  -3 -14   99.89   13.63
   1  -3 -14   70.57   16.80
  -1   3 -14  142.76   17.30
  -1   3 -14   83.54   14.62
  -1  -3 -14   61.71   18.65
   1   3 -14  114.99   16.14
   1   3 -14   77.87   13.87
   1   3 -14   93.85   16.90
  -1  -3 -14   90.91   10.23
   1  -3 -14  133.39   14.28
  -1  -3 -14   92.00   13.76
   1  -3 -14   88.72   16.72
   1  -3 -14   96.86   10.32
  -1   3 -14   99.14    8.85
  -1   3 -14   81.94   18.27
  -1  -3 -14   62.02   16.58
  -1  -3 -13  116.60    9.25
  -1   3 -13  114.84   24.65
   1   3 -13   90.28   23.73
   1  -3 -13   97.89   10.78
   1   3 -13   93.32   14.97
   1   3 -13   75.52   13.32
  -1   3 -13   86.65   14.11
  -1   3 -13   97.77   16.09
  -1  -3 -13   84.03   12.61
   1  -3 -13  106.45   15.66
   1  -3 -13   79.24    9.70
  -1  -3 -13   84.75    9.40
  -1  -3 -13   81.24   14.94
  -1   3 -12  115.92   24.03
  -1  -3 -12  105.12    9.98
   1  -3 -12  107.19   11.30
   1   3 -12  123.15   21.28
   1  -3 -12  120.44   10.11
  -1  -3 -12  106.47    9.65
  -1  -3 -11  149.28   13.14
  -1   3 -11  182.05   25.83
   1   3 -11  223.90   24.84
   1  -3 -11  164.21   14.17
   1  -3 -11  161.93   14.31
  -1  -3 -11  166.18   12.51
   1  -3 -11  163.98   12.95
   1  -3 -10   26.93    7.08
   1  -3 -10   20.70   17.12
  -1  -3 -10   26.57    5.51
  -1   3 -10   29.09   19.78
   1   3 -10   32.66   16.60
   1  -3 -10   23.27    7.51
   1  -3 -10   25.05    5.27
  -1  -3 -10   26.10    6.12
   1  -3  -9  300.19   28.57
   1   3  -9  303.70   22.87
  -1   3  -9  389.84   30.71
   1  -3  -9  293.09   21.29
  -1  -3  -9  309.55   21.52
   1   3  -9  338.67   28.50
  -1   3  -9  293.16   20.85
   1  -3  -9  285.99   22.14
  -1  -3  -8  162.28   13.83
  -1   3  -8  192.08   23.17
   1  -3  -8  138.15   19.85
   1   3  -8  154.42   20.49
  -1  -3  -8  148.51   12.62
   1  -3  -8  165.75   12.44
   1  -3  -8  163.69   13.40
  -1  -3  -8  180.45   12.47
  -1  -3  -7  215.52   16.70
   1  -3  -7  167.43   21.12
   1   3  -7  237.35   17.75
  -1   3  -7  223.66   23.41
   1  -3  -7  224.89   16.36
   1   3  -7  185.37   21.96
  -1  -3  -7  199.84   15.66
   1  -3  -7  245.45   16.19
  -1  -3  -6  222.33   16.61
   1  -3  -6  224.01   17.34
   1   3  -6  217.17   17.36
  -1   3  -6  240.34   22.28
  -1  -3  -6  216.34   15.63
   1   3  -6  193.24   21.09
   1  -3  -6  212.15   16.06
   1  -3  -5  392.82   30.74
  -1   3  -5  470.25   33.79
   1   3  -5  437.32   31.02
  -1  -3  -5  433.11   30.31
   1   3  -5  386.66   33.26
   1  -3  -5  434.44   29.88
  -1  -3  -5  449.93   29.74
  -1  -3  -4  155.43   12.49
   1   3  -4  127.12   12.73
  -1  -3  -4  137.63   11.54
   1  -3  -4  146.28   12.42
   1   3  -4  141.74   16.02
  -1   3  -4  185.88   16.57
   1  -3  -4  134.84   10.75
   1  -3  -3  137.88   11.89
  -1  -3  -3  140.27   12.11
   1   3  -3  135.46   12.10
   1   3  -3  142.57   14.64
   1  -3  -3  137.81   10.42
  -1   3  -3  149.10   14.62
   1  -3  -2  241.62   18.02
   1   3  -2  259.52   18.61
  -1  -3  -2  234.85   18.07
   1  -3  -2  243.39   17.03
   1  -3  -1 2758.99  177.73
  -1  -3  -1 2753.32  177.88
   1   3  -1 2403.65  177.89
  -1  -3   0 6256.57  423.88
   1  -3   0 6761.55  423.82
   1  -3   0 5855.00  424.04
   1  -3   1 2090.97  149.35
  -1  -3   1 2339.15  149.27
   1  -3   2  292.83   21.07
   1  -3   3  223.03   16.57
   1  -3   5  217.04   15.63
   1  -3   6  154.07   11.42
   1  -3   7   71.58    5.94
  -1   3   9  241.47   16.90
   1  -4 -25   37.90    8.82
   1   4 -24   -3.69   12.66
  -1   4 -24  -13.88   13.60
   1  -4 -24    3.39   10.73
  -1  -4 -24  -12.19   10.86
  -1   4 -23  104.99   18.41
   1   4 -23  126.23   18.17
   1  -4 -23  131.76   17.16
  -1  -4 -23  125.22   16.48
  -1   4 -22   61.27   18.65
   1   4 -22   56.87   17.39
   1   4 -22   68.55   13.91
   1  -4 -22   61.20   16.60
  -1  -4 -22   67.09   15.97
  -1  -4 -21  263.97   21.00
   1   4 -21  163.09   24.96
   1   4 -21  226.86   22.53
  -1   4 -21  192.15   27.07
  -1   4 -21  209.49   21.88
   1  -4 -21  262.32   20.89
  -1  -4 -21  202.77   23.79
   1  -4 -21  241.40   21.24
   1  -4 -21  206.84   24.45
   1   4 -21  222.06   23.13
  -1  -4 -20   15.51   13.03
   1  -4 -20   13.58   12.67
  -1   4 -20   16.14   14.91
  -1   4 -20   22.46   19.86
   1   4 -20   -2.09   13.53
   1   4 -20    9.00   18.84
   1  -4 -20    3.41   16.71
  -1  -4 -20   23.29   17.45
  -1   4 -20    2.76   17.19
   1  -4 -20   16.24   12.47
   1   4 -20   18.04   15.52
  -1   4 -19   42.92   28.74
   1   4 -19  -10.19   26.28
   1  -4 -19   -1.74   13.39
   1   4 -19   14.31   15.25
  -1   4 -19  -33.67   20.38
   1   4 -19   16.04   19.62
  -1   4 -19    9.32   14.94
  -1  -4 -19   -4.88   13.93
   1   4 -19   26.81   16.75
  -1   4 -19   10.38   18.13
   1  -4 -19   -7.10   17.16
  -1  -4 -19  -14.32   17.83
   1  -4 -19   20.19   13.10
  -1  -4 -19    1.78   12.77
   1   4 -18   74.39   29.01
  -1   4 -18   50.21   19.57
  -1  -4 -18   62.45   15.53
   1   4 -18    0.84   20.03
  -1   4 -18   78.79   16.10
   1   4 -18   69.67   16.36
  -1   4 -18   58.78   19.18
   1   4 -18   66.39   17.63
   1   4 -18   50.01    6.68
  -1   4 -18   55.89    7.12
   1  -4 -18   59.01   14.43
   1  -4 -18   77.98   18.16
  -1  -4 -18   72.61   14.53
  -1  -4 -18   52.16   18.19
   1   4 -17  232.01   34.42
  -1   4 -17  208.95   21.86
  -1   4 -17  192.48   25.25
   1   4 -17  193.74   25.09
   1   4 -17  209.94   22.17
  -1  -4 -17  219.47   21.92
   1   4 -17  187.02   15.74
  -1   4 -17  218.24   25.17
  -1  -4 -17  184.60   23.73
  -1   4 -17  221.89   15.98
   1   4 -17  222.94   24.42
   1  -4 -17  234.06   21.58
   1  -4 -17  208.52   23.97
  -1  -4 -16  163.27   13.82
   1  -4 -16  174.89   14.60
   1   4 -16  142.65   30.46
   1  -4 -16  157.26   17.33
  -1   4 -16  152.95   18.86
  -1   4 -16  146.08   22.42
   1   4 -16  161.55   19.37
   1   4 -16  137.17   21.41
   1  -4 -16  132.65   17.88
  -1   4 -16  161.41   21.74
  -1   4 -16  159.96   12.57
   1  -4 -16  128.75   19.57
   1   4 -16  135.26   20.39
   1  -4 -16  149.68   15.00
  -1  -4 -16  140.72   18.61
   1  -4 -15  442.66   32.43
  -1  -4 -15  506.26   32.19
   1   4 -15  518.62   45.83
  -1   4 -15  413.20   37.55
  -1   4 -15  428.90   35.11
   1  -4 -15  397.06   33.82
   1   4 -15  404.91   36.80
   1   4 -15  439.04   35.57
   1  -4 -15  471.18   35.70
  -1   4 -15  466.10   37.92
  -1   4 -15  454.06   31.58
  -1  -4 -15  451.24   35.49
   1  -4 -15  418.12   36.46
   1   4 -15  432.97   36.34
   1  -4 -15  438.53   32.83
  -1  -4 -14  160.65   12.46
   1  -4 -14  150.91   13.66
   1   4 -14  198.45   29.36
   1   4 -14  128.67   17.02
   1   4 -14  131.59   18.15
   1  -4 -14   78.31   17.99
   1  -4 -14  141.89   15.37
  -1   4 -14  139.83   16.72
  -1   4 -14  133.44   20.15
   1   4 -14  144.27   18.65
   1  -4 -14  135.83   13.38
   1  -4 -14  126.62   18.79
  -1  -4 -14  131.02   16.19
   1   4 -14  141.81   12.09
  -1   4 -14  143.92   20.11
   1  -4 -14  133.68   17.04
  -1   4 -14  151.71   11.74
  -1  -4 -13  691.08   43.51
   1  -4 -13  666.42   43.76
  -1   4 -13  753.68   56.11
   1   4 -13  678.01   54.31
   1  -4 -13  652.56   44.76
   1   4 -13  609.82   46.69
  -1   4 -13  581.27   46.95
   1   4 -13  536.87   45.59
  -1  -4 -13  560.80   46.75
   1   4 -13  603.39   43.29
   1  -4 -13  667.46   46.25
  -1   4 -13  637.70   43.19
   1  -4 -13  578.46   43.94
  -1  -4 -13  629.98   45.94
  -1   4 -13  569.47   47.35
  -1  -4 -12  138.43   11.19
   1  -4 -12  157.57   11.76
   1  -4 -12  142.70   13.79
  -1  -4 -12  144.09   12.76
   1  -4 -12  147.30   12.90
   1   4 -12  157.28   25.16
  -1  -4 -12  122.52   11.71
  -1   4 -12  159.08   24.72
   1   4 -12  121.78   16.35
   1  -4 -12  118.92   11.96
  -1  -4 -12  119.91   15.14
   1  -4 -12  118.39   14.71
   1  -4 -11  189.49   13.64
  -1  -4 -11  173.17   14.34
   1  -4 -11  166.25   15.15
   1  -4 -11  165.49   14.89
   1   4 -11  216.64   25.18
  -1  -4 -11  154.76   14.07
  -1   4 -11  193.45   24.96
   1  -4 -10   93.24    8.20
  -1  -4 -10   90.91    9.17
   1  -4 -10   81.03    9.94
  -1   4 -10   77.56    7.59
   1   4 -10   96.82   19.05
   1  -4  -9  241.79   18.16
   1   4  -9  202.43   25.88
   1  -4  -9  241.21   19.10
  -1  -4  -9  275.51   18.28
  -1  -4  -9  244.70   18.44
   1  -4  -8   63.84    8.09
  -1  -4  -8   81.53    7.75
   1  -4  -8   88.19    8.26
  -1  -4  -8   69.47    9.60
   1   4  -8   65.10   16.04
  -1  -4  -7  238.30   17.85
   1  -4  -7  253.30   18.16
   1   4  -7  247.56   24.25
   1  -4  -7  248.80   19.92
  -1  -4  -7  245.17   18.91
  -1  -4  -6  365.35   25.41
   1  -4  -6  348.17   25.62
   1   4  -6  374.09   30.47
   1  -4  -6  386.27   27.21
  -1  -4  -6  365.47   26.41
   1   4  -5 2946.28  205.48
  -1  -4  -5 3015.67  203.25
   1  -4  -5 2956.32  203.33
   1  -4  -5 3181.68  204.27
  -1  -4  -5 3115.22  203.88
   1  -4  -4  195.56   15.11
  -1   4  -4  233.92   19.77
   1   4  -4  213.12   19.30
  -1  -4  -4  237.74   16.03
   1  -4  -4  189.58   16.36
  -1  -4  -4  203.10   16.79
   1  -4  -3 2583.37  174.58
  -1   4  -3 2566.26  175.92
   1   4  -3 2501.18  176.18
  -1  -4  -3 2502.43  175.45
   1  -4  -3 2835.86  175.36
   1  -4  -2  411.55   28.11
  -1   4  -2  372.42   29.53
  -1  -4  -2  410.00   29.54
   1  -4  -2  434.52   29.07
  -1   4  -1   61.06    8.14
  -1  -4  -1   71.15    8.43
   1  -4  -1   67.66    7.64
   1  -4   0    5.79    7.22
  -1  -4   0    1.12    5.81
  -1   4   0    6.15    4.44
   1  -4   0    4.06    5.32
  -1  -4   1  172.88   14.33
   1  -4   1  188.19   15.09
   1  -4   2  546.74   37.08
  -1  -4   2  512.29   36.70
  -1  -4   3 2293.50  154.40
   1  -4   4  251.17   18.44
  -1  -4   4  244.78   18.28
   1  -4   5 2832.03  190.32
   1  -4   6  365.47   25.79
   1  -4   7  150.72   11.62
  -1  -4   9  409.06   28.69
  -1   4  10  102.92    9.42
  -1  -4  10  145.13   10.05
   1   5 -24   20.91   11.65
   1   5 -23   25.36   14.39
  -1   5 -23    2.06   14.26
   1  -5 -23   22.87   11.26
  -1   5 -22   -3.13   15.87
   1   5 -22   16.93   16.31
   1  -5 -22    6.41   10.50
   1   5 -22  -11.48   11.43
   1  -5 -22   13.59   13.68
   1  -5 -21    5.91   11.78
   1   5 -21  -10.01   13.00
  -1  -5 -21    9.89   12.04
   1   5 -21    7.17   17.85
  -1   5 -21  -14.39   17.38
   1  -5 -21   10.67   14.90
   1  -5 -21   13.55   11.89
   1   5 -20   40.00   14.03
  -1   5 -20   30.88   14.17
  -1   5 -20   34.73   19.02
   1   5 -20   15.63   18.05
   1  -5 -20   35.19   13.51
   1  -5 -20   32.28   15.56
   1  -5 -19   -0.44   13.58
  -1   5 -19    4.69   13.98
  -1   5 -19   15.05   18.29
   1   5 -19    4.74   14.00
   1   5 -19    5.77   19.26
  -1  -5 -19   14.57   13.35
   1  -5 -19    2.64   15.87
   1  -5 -19   -4.88   13.49
   1   5 -18  -15.92   26.30
  -1   5 -18   10.02   25.30
   1  -5 -18   32.42   14.72
   1   5 -18    9.12   19.13
   1   5 -18   13.71   14.76
  -1   5 -18   21.38   19.25
  -1   5 -18   18.98   14.53
  -1  -5 -18   28.66   15.60
   1  -5 -18    3.84   13.74
  -1  -5 -18   14.67   14.58
   1   5 -18    2.95   13.98
  -1   5 -18   12.30    5.66
   1  -5 -17  170.77   15.48
  -1  -5 -17  177.97   14.85
  -1   5 -17  175.09   33.10
  -1   5 -17  155.04   23.43
  -1  -5 -17  165.50   20.14
   1   5 -17  153.12   19.75
   1   5 -17  115.87   22.96
   1   5 -17  166.84   20.48
   1  -5 -17  181.64   19.95
  -1  -5 -17  151.19   19.85
  -1   5 -17  175.92   13.69
  -1  -5 -17  175.80   21.63
  -1   5 -17  167.02   21.99
   1  -5 -16  145.02   13.21
  -1  -5 -16  137.49   12.21
  -1   5 -16  191.32   32.43
   1   5 -16  119.06   20.92
   1   5 -16  123.86   17.98
  -1  -5 -16  143.65   18.63
  -1   5 -16  105.58   21.36
   1   5 -16   96.42   17.50
  -1   5 -16  124.94   11.15
  -1  -5 -16  110.11   18.82
   1   5 -16  127.22   11.65
   1  -5 -16  114.81   17.49
  -1   5 -16  123.43   19.82
  -1  -5 -16  137.68   17.74
  -1  -5 -15   61.77    8.61
  -1   5 -15   91.49   27.44
  -1   5 -15   67.23   18.06
  -1  -5 -15   74.84   15.91
   1   5 -15   84.62   17.96
  -1  -5 -15   37.66   14.70
   1   5 -15   68.44    8.19
  -1  -5 -15   74.85   16.38
  -1   5 -15   71.67   17.49
  -1   5 -15   65.51    7.74
   1   5 -15   62.23   15.07
   1  -5 -15   67.62   14.07
  -1  -5 -14  199.05   15.14
  -1   5 -14  223.27   31.67
   1  -5 -14  202.76   16.85
   1   5 -14  182.10   21.91
  -1   5 -14  156.88   21.34
  -1   5 -14  175.36   19.41
   1  -5 -14  177.84   19.65
  -1   5 -14  191.95   14.74
   1   5 -14  190.55   14.96
  -1   5 -14  199.02   21.83
  -1  -5 -14  173.83   20.32
  -1  -5 -14  153.82   20.28
   1   5 -14  195.42   20.06
   1  -5 -14  142.51   19.91
  -1  -5 -13   11.49    6.08
   1   5 -13    6.89    4.86
  -1  -5 -13   19.88    8.33
   1  -5 -13    9.78    6.86
   1  -5 -13    4.49    9.50
  -1   5 -13    3.03   21.99
  -1  -5 -13   14.09    6.22
   1  -5 -13   17.04    7.69
   1   5 -13   11.56   13.80
  -1   5 -13    4.58   13.90
  -1   5 -13   12.13   12.17
   1   5 -13    8.02   12.55
   1  -5 -13    8.48   13.22
  -1  -5 -13   10.72   11.84
   1  -5 -13    2.23   11.22
  -1   5 -13    4.58   14.08
  -1  -5 -13    0.57   12.95
   1  -5 -12   61.53    7.76
   1  -5 -12   56.33   10.19
  -1  -5 -12   56.69    8.74
   1  -5 -12   49.20    8.98
  -1   5 -12   79.33   22.09
  -1  -5 -12   61.22    7.80
  -1   5 -12   41.59   12.30
   1   5 -12   51.28   12.30
   1   5 -12   45.99   13.29
   1  -5 -12   47.82    8.16
   1  -5 -12   51.36   11.70
  -1  -5 -12   55.48   11.93
   1  -5 -12   38.84   13.04
  -1  -5 -12   31.53   13.07
   1  -5 -11    9.78    5.67
   1  -5 -11   20.08    8.13
  -1  -5 -11   14.94    6.84
  -1   5 -11   26.68   19.88
   1   5 -11   11.12   11.65
   1  -5 -11   13.32    6.09
   1  -5 -11    5.73    9.72
  -1  -5 -11   14.60   10.32
  -1  -5 -10   24.11    6.20
   1  -5 -10   20.94    5.84
   1  -5 -10   20.95    7.89
  -1  -5 -10   17.48    6.58
   1  -5  -9   80.19    9.43
  -1  -5  -9   76.40    8.75
   1  -5  -9   89.98    8.91
  -1   5  -9   96.84   19.31
  -1  -5  -9   67.60   10.26
   1  -5  -8   25.77    6.75
  -1  -5  -8   27.42    5.98
  -1   5  -8   40.98   17.17
   1  -5  -8   28.24    9.15
  -1  -5  -8   15.99    8.22
  -1  -5  -7  402.49   27.29
   1  -5  -7  369.58   27.58
   1  -5  -7  402.34   29.38
  -1   5  -7  422.84   33.60
  -1  -5  -7  367.16   28.50
   1  -5  -6   62.39    7.20
  -1  -5  -6   69.71    6.74
  -1  -5  -6   74.69    8.99
  -1   5  -6   42.35   15.03
   1  -5  -6   57.77    9.98
   1  -5  -5   92.03    8.48
  -1  -5  -5   90.83    7.89
  -1  -5  -5   84.11    9.58
  -1   5  -5   98.52   14.67
   1  -5  -5   76.06   10.83
   1  -5  -4  333.10   23.50
   1   5  -4  308.95   27.36
  -1   5  -4  319.87   26.63
  -1  -5  -4  340.72   24.65
   1  -5  -4  339.91   25.20
  -1  -5  -4  348.47   25.59
   1   5  -3  427.82   32.36
   1  -5  -3  435.17   29.50
  -1   5  -3  362.75   31.50
  -1  -5  -3  407.25   31.08
  -1  -5  -3  455.59   30.62
   1  -5  -3  436.58   30.86
   1  -5  -2   64.84    6.38
  -1   5  -2   56.47    9.59
   1  -5  -2   78.34    8.86
  -1  -5  -2   68.06    9.52
   1   5  -2   75.25   11.35
   1  -5  -1  552.97   34.33
  -1  -5  -1  540.53   34.94
  -1  -5   0  547.89   32.01
   1  -5   0  572.86   31.60
   1  -5   1  542.00   26.26
   1  -5   1  559.38   25.06
  -1  -5   1  557.64   25.65
  -1  -5   2   66.46    8.84
   1  -5   2   69.83    9.54
  -1  -5   3  450.74   32.10
   1  -5   4  308.82   23.07
   1  -5   5   97.89   10.06
  -1  -5   5   89.00    9.27
   1  -5   6   77.03    8.75
  -1  -5   6   81.17    8.67
  -1  -5   7  385.48   27.59
  -1  -5   8   21.56    5.87
  -1  -5   9   88.02    8.72
   1  -5  10   18.72    4.52
  -1  -5  10   31.27    5.64
   1   6 -24   -1.18    9.21
   1   6 -23   96.17   15.51
  -1   6 -23   93.53   14.90
   1  -6 -23  105.67   12.06
  -1   6 -22   12.81   15.13
   1   6 -22   19.04   14.58
  -1  -6 -22   44.23   11.67
   1  -6 -22   44.53   12.02
  -1   6 -21  105.90   19.72
   1   6 -21  105.06   19.34
  -1  -6 -21  106.48   15.67
   1  -6 -21  122.21   15.80
  -1   6 -20    5.06   15.96
   1   6 -20    0.72   16.25
  -1  -6 -20    6.75   13.35
   1  -6 -20    7.43   13.21
   1  -6 -20    9.90   13.12
  -1  -6 -20  -17.38   14.10
   1  -6 -20  -11.34   14.69
  -1   6 -19   72.63   14.95
   1  -6 -19   88.32   15.92
  -1   6 -19   85.04   20.39
   1   6 -19   56.05   20.53
  -1   6 -19   70.01    7.25
  -1  -6 -19   64.23   15.60
  -1  -6 -19   48.89   16.28
   1  -6 -19   79.21   16.12
   1  -6 -19   84.24   16.32
   1  -6 -18   88.20   10.53
   1   6 -18   70.61   21.28
  -1   6 -18   89.50   15.99
  -1   6 -18   87.05   21.45
  -1  -6 -18   98.78   16.73
   1  -6 -18  117.42   17.15
  -1   6 -18   74.25    8.13
   1  -6 -18   97.39   17.07
  -1  -6 -18   74.85   16.60
  -1  -6 -18   66.67   15.74
   1  -6 -18   43.92   16.27
  -1  -6 -17  109.13   10.97
   1  -6 -17  110.06   12.00
   1   6 -17  152.81   30.90
  -1   6 -17  107.14   28.23
   1  -6 -17   97.69   17.47
   1   6 -17  113.77   20.94
  -1  -6 -17   93.39   17.90
  -1   6 -17   48.29   20.29
  -1   6 -17  112.05   16.98
  -1  -6 -17  106.48   17.29
   1  -6 -17   87.51   17.55
   1   6 -17  110.29   10.30
  -1   6 -17   97.00    9.69
  -1  -6 -17   90.92   17.38
   1  -6 -17  107.48   17.82
  -1  -6 -16   70.87    9.24
   1  -6 -16   80.97   10.30
  -1   6 -16   68.32   26.90
   1   6 -16   77.19   27.65
  -1   6 -16   52.78   15.52
  -1  -6 -16   91.20   16.83
  -1   6 -16   62.33   19.17
   1   6 -16   53.05   15.85
   1   6 -16   32.50   18.26
   1  -6 -16   53.27   16.44
   1  -6 -16   68.58   15.61
  -1  -6 -16   67.98   15.61
  -1   6 -16   64.03    7.91
   1   6 -16   72.48    8.71
  -1  -6 -16   49.79   15.34
  -1  -6 -15  428.73   29.13
   1   6 -15  513.72   45.34
  -1   6 -15  529.20   45.51
   1   6 -15  410.73   32.54
  -1   6 -15  369.37   35.17
  -1   6 -15  376.94   32.41
  -1  -6 -15  387.87   32.94
   1   6 -15  368.37   35.13
   1  -6 -15  416.13   33.71
   1  -6 -15  321.01   32.94
   1   6 -15  420.40   28.82
  -1   6 -15  398.18   28.47
  -1  -6 -15  344.16   32.84
  -1  -6 -15  364.85   33.40
  -1  -6 -14    9.92    6.62
   1   6 -14   -1.47    4.75
  -1  -6 -14    3.07    9.34
   1  -6 -14    3.68    7.64
   1   6 -14   53.58   25.28
   1  -6 -14   -1.39    7.80
  -1   6 -14    8.54   23.59
  -1   6 -14   11.93   12.45
   1   6 -14   -1.02   13.13
   1   6 -14  -12.82   16.21
  -1  -6 -14    2.03   15.27
   1   6 -14    3.20    6.06
   1  -6 -14    4.46   12.91
  -1  -6 -14   11.74   13.31
  -1  -6 -14   19.07   13.25
   1  -6 -14   19.83   13.99
   1  -6 -13  453.08   33.97
   1   6 -13  480.98   31.69
  -1  -6 -13  489.50   33.71
   1  -6 -13  497.45   32.49
   1  -6 -13  465.77   33.78
  -1   6 -13  522.39   46.18
   1   6 -13  431.50   42.95
   1   6 -13  404.47   34.89
   1   6 -13  445.88   36.43
  -1   6 -13  398.53   34.77
   1  -6 -13  463.73   36.06
   1  -6 -13  347.31   35.15
  -1  -6 -13  435.73   36.00
  -1  -6 -13  358.67   35.34
   1  -6 -12  111.97   13.73
   1  -6 -12  144.45   11.59
  -1  -6 -12  126.27   12.78
   1   6 -12  130.04   10.48
  -1   6 -12  115.12   25.51
   1  -6 -12  121.31   13.10
   1   6 -12  141.87   24.94
   1   6 -12  106.57   16.03
  -1   6 -12   97.28   16.49
  -1   6 -12  117.37   15.55
   1   6 -12  129.04   17.11
  -1  -6 -12  110.39   15.81
   1  -6 -12  136.71   16.26
  -1  -6 -12   91.92   15.93
   1  -6 -12  101.64   15.90
  -1   6 -11  179.52   14.55
  -1  -6 -11  228.00   15.30
   1  -6 -11  207.52   15.27
   1   6 -11  162.54   14.10
  -1  -6 -11  209.07   15.88
   1  -6 -11  191.58   17.04
  -1   6 -11  188.12   27.14
   1   6 -11  214.70   26.45
  -1   6 -11  155.14   17.53
   1   6 -11  169.14   18.15
  -1   6 -11  198.80   20.56
   1  -6 -11  140.95   18.14
  -1  -6 -11  185.73   18.60
   1  -6 -11  177.80   18.51
   1   6 -10  152.17   23.51
  -1   6 -10  172.02   24.60
  -1  -6 -10  178.73   13.85
  -1  -6 -10  157.04   13.84
   1  -6 -10  175.29   13.65
   1  -6 -10  164.77   15.07
   1  -6 -10  136.55   16.30
  -1  -6 -10  133.07   16.84
  -1   6  -9  130.69   22.87
   1   6  -9  119.78   20.27
  -1  -6  -9  122.48   13.95
   1  -6  -9  188.09   12.90
  -1  -6  -9  129.68   11.98
   1  -6  -9  136.14   12.79
  -1  -6  -9  110.56   14.95
  -1  -6  -8  158.16   12.76
   1  -6  -8  147.89   13.24
  -1   6  -8  173.87   21.70
   1   6  -8  151.93   21.11
  -1  -6  -8  138.39   14.75
   1  -6  -8  157.48   15.65
  -1  -6  -7  331.42   23.48
   1   6  -7  334.97   29.74
   1  -6  -7  340.85   23.85
  -1  -6  -7  326.84   25.25
  -1   6  -7  283.28   29.42
   1  -6  -7  301.59   25.78
  -1  -6  -6  128.87   10.93
   1  -6  -6  129.79   11.12
   1  -6  -6  136.28   14.23
   1   6  -6  135.35   17.94
  -1   6  -6  120.58   17.01
  -1  -6  -6  132.30   12.93
   1  -6  -5  983.71   66.63
   1   6  -5  984.88   70.12
  -1  -6  -5  981.51   66.51
   1  -6  -5 1025.54   68.16
  -1   6  -5  896.16   69.27
  -1  -6  -5  972.54   67.69
   1  -6  -4  177.81   13.84
   1   6  -4  197.01   18.71
  -1  -6  -4  193.12   15.13
   1  -6  -4  185.26   16.11
  -1   6  -4  131.41   16.96
   1   6  -3  755.57   51.98
   1  -6  -3  770.46   49.29
  -1  -6  -3  701.76   51.21
  -1   6  -3  651.72   50.67
   1  -6  -3  763.46   50.73
  -1  -6  -3  647.49   50.23
   1   6  -2  477.22   35.53
   1  -6  -2  492.09   32.91
   1  -6  -2  533.94   34.43
  -1  -6  -2  489.20   35.02
  -1  -6  -2  496.60   33.95
  -1   6  -2  388.37   33.59
   1   6  -1  193.73   15.90
  -1  -6  -1  186.64   15.27
   1  -6   0   53.43    8.21
  -1  -6   0   59.04    8.94
   1  -6   1   39.27    7.73
  -1  -6   1   37.37    8.78
  -1  -6   2  615.76   43.83
   1  -6   2  625.02   43.39
  -1  -6   3  838.71   58.28
  -1  -6   5  775.96   53.97
  -1  -6   6  165.25   14.25
  -1  -6   7  323.76   24.15
   1  -6   8  156.18   13.00
  -1  -6   8  162.83   13.67
   1  -6   9  146.72   12.34
  -1  -6   9  154.75   13.16
  -1   6  11  165.35   13.40
   1   7 -23   12.31    9.51
   1   7 -22   16.71   12.25
  -1   7 -22   -0.40   12.06
   1  -7 -22    7.15    7.44
  -1   7 -21   27.56   15.41
   1  -7 -21   71.57   12.28
   1   7 -21   48.42   15.71
   1  -7 -21   63.21   11.58
  -1  -7 -21   43.48   10.69
  -1  -7 -20   27.33   13.03
   1  -7 -20   20.43   12.58
  -1   7 -20   20.46   15.92
   1   7 -20   -5.69   16.62
   1   7 -20   37.33   10.82
   1  -7 -20   19.94   12.22
  -1  -7 -20   37.57   11.89
  -1   7 -19   38.47   17.98
   1  -7 -19   54.51   15.31
   1   7 -19   48.35   12.91
   1   7 -19   61.06   18.35
  -1  -7 -19   50.60   14.98
  -1   7 -19   52.05    6.19
  -1  -7 -19   44.99   13.86
   1  -7 -19   56.10   14.11
   1  -7 -18   19.90    7.94
   1   7 -18   20.49   17.12
   1   7 -18   27.97   12.47
   1  -7 -18   18.11   15.25
  -1   7 -18   -9.59   12.22
  -1  -7 -18   19.29   15.94
   1  -7 -18    1.63   13.62
   1  -7 -18   44.46   15.03
  -1   7 -18    6.67    5.17
  -1  -7 -18   10.85   13.47
   1   7 -18   18.11    6.03
  -1  -7 -17   29.61    7.47
   1  -7 -17   21.33    8.10
   1   7 -17   19.73   18.44
  -1  -7 -17   30.22   16.36
  -1   7 -17   20.69   12.81
   1  -7 -17   22.42   15.54
   1   7 -17   12.23   12.99
   1  -7 -17   41.61   15.35
   1   7 -17   30.07    6.78
   1  -7 -17   16.68   14.11
  -1  -7 -17   10.47   13.88
  -1   7 -17   25.66    5.96
   1  -7 -16  403.35   28.07
  -1  -7 -16  416.84   27.68
   1   7 -16  472.70   43.44
  -1   7 -16  359.77   30.12
   1   7 -16  379.96   30.83
   1  -7 -16  391.27   32.29
  -1  -7 -16  371.53   32.12
   1   7 -16  298.18   34.01
  -1   7 -16  362.31   26.79
   1  -7 -16  322.02   30.92
  -1  -7 -16  336.08   31.93
  -1  -7 -16  314.17   31.05
   1  -7 -16  391.10   32.35
   1   7 -16  372.36   27.04
  -1  -7 -15   57.78    8.71
  -1  -7 -15   65.01   11.01
   1   7 -15   58.85   25.20
  -1   7 -15   41.71   25.04
  -1   7 -15   65.43   13.98
  -1   7 -15   50.57   18.27
   1   7 -15   55.53   17.81
   1   7 -15   58.64   14.38
  -1  -7 -15   49.12   17.44
   1  -7 -15   48.94   15.58
   1  -7 -15   41.93   14.35
  -1  -7 -15   45.37   14.59
  -1  -7 -15   37.70   15.78
   1   7 -15   56.82    7.97
  -1  -7 -14  162.02   15.31
   1   7 -14  136.50   11.77
  -1  -7 -14  162.33   13.25
   1  -7 -14  144.66   13.64
  -1   7 -14  208.88   30.01
   1   7 -14  176.02   29.15
  -1   7 -14  115.96   21.30
   1   7 -14  146.42   17.60
  -1   7 -14  148.50   16.93
  -1  -7 -14  150.46   20.37
   1   7 -14  126.68   20.39
  -1  -7 -14  133.92   18.00
  -1  -7 -14  138.72   19.17
   1  -7 -14  124.26   17.95
   1  -7 -14  149.47   19.80
   1   7 -13   22.32    5.71
   1  -7 -13   22.37    7.82
   1  -7 -13   25.37   10.89
  -1  -7 -13   14.39    9.73
  -1   7 -13   37.81   23.46
   1   7 -13   36.81   22.95
   1  -7 -13   18.76    8.84
  -1   7 -13   27.59   11.81
  -1  -7 -13   26.19   15.65
  -1   7 -13   24.11   17.04
   1   7 -13   29.56   12.85
   1  -7 -13   18.02   13.22
  -1  -7 -13   22.23   12.61
  -1  -7 -13   -3.99   14.05
   1  -7 -13   27.16   13.80
   1  -7 -12  135.57   11.70
  -1  -7 -12  123.51   11.47
   1   7 -12  118.25   10.38
   1  -7 -12  135.50   14.52
  -1  -7 -12  126.03   13.11
   1   7 -12  138.16   26.57
  -1   7 -12  111.83   25.17
   1   7 -12   85.82   15.30
  -1   7 -12  128.61   18.46
  -1  -7 -12  122.76   18.14
  -1   7 -12  103.14   14.78
   1  -7 -12  122.58   17.00
  -1  -7 -12  128.06   15.67
  -1  -7 -12   84.90   16.18
   1  -7 -12  101.18   16.09
   1  -7 -11  348.52   23.60
  -1  -7 -11  363.05   23.81
   1   7 -11  294.56   22.71
  -1  -7 -11  325.76   24.57
  -1   7 -11  306.21   23.22
   1  -7 -11  303.95   24.69
  -1   7 -11  360.63   35.00
   1   7 -11  357.41   34.39
   1   7 -11  361.60   28.33
  -1   7 -11  282.77   28.16
   1   7 -11  283.94   25.75
   1  -7 -11  331.39   26.98
  -1  -7 -11  258.90   26.76
   1  -7 -11  274.19   26.19
   1  -7 -10  175.75   16.42
  -1  -7 -10  180.16   15.69
   1   7 -10  174.67   14.06
   1  -7 -10  205.73   15.35
  -1  -7 -10  238.37   15.76
  -1   7 -10  213.38   26.30
   1   7 -10  186.61   25.58
  -1  -7 -10  182.00   18.07
   1   7 -10  169.68   17.48
  -1   7 -10  127.97   18.92
   1   7 -10  190.22   19.35
  -1  -7 -10  138.44   18.07
   1  -7 -10  164.26   18.66
  -1  -7  -9   40.67    7.91
   1   7  -9   28.72    5.74
   1  -7  -9   31.36    8.52
   1  -7  -9   37.73    8.06
  -1   7  -9   43.14   18.34
   1   7  -9   32.15   18.07
  -1  -7  -9   29.64   10.07
  -1   7  -9   33.83   12.77
   1   7  -9   37.63   12.22
  -1  -7  -9   17.63   11.32
  -1  -7  -8  123.45   13.53
   1  -7  -8  114.56   13.96
  -1   7  -8  144.05   20.39
   1   7  -8  108.19   19.23
   1  -7  -8   93.84   10.65
  -1  -7  -8  108.82   10.47
  -1  -7  -8   84.85   13.02
   1  -7  -8   89.44   12.49
  -1  -7  -7  727.71   51.44
   1   7  -7  743.70   56.45
   1  -7  -7  773.56   51.65
   1  -7  -7  723.04   53.44
  -1   7  -7  731.81   55.89
  -1  -7  -7  754.02   53.14
   1  -7  -6   13.78    6.45
  -1  -7  -6   10.92    5.77
   1  -7  -6   12.08    9.95
   1   7  -6    4.54   13.42
  -1   7  -6    2.59   13.26
  -1  -7  -6    8.95    8.38
  -1  -7  -5  327.36   23.79
   1   7  -5  317.62   28.37
   1  -7  -5  343.52   23.98
  -1   7  -5  295.24   26.84
   1  -7  -5  336.45   26.33
  -1  -7  -5  332.87   25.53
   1   7  -4  209.46   20.71
  -1  -7  -4  217.48   16.02
   1  -7  -4  215.31   16.12
   1  -7  -4  220.64   18.85
  -1  -7  -4  216.41   17.68
  -1   7  -4  172.87   18.05
   1  -7  -3  127.24   11.06
  -1  -7  -3  141.06   13.35
   1   7  -3  121.24   15.62
   1  -7  -3  145.43   13.73
   1  -7  -2  152.21   12.26
   1   7  -2  147.18   15.77
   1  -7  -2  162.53   15.17
  -1  -7  -2  162.09   14.22
  -1  -7  -2  145.61   15.22
   1  -7  -1   23.74    5.26
  -1  -7  -1   32.73    9.46
   1  -7  -1   28.33    8.60
   1   7  -1   25.46    9.31
  -1  -7  -1   29.99    7.80
   1   7   0  580.77   46.91
   1  -7   0  739.57   46.93
  -1  -7   0  668.18   47.45
  -1  -7   1    8.11    8.47
   1  -7   1   11.62    7.55
   1  -7   2  130.18   12.99
  -1  -7   2  139.01   14.06
  -1  -7   4  253.35   20.54
   1  -7   4  258.63   19.87
   1  -7   5  250.16   19.44
  -1  -7   5  254.08   20.39
   1  -7   6   11.08    6.40
  -1  -7   6    0.75    7.13
   1  -7   7  764.36   52.86
  -1  -7   7  754.14   53.44
   1  -7   8  138.74   12.30
  -1  -7   8  128.02   13.06
   1  -7   9   23.58    6.45
  -1  -7   9   13.68    7.19
  -1   7  11  221.68   17.68
  -1   8 -21   55.35   13.47
   1  -8 -21  142.34   12.98
  -1  -8 -20   50.35   12.23
   1   8 -20    7.50   13.57
   1  -8 -20   47.23   12.48
  -1   8 -20   -3.72   13.72
   1   8 -19   58.57   16.39
   1  -8 -19  100.30   15.48
  -1  -8 -19   81.47   15.38
  -1   8 -19   51.37   16.91
   1  -8 -19   64.88   11.38
   1  -8 -18    7.17    6.79
   1  -8 -18   -3.90   14.32
  -1  -8 -18    8.77   14.45
  -1   8 -18    9.01   15.74
  -1   8 -18    2.57    4.79
   1  -8 -18   -2.38   11.13
   1   8 -18    9.37    5.40
   1  -8 -17  102.26   11.01
  -1  -8 -17  108.19   10.58
   1  -8 -17  129.04   19.01
  -1  -8 -17  113.69   18.70
  -1   8 -17   99.96    9.42
   1  -8 -17   79.74   14.58
   1   8 -17  101.00    9.74
  -1  -8 -16   52.89    8.26
   1  -8 -16   59.27    9.27
  -1  -8 -16   54.43   17.55
   1  -8 -16   63.05   17.51
  -1   8 -16   25.27   17.43
   1   8 -16   47.48    7.71
   1  -8 -16   40.46   16.14
   1  -8 -16   50.91   13.69
  -1  -8 -15  340.39   23.80
   1  -8 -15  383.05   30.12
   1   8 -15  325.82   25.87
  -1  -8 -15  312.34   29.49
   1   8 -15  322.48   23.31
   1  -8 -15  275.71   28.27
   1  -8 -15  285.28   26.62
  -1  -8 -14   64.92    9.05
   1   8 -14   55.48    6.71
  -1  -8 -14   67.64   12.07
   1  -8 -14   70.23    9.47
  -1  -8 -14   86.87   17.99
   1   8 -14   91.63   18.37
  -1   8 -14   76.98   18.41
   1   8 -14   76.87   12.80
   1  -8 -14   54.71   13.77
   1  -8 -14   39.71   15.48
   1   8 -13  542.55   38.42
   1  -8 -13  630.44   39.63
   1  -8 -13  548.42   40.72
  -1  -8 -13  614.46   40.86
   1  -8 -13  554.55   41.00
  -1  -8 -13  586.24   43.52
   1   8 -13  513.21   40.63
   1   8 -13  546.75   44.06
  -1   8 -13  466.17   43.75
   1  -8 -13  475.23   41.08
   1  -8 -13  573.70   43.28
   1  -8 -12  116.79   14.04
  -1  -8 -12  119.12   11.11
   1  -8 -12  115.16   11.50
  -1  -8 -12  105.51   13.10
   1   8 -12  102.23    9.76
   1   8 -12   85.27   23.18
  -1  -8 -12  100.42   18.31
   1   8 -12  119.84   19.17
   1   8 -12   81.63   13.52
  -1   8 -12  100.59   18.21
   1  -8 -12   85.04   16.59
   1  -8 -11  286.57   20.05
   1   8 -11  241.43   18.82
  -1  -8 -11  324.06   20.16
   1  -8 -11  263.56   21.92
  -1  -8 -11  236.85   20.94
  -1   8 -11  241.06   19.93
   1   8 -11  245.52   30.66
  -1  -8 -11  255.38   25.14
  -1   8 -11  202.79   24.41
   1   8 -11  205.62   24.50
   1  -8 -11  211.91   23.42
  -1  -8 -10   90.10   11.67
   1  -8 -10  115.49   11.01
   1   8 -10   94.00    9.37
  -1   8 -10   93.47    8.66
   1  -8 -10   89.41   12.00
  -1  -8 -10  134.58   11.69
   1   8 -10   79.16   20.97
  -1  -8 -10   98.23   14.32
  -1  -8 -10  103.41   17.35
  -1   8 -10   67.05   15.50
   1   8 -10   88.88   15.53
  -1  -8  -9  119.09   12.82
  -1   8  -9  120.81   10.72
   1   8  -9  126.78   11.26
   1  -8  -9  131.30   13.61
   1  -8  -9  183.38   13.72
  -1  -8  -9  135.86   15.65
   1   8  -9  141.79   22.48
  -1  -8  -9  119.83   17.16
  -1   8  -9  115.52   16.91
   1   8  -9  154.85   16.99
   1  -8  -9  107.51   14.87
  -1   8  -8  253.78   18.62
   1   8  -8  269.28   18.99
   1  -8  -8  279.20   20.64
  -1  -8  -8  269.40   19.85
   1   8  -8  291.50   27.45
   1  -8  -8  247.67   23.23
  -1  -8  -8  247.88   22.48
   1   8  -8  249.56   22.88
  -1   8  -8  225.19   22.57
   1  -8  -8  192.04   21.28
  -1  -8  -7  468.05   32.09
  -1   8  -7  446.25   31.14
   1   8  -7  444.83   31.38
   1  -8  -7  476.30   32.37
   1  -8  -7  486.71   35.03
   1   8  -7  439.90   37.25
  -1  -8  -7  441.49   34.03
   1   8  -7  502.52   34.26
  -1  -8  -7  444.62   34.21
   1  -8  -7  327.54   32.84
  -1  -8  -6   62.35    8.37
   1   8  -6   62.36    7.07
   1  -8  -6   50.06    8.48
  -1   8  -6   56.32    6.83
   1  -8  -6   69.53   11.68
   1   8  -6   52.83   14.97
  -1  -8  -6   57.83   10.84
  -1  -8  -6   43.49   12.27
   1  -8  -6   36.49    9.57
  -1  -8  -5  536.58   36.00
  -1   8  -5  496.93   35.44
   1   8  -5  501.11   39.75
   1  -8  -5  542.80   36.05
  -1  -8  -5  466.34   37.23
   1  -8  -5  486.37   38.05
  -1  -8  -5  515.63   37.86
   1  -8  -4   26.95    6.57
  -1  -8  -4   26.83    5.98
  -1  -8  -4   12.29    8.91
   1  -8  -4   40.08   10.35
   1   8  -4    7.77   11.37
  -1  -8  -3  258.34   19.25
   1   8  -3  241.23   18.94
   1  -8  -3  282.91   19.30
   1  -8  -3  263.31   21.70
  -1  -8  -3  242.16   21.28
   1  -8  -2  107.42    9.46
   1   8  -2   98.66    9.35
   1  -8  -2  107.27   12.52
  -1  -8  -2  111.83   11.99
   1   8  -1   86.34    8.53
   1  -8  -1   94.81   11.56
  -1  -8  -1   90.91   10.88
   1   8   0    3.58    4.99
   1  -8   0    6.90    4.75
  -1  -8   0    2.24    7.44
   1  -8   0    4.86    8.41
   1   8   1   67.91    7.72
   1  -8   1   76.44    7.59
   1  -8   1   81.20   10.37
  -1  -8   1   79.17   11.50
  -1  -8   1   72.80   10.34
   1  -8   2   76.61    7.38
  -1  -8   2   60.72    9.54
  -1  -8   4   14.83    8.59
   1  -8   4   15.12    7.75
   1  -8   5  564.26   40.73
  -1  -8   5  570.91   41.59
   1  -8   6   71.20    9.71
  -1  -8   6   77.50   11.14
   1  -8   7  512.28   36.01
  -1  -8   7  476.32   36.64
   1  -8   8  315.33   24.22
  -1  -8  10   97.30   10.76
  -1   8  11  202.40   16.94
   1   8  19   48.39    5.23
   1  -9 -20   40.60   10.68
   1  -9 -19   59.00   12.68
   1   9 -19   31.73   12.97
  -1  -9 -18   14.63   13.90
   1  -9 -18   13.28   13.64
   1   9 -18   -9.15   13.44
  -1   9 -18    7.07    4.26
   1   9 -18   10.03    4.90
  -1  -9 -17  159.07   19.07
   1  -9 -17  125.14   18.36
  -1   9 -17  130.01   10.58
   1   9 -17  123.49   10.83
  -1  -9 -16   66.36    8.46
   1  -9 -16   61.39    9.26
   1  -9 -16   51.56   17.65
  -1  -9 -16   70.34   17.49
   1   9 -16   22.38   16.42
   1   9 -16   66.28    7.92
  -1  -9 -15  243.69   17.84
   1  -9 -15  230.54   23.91
  -1  -9 -15  225.16   24.16
   1   9 -15  202.55   24.16
   1   9 -15  233.13   17.50
   1  -9 -14   28.70    8.12
  -1  -9 -14   20.54   10.18
  -1  -9 -14   14.72    7.24
  -1   9 -14   53.97   16.32
   1   9 -14   15.14   16.22
  -1  -9 -14   40.96   17.21
   1  -9 -14   38.36   16.90
   1  -9 -13   91.35   13.58
   1  -9 -13   92.14   10.33
  -1  -9 -13   95.08   12.91
  -1  -9 -13   78.34   18.23
   1  -9 -13  121.08   18.91
   1   9 -13   66.78   17.94
  -1   9 -13   52.92   17.25
  -1  -9 -12   93.03   12.96
   1  -9 -12  108.62   13.51
   1  -9 -12   86.57   10.18
   1   9 -12   75.07    8.34
  -1  -9 -12   90.64    9.74
   1  -9 -12   73.80   17.38
   1   9 -12   68.70   16.90
  -1  -9 -12   65.73   17.85
  -1   9 -12   66.28   17.12
  -1  -9 -11  620.86   43.54
   1  -9 -11  608.58   43.69
  -1  -9 -11  665.49   42.68
  -1   9 -11  603.22   42.71
   1   9 -11  558.36   41.67
   1  -9 -11  673.83   42.66
  -1  -9 -11  568.67   45.82
   1  -9 -11  608.30   45.97
  -1   9 -11  474.95   45.40
   1   9 -11  568.77   45.99
  -1   9 -10   12.80    4.95
   1   9 -10    6.53    5.55
  -1  -9 -10   -5.30    8.98
   1  -9 -10   -5.90    9.80
   1  -9 -10    6.89    8.11
  -1   9 -10    5.08    9.33
  -1  -9 -10    2.16    8.13
   1   9 -10    4.90   14.09
  -1   9 -10   16.76   12.80
  -1  -9 -10   -4.50   15.35
  -1   9  -9  254.31   19.79
   1   9  -9  260.50   20.10
   1  -9  -9  314.44   21.85
   1  -9  -9  277.93   22.12
  -1  -9  -9  286.07   21.67
   1   9  -9  268.66   24.92
  -1  -9  -9  253.78   24.34
   1  -9  -8  399.12   29.83
  -1   9  -8  369.46   28.02
  -1  -9  -8  436.83   29.69
   1   9  -8  404.82   28.36
   1   9  -8  395.95   31.84
  -1  -9  -8  401.01   31.83
  -1  -9  -8  393.80   31.93
  -1  -9  -7 1100.40   72.53
   1  -9  -7 1057.77   72.70
   1   9  -7 1057.54   71.89
  -1   9  -7 1040.72   71.67
   1   9  -7 1111.93   74.21
  -1  -9  -7  965.99   73.70
   1  -9  -7 1024.37   75.14
  -1  -9  -7 1042.87   74.73
  -1   9  -6   29.24    5.98
  -1  -9  -6   18.69    7.67
   1  -9  -6   33.40    7.91
   1   9  -6   32.76    6.68
   1   9  -6   52.85   11.32
  -1  -9  -6   20.24   11.86
  -1  -9  -6   26.60   11.24
   1  -9  -6   15.30   11.77
   1  -9  -5  248.80   17.94
  -1   9  -5  206.88   16.46
  -1  -9  -5  216.26   17.56
  -1  -9  -5  200.28   19.54
  -1  -9  -5  228.08   20.40
   1  -9  -5  232.18   21.08
   1   9  -4   16.04    6.15
  -1  -9  -4   15.19    6.37
   1  -9  -4   13.64    6.89
  -1   9  -4   13.48    5.78
   1  -9  -4    6.32    9.22
  -1  -9  -4   27.26    9.49
  -1  -9  -4   21.48   10.04
   1  -9  -4   16.02   10.89
  -1   9  -3  272.19   20.00
   1   9  -3  262.89   20.05
   1  -9  -3  290.85   20.38
  -1  -9  -3  292.43   20.52
  -1  -9  -3  205.63   21.12
  -1  -9  -3  267.91   23.01
   1  -9  -3  305.79   23.64
   1  -9  -2  426.84   32.06
  -1  -9  -2  441.02   31.70
  -1  -9  -2  410.17   29.23
   1   9  -2  386.80   29.15
  -1  -9  -1  253.92   20.94
   1  -9  -1  252.97   21.62
   1  -9  -1  261.80   18.44
  -1  -9  -1  229.68   18.56
   1   9  -1  234.41   18.58
   1  -9   0   -2.96    9.35
  -1  -9   0  -11.43    8.41
   1   9   0    1.75    5.63
  -1   9   0    4.90    5.40
   1  -9   0    2.40    5.48
  -1  -9   1  104.94   12.54
   1  -9   1  123.32   10.22
  -1   9   1  102.25   10.49
   1   9   1  121.28   10.57
  -1  -9   2  311.87   25.17
   1  -9   2  330.83   23.09
   1   9   2  309.81   23.51
   1  -9   3  199.26   18.43
   1  -9   3  214.47   15.89
   1   9   3  209.04   16.56
  -1  -9   4   -0.85    8.07
   1  -9   4    3.17    8.84
   1  -9   4    2.88    4.74
  -1  -9   5  178.04   16.46
   1  -9   5  180.50   16.71
   1  -9   5  184.52   13.90
   1  -9   6   70.67   10.80
  -1  -9   6   61.60   10.17
   1  -9   7 1120.11   76.27
  -1  -9   7 1073.22   76.09
  -1  -9   8  366.86   27.97
  -1  -9   9  146.24   13.96
  -1   9  11  492.87   35.63
   1   9  17  123.80   10.11
   1   9  18   16.03    3.95
   1   9  19   36.27    3.97
  -1   9  19   44.35    4.72
  -1   9  20   12.96    2.40
   1 -10 -18   26.19   11.30
   1  10 -18   23.43    4.32
   1 -10 -17   -3.89   12.63
  -1 -10 -17    6.13   12.98
   1  10 -17    2.29    4.51
  -1  10 -17    1.51    3.85
  -1 -10 -16   17.09   14.69
   1 -10 -16   21.15   14.33
   1  10 -16   10.87    5.13
  -1 -10 -15   -1.18    6.20
   1 -10 -15   20.02   15.53
  -1 -10 -15   -5.77   14.83
   1  10 -15   11.22    6.02
  -1 -10 -14    8.56    6.37
   1 -10 -14   -2.72    6.99
   1 -10 -14  -13.39   15.04
  -1 -10 -14  -11.77   16.43
   1  10 -14    6.41    6.39
  -1 -10 -13   -2.01    9.42
   1 -10 -13    3.31    7.05
   1 -10 -13   13.85   15.32
  -1 -10 -13   11.70   16.36
  -1 -10 -12  217.93   16.77
  -1 -10 -12  202.95   18.66
   1 -10 -12  206.34   19.16
   1 -10 -12  202.94   17.02
  -1 -10 -12  168.71   22.19
   1 -10 -12  227.44   22.41
  -1 -10 -11   20.86    7.61
   1  10 -11   22.96    5.84
   1 -10 -11   24.55   10.56
   1 -10 -11   16.21    7.56
  -1 -10 -11   10.85    9.80
  -1 -10 -11   23.98   15.47
   1  10 -11   22.79   13.09
  -1 -10 -10  118.14   13.22
  -1  10 -10   97.01   13.02
   1  10 -10   94.13   10.01
   1 -10 -10   92.87   13.53
   1 -10 -10  114.00   11.68
  -1 -10 -10  134.95   11.78
   1  10 -10   75.55   15.30
  -1  10  -9  196.69   15.77
  -1 -10  -9  209.97   18.33
   1  10  -9  204.16   16.24
   1 -10  -9  238.78   17.84
   1 -10  -9  196.04   18.76
  -1 -10  -9  160.29   21.03
   1 -10  -9  180.22   20.83
   1  10  -9  179.55   20.28
   1 -10  -8  105.46   12.56
  -1 -10  -8   98.47   12.16
  -1  10  -8  104.48    9.53
   1  10  -8   86.32   10.00
   1 -10  -8  135.14   12.46
   1 -10  -8   98.62   15.69
   1  10  -8   70.69   13.88
  -1 -10  -8   75.56   15.57
  -1 -10  -8  104.00   15.22
   1 -10  -7   33.31    9.42
  -1  10  -7   35.92    6.25
   1  10  -7   25.01    7.19
  -1 -10  -7   26.86    8.94
   1 -10  -7   24.06   12.36
  -1 -10  -7   35.94   12.76
  -1 -10  -7   36.11   12.24
  -1 -10  -6    3.27    7.76
  -1  10  -6   -1.87    5.61
   1 -10  -6   -2.63    8.46
   1 -10  -6    5.70   11.09
  -1 -10  -6   -7.84   11.15
  -1 -10  -6    9.83   11.90
   1 -10  -6   14.81   12.23
  -1  10  -5   87.84    8.83
  -1 -10  -5   90.40   10.26
   1 -10  -5   90.39   11.00
  -1 -10  -5   65.24   12.53
   1 -10  -5   64.88   12.25
  -1 -10  -5  101.97   14.74
   1 -10  -5   73.99   14.01
  -1 -10  -4   52.40    8.60
   1  10  -4   56.69    7.98
   1 -10  -4   47.98    8.51
  -1  10  -4   54.89    7.17
  -1 -10  -4   41.52   10.69
   1 -10  -4   39.62    9.76
   1 -10  -4   57.14   13.53
  -1 -10  -4   48.86   12.59
   1 -10  -3   82.72   13.86
  -1 -10  -3   65.83   12.97
  -1  10  -3   66.88    8.42
   1  10  -3   56.42    8.79
  -1 -10  -3   82.46    9.11
  -1 -10  -2    2.85   10.40
   1 -10  -2   17.76   11.23
  -1 -10  -2    0.25    7.02
   1 -10  -2    1.03    6.69
   1  10  -2    3.33    6.65
  -1 -10  -1   55.38   12.14
   1 -10  -1   57.46   12.12
   1 -10  -1   49.80    7.92
   1  10  -1   61.75    8.42
  -1  10  -1   50.98    7.84
  -1 -10   0   80.21   12.24
   1  10   0   70.98    8.95
  -1  10   0   57.82    8.22
   1 -10   0   68.83    8.51
  -1 -10   1   54.98   11.47
  -1  10   1   68.72    8.17
   1 -10   1   62.37    7.82
  -1 -10   1   65.45    7.89
   1  10   1   64.03    8.63
   1 -10   2   -7.18   10.00
  -1  10   2    3.32    6.80
   1  10   2    6.24    6.67
   1 -10   2   -5.94    5.91
  -1 -10   2    2.78    5.79
   1 -10   3   96.89   13.27
  -1 -10   3   83.87   12.79
   1  10   3   99.31   10.64
   1 -10   3  104.43    9.42
  -1 -10   3  101.35    9.53
  -1  10   3   86.57    9.85
  -1 -10   4   59.32   11.10
   1 -10   4   57.65   11.48
   1  10   4   54.10    8.89
  -1 -10   4   60.35    7.30
   1 -10   4   57.88    7.20
  -1 -10   5   83.90   11.82
   1 -10   5   64.62   11.78
   1  10   5   90.47   10.19
   1 -10   6    7.98    9.13
  -1 -10   6    2.37    8.74
   1  10   6   -5.48    7.54
  -1 -10   7   42.19    9.47
  -1 -10   7   39.38    6.00
  -1 -10   8  103.45   12.33
  -1  10  10   99.01   12.28
   1  10  15   10.83    5.14
   1  10  16   16.98    4.90
   1  10  17    1.57    3.71
  -1  10  18   17.06    3.60
   1  10  18   11.76    2.90
  -1  10  19    7.89    2.18
   1  11 -17   14.43    3.55
   1 -11 -16   -2.38   11.05
   1  11 -16    4.62    3.95
   1 -11 -15   41.86   12.92
   1  11 -15   30.67    5.53
  -1 -11 -14   68.95   14.14
   1 -11 -14   57.06   13.89
   1  11 -14   54.49    6.88
  -1  11 -14   54.89    6.78
  -1 -11 -13   19.86    8.73
   1 -11 -13   22.79    6.71
  -1 -11 -13   23.67   13.95
  -1 -11 -12   95.27   12.28
  -1 -11 -12  104.68   10.10
   1 -11 -12   98.64   10.25
  -1 -11 -11   63.69    8.71
   1 -11 -11   65.04    8.79
   1 -11 -11   64.64   11.46
  -1 -11 -11   84.07   10.71
   1 -11 -11   57.66   14.86
   1  11 -10   78.75    8.16
   1 -11 -10   71.00    9.56
   1 -11 -10   79.00   11.42
  -1 -11 -10   82.67   11.57
  -1 -11 -10   79.56    9.58
   1 -11 -10   79.81   14.66
  -1 -11 -10   58.07   14.81
  -1 -11  -9  184.44   14.49
  -1  11  -9  165.22   16.09
   1 -11  -9  136.23   15.50
   1  11  -9  154.15   12.68
  -1 -11  -9  157.63   15.07
   1 -11  -9  154.50   13.93
  -1 -11  -9  116.94   17.17
   1 -11  -9  120.22   16.88
  -1 -11  -8   63.75   10.40
  -1 -11  -8   64.18    9.91
   1 -11  -8   49.00   10.90
   1 -11  -8   59.91    9.30
   1  11  -8   47.16    7.50
  -1  11  -8   67.50   12.39
  -1  11  -8   50.85    6.77
  -1 -11  -8   32.31   12.91
   1 -11  -8   36.33   12.46
   1 -11  -7  124.37   13.48
   1  11  -7  119.52   11.31
  -1  11  -7  121.79   10.78
  -1 -11  -7  138.18   13.39
   1 -11  -7  111.69   14.32
  -1 -11  -7   78.84   14.54
  -1 -11  -7   91.82   15.85
  -1  11  -6   70.02    8.14
   1  11  -6   61.08    8.73
   1 -11  -6   86.78   11.18
  -1 -11  -6   70.65   10.28
   1 -11  -6   55.25   11.37
  -1 -11  -6   56.04   12.03
  -1 -11  -6   49.43   13.31
  -1 -11  -5   42.40    8.87
  -1  11  -5   46.59    7.06
   1 -11  -5   19.04    9.46
  -1 -11  -5   46.70   12.99
   1 -11  -5   31.85   12.58
  -1  11  -4   24.97    6.83
  -1 -11  -4   33.36    8.21
   1  11  -4   34.03    7.69
   1 -11  -4   49.23   13.07
  -1 -11  -4   25.60   12.14
   1  11  -3   17.08    7.36
   1 -11  -3   21.85    7.98
  -1  11  -3   22.67    6.99
   1 -11  -3   20.25   12.53
  -1 -11  -3   34.22   12.19
   1 -11  -2   24.91    7.53
   1  11  -2    9.91    6.83
  -1 -11  -2   22.45   11.68
   1 -11  -2   13.62   11.55
   1  11  -1  105.02   10.54
  -1  11  -1   94.36   10.07
   1 -11  -1   86.42   10.26
  -1 -11  -1  103.43   10.31
  -1 -11  -1  106.61   14.85
   1  11   0   84.17   10.27
  -1  11   0   92.40    9.78
   1 -11   0   89.58    9.97
  -1 -11   0   91.27    9.71
  -1 -11   0   95.69   14.05
   1 -11   0   80.82   14.38
  -1  11   1   97.04   10.66
  -1 -11   1  111.42   10.42
   1 -11   1  100.25   10.35
   1  11   1  112.95   11.01
   1 -11   1  110.02   14.97
   1  11   2   32.23    8.13
   1 -11   2   27.66    6.70
  -1  11   2   15.29    7.22
  -1 -11   2   17.80    6.29
   1 -11   2   31.13   10.93
  -1 -11   2   24.16   10.78
  -1  11   3  150.84   13.59
   1  11   3  169.42   14.05
  -1 -11   3  150.29   12.69
   1 -11   3  150.19   12.73
   1 -11   3  135.37   16.54
  -1 -11   3  160.91   16.52
   1  11   4    8.68    7.32
  -1  11   4    8.60    7.48
  -1 -11   4    0.61    5.64
   1 -11   4   15.50   10.15
  -1 -11   4   10.78    9.91
  -1  11   5   93.55   10.35
  -1 -11   5   77.46    8.40
   1  11   5  100.77   10.59
   1 -11   5   80.69   12.64
  -1 -11   5   68.16   12.01
  -1  11   6   43.66    8.33
   1  11   6   51.78    8.80
  -1 -11   6   39.24   10.01
   1  11   7   69.36    9.86
  -1  11   7   70.03    9.68
  -1  11   8   28.46    7.81
   1  11   8   35.43    7.80
  -1  11   8   22.85   10.74
   1  11   9  187.60   16.22
  -1  11   9  207.76   17.88
   1  11  10   44.13    9.69
   1  11  10   68.68    8.67
  -1  11  10   53.67   10.17
   1  11  11  166.10   13.84
   1  11  12  118.18   11.00
  -1  11  12  126.58   11.37
  -1  11  13   53.99    7.43
   1  11  13   58.27    7.21
  -1  11  14   63.84    7.44
  -1  11  15   23.03    4.95
  -1 -11  15   11.93    5.23
  -1  11  16    9.14    4.05
   1  11  16    5.30    3.39
   1  11  17   49.82    4.32
   1  12 -16   41.59    3.99
   1  12 -15    8.52    3.30
   1  12 -14   44.60    5.57
  -1  12 -14   52.08    5.32
   1  12 -13   -0.14    4.65
  -1  12 -13    2.91    4.51
   1 -12 -12    5.86   10.47
   1 -12 -11    8.84    6.01
  -1 -12 -11    2.69    8.29
   1 -12 -11   -4.01   10.63
   1 -12 -10   52.45    7.57
  -1 -12 -10   48.48    9.14
  -1 -12 -10   49.39    7.35
   1 -12 -10   37.80   11.47
   1 -12  -9    1.70    6.42
  -1 -12  -9   -0.69    8.54
   1 -12  -9   -6.43    8.94
  -1 -12  -9    5.07    6.25
   1 -12  -9    1.39   10.20
   1  12  -8   13.61    5.57
  -1 -12  -8   15.66    6.78
   1 -12  -8   21.11    6.90
  -1 -12  -8   10.15    8.37
  -1  12  -8   13.28   10.34
   1 -12  -8   21.66    9.72
   1  12  -7    4.23    5.74
  -1  12  -7    4.14   11.31
  -1 -12  -7   14.47    8.18
   1 -12  -7   13.13    7.27
  -1 -12  -7    8.22    7.96
  -1 -12  -6   43.22    9.23
   1 -12  -6   51.52    9.57
   1  12  -6   31.79    7.04
  -1  12  -6   28.29    6.36
  -1  12  -6   28.18   12.94
   1 -12  -6   51.03    8.73
   1 -12  -5   24.48    8.65
  -1  12  -5   28.18    6.44
   1 -12  -5   38.95    8.81
  -1  12  -4   22.96    6.55
   1  12  -4   17.23    6.63
   1 -12  -4   12.74    8.22
   1 -12  -3    2.74    7.72
  -1  12  -3    4.86    6.26
   1  12  -3    4.39    6.76
  -1 -12  -3   13.74    7.70
   1  12  -2    3.07    7.12
  -1 -12  -2   14.76    7.43
   1 -12  -2    9.27    7.36
  -1  12  -1    6.94    6.64
   1  12  -1   18.09    7.01
  -1 -12  -1    6.24    6.89
   1 -12  -1    8.48    7.21
  -1 -12   0   77.48    9.05
  -1  12   0   73.00    9.03
   1  12   0   70.99    9.44
   1 -12   0   69.47    9.14
  -1 -12   1   29.35    7.01
   1  12   1   43.56    8.28
  -1  12   1   37.03    7.51
   1 -12   1   41.38    7.36
  -1  12   2   10.15    7.07
  -1 -12   2    8.78    5.89
   1  12   2    3.24    7.47
  -1  12   3   31.16    7.49
  -1 -12   3   20.91    5.92
   1  12   3   18.44    7.56
   1  12   4   12.15    7.84
  -1  12   4   15.49    7.46
   1  12   5   10.28    7.12
  -1  12   5    2.85    7.18
  -1  12   6   29.01    7.59
   1  12   6   20.13    7.44
  -1  12   6   26.67   11.42
  -1  12   7    1.50    9.94
  -1  12   7    3.42    6.80
   1  12   7   -1.86    7.20
   1  12   8   16.16    7.28
  -1  12   8    2.42    7.12
  -1  12   8   -1.37    9.41
  -1  12   9   14.19    8.96
   1  12   9   31.23    7.08
  -1  12   9   30.09    7.23
   1  12   9   13.27    8.44
   1  12  10   56.13    7.82
  -1  12  10   57.33    7.75
   1  12  11   12.16    6.00
  -1  12  11   12.12    6.06
  -1  12  12   30.55    5.72
   1  12  12   18.63    5.60
   1  12  13    8.42    4.70
  -1  12  13   10.61    4.81
  -1  12  14   31.90    4.80
  -1 -12  14   32.52    5.09
  -1  12  15    4.45    3.26
   1  12  15    5.33    2.74
   1  13 -14   27.87    3.02
   1  13 -13   21.89    3.73
  -1  13 -13   24.86    3.25
   1  13 -12   46.65    5.17
  -1  13 -12   46.36    5.00
   1  13 -11   88.17    7.82
  -1 -13  -7  155.99   13.62
   1 -13  -7  173.60   13.51
   1 -13  -6    9.78    6.06
  -1 -13  -6   10.22    6.79
  -1 -13  -6   12.79    7.59
   1  13  -6    8.41    5.24
   1 -13  -5  229.27   17.17
  -1 -13  -5  249.95   17.64
   1  13  -5  200.87   16.38
  -1 -13  -5  200.93   17.62
  -1  13  -4  109.46   13.87
  -1 -13  -4   80.81   10.73
  -1  13  -4   95.03    9.13
   1 -13  -4   92.67   10.82
   1 -13  -4  124.30   10.65
   1  13  -3   56.62    7.76
   1 -13  -3   77.33    9.18
  -1  13  -3   63.80   13.25
  -1 -13  -3   52.13    8.49
   1 -13  -3   56.17    8.58
  -1  13  -3   61.86    7.41
   1 -13  -2  101.68   10.99
   1  13  -2  119.86   10.57
  -1 -13  -2  103.66   10.74
  -1  13  -2  118.42   15.71
  -1 -13  -1   85.47    9.27
   1  13  -1   86.88    9.40
  -1  13  -1   86.70   14.16
   1  13   0    7.36    6.81
  -1 -13   0    6.48    5.89
  -1  13   0    8.99    6.26
  -1  13   0   19.51   12.29
   1  13   1   77.67    8.58
  -1  13   1   60.81    8.26
  -1  13   1   72.68   13.86
   1  13   2  126.00   11.33
  -1  13   2  125.79   15.88
  -1  13   2  119.90   11.28
  -1  13   3   80.28   12.87
   1  13   3   85.35    9.18
  -1  13   3   70.66    8.85
  -1  13   4  100.79    9.99
  -1  13   4   90.43   13.37
   1  13   4   98.74   10.11
  -1  13   5  180.73   14.83
   1  13   5  189.04   14.91
  -1  13   6    8.79    6.24
   1  13   6    8.04    6.29
  -1  13   7  152.30   13.18
   1  13   7  174.46   13.38
   1  13   8   44.58    7.00
  -1  13   8   50.36    7.01
   1  13   9  278.36   20.06
  -1  13   9  272.30   20.07
  -1  13  10   95.02    8.72
   1  13  10   97.10    8.72
  -1  13  11  146.61   10.78
   1  13  11  126.12   10.59
   1  13  12   33.29    4.53
  -1  13  12   30.10    4.60
   1  13  13   25.05    3.56
  -1  13  13   25.43    3.86
  -1  13  14   39.73    3.67
  -1  14 -11   42.65    3.82
   1  14 -11   49.13    4.08
   1  14 -10    3.80    2.94
  -1  14 -10    4.31    2.66
   1  14  -4   26.21    4.89
  -1  14  -2   32.48    5.09
   1  14  -2   34.57    5.70
   1  14  -1   52.68    6.78
  -1  14  -1   57.32    6.32
   1  14   0   17.00    5.34
   1  14   1  114.83   10.08
  -1  14   1  113.40    9.84
  -1  14   2   51.47    6.77
   1  14   2   65.06    7.18
  -1  14   3   62.62    7.37
   1  14   3   75.91    7.77
  -1  14   4   46.57    6.34
   1  14   4   51.53    6.63
   1  14   5   65.56    7.14
  -1  14   5   62.42    6.92
   1  14   6   31.09    5.48
  -1  14   6   37.32    5.46
   1  14   7   74.14    7.23
  -1  14   7   80.32    7.29
  -1  14   8   15.67    4.37
   1  14   8   15.34    4.23
   1  14   9  124.68    9.39
  -1  14   9  117.81    9.39
   1  14  10    0.73    2.84
  -1  14  10   -0.59    3.04
   1  14  11   18.00    2.50
  -1  14  11   18.03    2.74
   1  15  -7   12.26    2.04
   1  15  -2   19.41    2.94
   1  15   0   28.74    3.96
  -1 -15   0   31.01    5.18
   1  15   1    7.22    3.40
  -1  15   1    5.33    2.77
   1  15   2   21.15    3.81
   1  15   3    2.74    3.16
  -1  15   4   14.92    3.02
   1  15   4   14.14    3.19
  -1  15   5    2.77    2.46
   1  15   5    0.54    2.66
  -1  15   6   40.04    3.72
   1  15   6   41.33    3.90
   1  15   7    6.01    1.94
  -1 -15   7    5.88    2.76
   2   0 -25   82.97   13.44
   2   0 -24    8.30   13.86
  -2   0 -24   22.69   15.07
   2   0 -23  220.11   20.14
  -2   0 -23  216.30   24.37
   2   0 -23  175.93   22.32
   2   0 -22  127.18   16.95
  -2   0 -22  111.67   21.21
   2   0 -22  116.27   20.88
   2   0 -22  128.77   11.63
  -2   0 -21  256.54   31.22
   2   0 -21  296.53   26.58
   2   0 -21  299.54   29.79
  -2   0 -21  298.05   31.49
   2   0 -21  303.77   22.49
   2   0 -20   -2.04   27.34
  -2   0 -20   34.17   21.15
   2   0 -20   34.26   14.80
   2   0 -20   17.84    7.58
   2   0 -20   34.07   19.00
  -2   0 -20    8.41   19.42
   2   0 -20   35.25   10.67
  -2   0 -19  401.31   35.04
   2   0 -19  451.47   34.93
  -2   0 -19  338.47   38.92
   2   0 -19  410.71   37.55
   2   0 -19  452.88   33.25
  -2   0 -19  427.74   38.79
  -2   0 -18  627.18   58.11
  -2   0 -18  653.37   54.79
   2   0 -18  730.32   54.68
  -2   0 -18  727.98   57.72
   2   0 -18  772.71   56.98
  -2   0 -18  751.33   53.26
   2   0 -18  834.76   54.04
   2   0 -17  275.04   35.44
   2   0 -17  181.21   21.98
  -2   0 -17  204.08   21.65
  -2   0 -17  150.82   26.21
   2   0 -17  220.88   24.48
  -2   0 -17  215.58   25.02
  -2   0 -17  213.74   18.72
  -2   0 -17  205.32   16.16
   2   0 -16   20.44   24.93
  -2   0 -16   14.19   13.28
  -2   0 -16   21.46   18.30
   2   0 -16   14.19   13.13
  -2   0 -16   21.46    5.97
  -2   0 -16    6.94    8.92
   2   0 -16    2.09   15.68
  -2   0 -16   17.68   17.61
  -2   0 -15  375.74   39.39
  -2   0 -15  297.59   25.33
   2   0 -15  283.92   25.32
  -2   0 -15  257.60   28.72
  -2   0 -15  289.78   21.71
  -2   0 -15  268.70   28.16
   2   0 -15  332.04   27.31
  -2   0 -14  521.18   42.12
   2   0 -14  502.48   40.08
   2   0 -14  334.83   28.10
  -2   0 -14  344.54   28.42
  -2   0 -14  313.19   30.93
   2   0 -14  360.90   30.48
  -2   0 -14  326.15   30.58
   2   0 -13   73.24   23.18
   2   0 -13   39.71    5.37
  -2   0 -13   46.25   24.57
  -2   0 -12 1851.81  123.64
   2   0 -12 1898.67  121.85
   2   0 -12 1659.15  114.82
  -2   0 -11  243.69   31.40
   2   0 -11  227.17   26.41
   2   0 -11  237.39   17.67
  -2   0 -10 5369.88  345.92
   2   0 -10 4864.38  344.12
   2   0  -9 1162.22   79.13
  -2   0  -9 1257.15   81.08
   2   0  -9 1062.99   74.56
  -2   0  -8 3221.67  200.18
   2   0  -8 2993.73  195.98
   2   0  -8 2829.95  195.24
   2   0  -8 3070.99  198.42
  -2   0  -8 2880.78  194.85
  -2   0  -7  452.76   37.48
   2   0  -7  461.10   31.89
   2   0  -7  478.42   35.29
   2   0  -7  428.67   30.81
   2   0  -6 1359.29   86.52
  -2   0  -6 1409.25   89.98
   2   0  -6 1181.93   85.74
   2   0  -6 1434.60   88.61
   2   0  -5 3645.80  229.29
  -2   0  -5 3168.37  229.17
  -2   0  -5 3738.52  231.45
   2   0  -5 3797.96  230.68
   2   0  -5 3301.16  228.72
  -2   0  -4 4954.55  355.61
  -2   0  -4 5450.67  355.09
  -2   0  -4 5633.54  357.29
   2   0  -4 5599.27  355.76
   2   0  -4 5732.77  356.58
   2   0  -4 5306.99  355.28
  -2   0  -4 5070.16  355.14
   2   0  -3 3397.37  215.75
  -2   0  -3 3156.64  215.33
  -2   0  -3 3300.64  216.94
  -2   0  -3 3153.67  215.64
   2   0  -3 3423.96  216.35
  -2   0  -3 3135.41  215.36
  -2   0  -2  841.09   57.93
   2   0  -2  890.19   58.19
  -2   0  -2  853.48   58.21
   2   0  -1 4671.37  310.74
  -2   0  -1 4607.21  310.81
  -2   0   0   71.63    6.79
   2   0   0   67.76    5.84
   2   0   1 4458.14  298.27
   2   0   2  635.04   42.66
  -2   0   8 2263.99  152.34
  -2   0   9 1317.14   89.07
  -2   0  10 3438.63  230.61
  -2   0  11  100.32    8.27
  -2   0  12 1567.29  105.48
   2  -1 -26   42.73    8.68
   2   1 -25   20.19   10.39
   2  -1 -25    5.68   11.44
  -2  -1 -24   42.72   14.94
   2   1 -24   32.20   13.25
   2  -1 -24   25.97   13.62
   2   1 -23   22.02   12.06
   2   1 -23   18.08   16.66
   2   1 -23   19.84   15.43
  -2  -1 -23    0.62   16.39
  -2   1 -23   10.10   17.07
   2  -1 -23   15.90   16.18
  -2   1 -22   53.78   20.26
   2  -1 -22   87.90   18.92
   2  -1 -22   86.62   14.75
   2   1 -22   75.56   20.44
   2   1 -22   63.62   14.79
   2   1 -22   76.74    8.57
  -2  -1 -22   93.59   19.49
   2   1 -22   83.44   18.08
  -2   1 -22   91.91   20.24
   2  -1 -22   97.33   18.64
   2   1 -21   54.72   15.73
   2  -1 -21   26.52   18.24
  -2   1 -21   39.74   21.64
   2   1 -21   37.64   18.37
   2  -1 -21   44.80   14.13
   2   1 -21   64.43   18.59
   2  -1 -21   38.38   11.07
   2  -1 -21   53.44   18.67
   2   1 -21   46.71    7.47
  -2  -1 -21   33.37   18.71
  -2   1 -21   25.73   19.86
   2   1 -20   69.75   30.30
   2  -1 -20   53.16   20.12
  -2   1 -20   32.17   20.91
  -2   1 -20   49.58   16.02
   2   1 -20   66.77   21.11
   2   1 -20   49.86   15.28
   2  -1 -20   65.12   15.00
  -2  -1 -20   58.14   22.46
   2   1 -20   72.66   19.57
   2  -1 -20   49.88   18.79
   2  -1 -20   61.20   12.29
  -2   1 -20   68.87   21.10
   2   1 -20   55.68    8.51
  -2  -1 -20   59.64   20.20
   2   1 -19   57.16   28.54
   2  -1 -19   67.15   28.39
   2  -1 -19   50.46   19.82
   2   1 -19   45.44   15.77
   2   1 -19   58.75   20.84
  -2   1 -19   21.75   15.98
   2  -1 -19   51.54   14.80
   2  -1 -19   54.57   10.97
  -2  -1 -19   55.13   22.01
  -2   1 -19   52.76   20.76
   2  -1 -19   35.45   11.82
   2   1 -19   60.67   18.83
   2   1 -19   47.69    7.96
  -2  -1 -19   35.73   18.69
   2   1 -19   46.21   10.07
   2  -1 -19   41.39    8.95
   2  -1 -19   65.31   19.37
  -2   1 -19   65.87   20.97
  -2  -1 -19   38.91   11.69
   2  -1 -18  246.88   34.79
   2   1 -18  171.57   31.91
   2  -1 -18  159.40   18.49
  -2   1 -18  138.45   24.94
  -2   1 -18  137.16   19.27
   2   1 -18  132.73   18.87
   2   1 -18  144.44   23.33
  -2  -1 -18  156.38   19.29
  -2  -1 -18  149.56   16.67
   2  -1 -18  129.78   22.41
  -2  -1 -18  160.82   25.82
   2   1 -18  191.66   22.55
  -2  -1 -18  162.77   23.35
  -2   1 -18  147.18   12.75
   2   1 -18  162.18   15.81
   2  -1 -18  150.85   22.06
  -2  -1 -18  172.49   16.94
   2  -1 -18  164.48   17.38
  -2   1 -18  166.56   23.61
   2  -1 -18  159.12   13.99
   2   1 -18  156.01   13.73
   2  -1 -17   52.73   29.08
   2   1 -17   84.48   27.62
  -2   1 -17   29.47   27.65
   2   1 -17   43.72   18.69
   2  -1 -17   40.39   19.19
  -2  -1 -17   47.50   14.89
  -2  -1 -17   25.67   21.18
   2  -1 -17   58.00   14.61
  -2  -1 -17   46.86   12.33
  -2   1 -17   31.97   20.03
   2   1 -17   39.49   14.87
  -2   1 -17   45.85   14.83
  -2   1 -17   30.94    6.27
   2   1 -17   33.49    7.55
   2  -1 -17   51.53    8.75
  -2  -1 -17   44.47   11.31
   2  -1 -17   38.27   17.21
   2   1 -17   42.26   16.86
  -2  -1 -17   54.00   18.24
  -2   1 -17   66.37   20.62
  -2   1 -16  167.86   31.95
   2  -1 -16  185.74   30.74
   2   1 -16  163.60   29.90
  -2  -1 -16   99.47   21.37
  -2   1 -16  112.05   17.59
   2   1 -16  126.36   19.52
   2  -1 -16  135.92   21.19
   2   1 -16  128.73   16.65
  -2   1 -16  103.73   21.23
  -2  -1 -16  130.66   17.02
  -2  -1 -16  131.46   15.34
  -2   1 -16  131.01   10.94
   2   1 -16  119.53   20.26
   2  -1 -16  126.10   12.38
  -2  -1 -16  120.68   11.78
  -2  -1 -16  136.14   15.11
   2  -1 -16  106.47   18.85
  -2   1 -16  141.21   22.16
  -2  -1 -16  132.28   20.65
   2   1 -16  142.07   12.07
   2   1 -15   77.45   24.95
   2  -1 -15  100.76   24.38
  -2   1 -15   68.10   26.39
  -2  -1 -15   75.30   13.82
  -2   1 -15   70.96   18.09
   2   1 -15   59.19   16.08
   2  -1 -15   70.55   17.43
  -2  -1 -15   70.81   12.97
   2   1 -15   59.58   13.27
  -2   1 -15   67.61   13.50
  -2  -1 -15   73.83   19.12
   2  -1 -15   76.29    8.63
  -2  -1 -15   61.37    8.08
  -2  -1 -15   53.31   16.74
  -2   1 -15   58.32   17.93
   2  -1 -15   55.97   15.81
  -2  -1 -15   68.49   11.55
   2   1 -15   61.52   16.45
  -2   1 -14  455.21   37.97
   2  -1 -14  348.82   35.01
   2   1 -14  381.26   35.76
   2  -1 -14  303.90   26.83
  -2   1 -14  249.02   24.54
  -2  -1 -14  261.39   27.71
  -2   1 -14  256.34   26.67
  -2  -1 -14  265.27   24.49
   2   1 -14  305.17   21.17
   2   1 -14  267.06   24.09
   2   1 -14  288.00   26.56
   2  -1 -14  296.53   21.69
   2   1 -14  314.58   26.21
  -2   1 -14  292.06   27.39
   2  -1 -14  279.36   26.04
  -2  -1 -14  267.59   27.03
   2  -1 -13   77.24   21.92
  -2  -1 -13   74.60   23.31
   2   1 -13  106.13   22.60
   2   1 -13   62.82    7.30
  -2   1 -13   81.82   25.38
   2  -1 -12  344.43   24.81
  -2   1 -12  385.69   37.40
   2   1 -12  384.43   34.74
  -2  -1 -12  393.18   37.18
   2  -1 -12  425.11   35.59
   2   1 -12  354.77   25.40
  -2  -1 -12  356.79   24.90
   2  -1 -12  331.22   25.52
   2  -1 -11  695.96   49.56
   2   1 -11  587.08   48.97
  -2  -1 -11  665.90   52.12
  -2   1 -11  720.85   51.69
   2   1 -11  602.92   41.98
   2  -1 -11  594.84   42.86
  -2  -1 -11  605.35   41.35
   2  -1 -11  575.18   41.91
  -2  -1 -10  223.81   28.83
   2   1 -10  224.32   17.50
  -2   1 -10  278.44   29.98
   2  -1 -10  271.06   26.01
  -2  -1 -10  232.21   16.51
  -2  -1 -10  220.00   16.83
   2   1 -10  208.93   25.47
   2  -1 -10  232.78   17.16
   2  -1  -9  290.80   26.88
   2   1  -9  278.11   19.81
  -2  -1  -9  241.52   28.92
  -2   1  -9  296.00   29.41
   2  -1  -9  250.94   19.28
  -2  -1  -9  271.44   18.56
   2   1  -9  259.79   26.46
  -2  -1  -9  252.43   18.91
   2  -1  -8  675.64   50.68
   2  -1  -8  846.20   55.06
  -2  -1  -8  763.14   56.58
  -2   1  -8  924.07   56.84
   2  -1  -8  740.34   49.99
   2   1  -8  737.97   54.68
  -2  -1  -8  736.75   49.49
  -2  -1  -8  713.19   49.68
  -2  -1  -7   52.80   20.47
  -2  -1  -7   84.56    6.65
   2  -1  -7   91.41    9.36
   2  -1  -7   78.30   15.47
  -2   1  -7  101.21   19.54
   2   1  -7   97.53   16.09
   2  -1  -7   85.63    7.47
  -2  -1  -7   83.07    6.54
  -2  -1  -7   84.75    7.08
  -2  -1  -6  773.11   52.88
  -2   1  -6  728.42   53.53
  -2   1  -6  908.55   58.39
   2  -1  -6  816.11   53.93
  -2  -1  -6  762.06   58.21
   2   1  -6  774.25   56.18
   2  -1  -6  909.86   56.60
   2  -1  -6  809.43   53.26
  -2   1  -5 1247.51   76.41
  -2  -1  -5 1032.54   72.47
  -2  -1  -5 1111.08   72.77
  -2  -1  -5 1035.00   75.88
   2  -1  -5 1136.48   73.16
   2  -1  -5 1100.82   72.52
   2  -1  -5 1176.13   74.94
   2   1  -5 1069.46   74.90
   2  -1  -5  991.52   72.81
  -2  -1  -4 2087.71  133.15
  -2   1  -4 1983.28  133.22
  -2  -1  -4 1703.51  133.99
  -2   1  -4 2123.44  135.54
   2  -1  -4 2015.05  132.95
   2   1  -4 1934.12  134.69
   2  -1  -4 1870.90  133.17
   2  -1  -4 2180.51  134.57
  -2  -1  -3 1877.72  127.15
  -2   1  -3 2065.84  128.81
  -2  -1  -3 1723.95  127.91
  -2   1  -3 1948.73  127.33
   2  -1  -3 1910.41  127.99
  -2  -1  -2  766.26   54.45
  -2   1  -2  813.47   54.95
  -2   1  -2  804.75   54.00
   2  -1  -2  791.07   54.09
  -2  -1  -1   65.12    7.82
  -2  -1  -1   42.69    6.04
  -2   1  -1   52.27    7.32
  -2  -1   0  109.46    9.51
  -2  -1   0   95.25    8.49
  -2  -1   1   29.01    5.24
  -2  -1   1   23.59    5.88
  -2  -1   2  754.88   48.22
  -2  -1   2  726.88   48.20
   2   1   2  681.39   47.75
  -2   1   2  706.08   48.60
  -2  -1   3 1808.69  119.41
   2   1   3 1757.14  118.98
  -2  -1   3 1821.54  119.32
  -2   1   3 1726.45  119.69
  -2  -1   4 1787.31  120.72
  -2  -1   4 1797.61  120.56
  -2   1   4 1804.06  121.05
  -2  -1   5  920.09   62.49
  -2   1   5  928.64   62.97
  -2  -1   6  836.16   56.44
  -2  -1   7   40.43    5.52
  -2  -1   7   49.62    5.12
  -2   1   7   40.06    7.76
  -2  -1   8  542.46   37.88
  -2  -1   8  557.00   38.26
  -2   1   8  614.94   38.79
  -2  -1   9  239.16   17.11
  -2  -1   9  276.16   17.82
  -2  -1  10  212.64   15.29
  -2  -1  11  566.86   39.18
   2  -2 -26   29.21    7.75
   2  -2 -25   91.18   12.87
   2   2 -24   14.11   14.06
  -2  -2 -24    9.61   13.39
   2  -2 -24    7.05   12.88
   2   2 -24   18.73   12.22
   2   2 -23   69.82   13.04
   2   2 -23   55.54   16.78
  -2   2 -23   31.28   16.91
   2  -2 -23   54.39   16.31
  -2  -2 -23   50.74   16.41
  -2   2 -22   37.69   18.87
   2   2 -22   47.71   14.01
   2   2 -22   82.51   19.15
  -2   2 -22   73.52   18.95
   2  -2 -22   46.87   11.05
   2  -2 -22   34.38   17.72
  -2  -2 -22   64.44   18.07
   2   2 -21   12.17   14.62
   2   2 -21    4.77   17.82
   2  -2 -21   -9.65   17.80
  -2   2 -21   41.53   21.73
   2  -2 -21   26.73   13.05
  -2   2 -21    5.48   19.57
   2   2 -21   24.01    6.29
  -2  -2 -21   48.79   18.65
   2  -2 -21   33.51   11.42
   2  -2 -21   -0.71   16.98
   2   2 -20   -4.11   26.68
   2   2 -20   13.44   19.59
  -2   2 -20   -3.52   20.61
   2  -2 -20   26.37   11.29
   2  -2 -20   17.15   13.84
  -2   2 -20   26.70   15.66
   2   2 -20    8.11   14.70
   2  -2 -20    6.87   18.43
   2  -2 -20   36.23   11.97
  -2   2 -20   25.98   19.33
   2  -2 -20   19.85    8.57
   2   2 -20   26.30    6.81
  -2  -2 -20   33.64   19.44
   2  -2 -20   21.72   17.73
   2   2 -19    2.03   27.08
  -2   2 -19   17.94   14.54
  -2  -2 -19   15.65   12.69
  -2   2 -19   18.86   19.95
   2   2 -19    8.32   14.69
   2  -2 -19  -12.85   19.04
   2   2 -19    4.23   18.63
   2  -2 -19   14.74   14.10
   2  -2 -19   21.74   12.21
   2   2 -19   22.81    6.56
  -2   2 -19    0.86   19.97
   2  -2 -19   13.71   18.13
  -2  -2 -19   11.22   19.01
  -2  -2 -19   35.98   12.30
   2  -2 -19   17.55    8.74
   2   2 -18  266.03   37.75
   2  -2 -18  241.99   27.47
   2   2 -18  266.29   24.43
  -2   2 -18  228.53   28.90
   2   2 -18  244.43   27.70
   2  -2 -18  227.05   22.96
  -2  -2 -18  248.43   22.73
  -2   2 -18  242.50   24.06
   2   2 -18  254.25   18.98
   2  -2 -18  243.44   26.78
   2  -2 -18  257.32   20.11
  -2  -2 -18  222.37   26.65
  -2   2 -18  198.11   27.72
  -2  -2 -18  231.88   22.10
   2   2 -17  545.37   48.38
  -2   2 -17  557.40   48.97
   2   2 -17  382.94   34.17
  -2  -2 -17  472.93   33.52
   2   2 -17  369.40   36.69
  -2   2 -17  441.24   34.54
  -2  -2 -17  382.38   34.03
  -2   2 -17  356.51   37.72
   2  -2 -17  432.30   33.88
   2  -2 -17  422.62   37.23
   2  -2 -17  385.42   36.28
  -2  -2 -17  378.81   33.22
   2  -2 -17  460.35   31.44
  -2   2 -17  394.59   37.47
  -2  -2 -17  409.19   36.72
   2   2 -17  441.55   30.42
   2  -2 -16   56.75   27.61
   2   2 -16   39.10   24.68
  -2   2 -16   40.91   27.18
  -2   2 -16    0.81   18.21
   2   2 -16   17.40   16.08
   2   2 -16   22.07   13.27
  -2   2 -16   40.39   14.30
   2  -2 -16   21.47   12.03
  -2  -2 -16   29.84   12.58
   2  -2 -16   17.23   16.72
   2   2 -16   15.75    5.69
  -2  -2 -16    6.63   17.29
  -2  -2 -16   19.81   10.75
  -2   2 -16    7.94   18.21
   2  -2 -16   26.12   15.10
   2  -2 -16   21.03    8.03
  -2   2 -15  348.63   39.27
   2   2 -15  353.00   34.83
   2  -2 -15  374.09   36.58
   2  -2 -15  240.72   27.15
   2   2 -15  299.32   20.77
   2   2 -15  255.31   26.47
  -2   2 -15  260.11   27.57
  -2  -2 -15  285.25   24.04
  -2   2 -15  259.06   24.25
   2  -2 -15  320.87   24.65
  -2   2 -15  302.21   20.32
   2   2 -15  287.48   24.63
  -2   2 -15  256.36   28.14
   2  -2 -15  286.52   21.80
  -2  -2 -15  250.67   21.28
   2  -2 -15  250.05   26.75
  -2  -2 -15  192.04   25.91
  -2  -2 -15  288.56   24.08
  -2  -2 -14   85.96    7.88
   2   2 -14   83.34   24.36
  -2   2 -14   63.82   27.01
   2  -2 -14  108.19   25.20
   2  -2 -14   68.77   12.75
  -2   2 -14   61.91   13.16
   2   2 -14   75.21   13.47
  -2   2 -14   58.23   15.76
  -2  -2 -14   79.03   13.26
   2   2 -14   83.18   15.12
  -2   2 -14   65.41   17.36
   2   2 -14   82.23    7.69
   2  -2 -14   58.47    8.76
   2   2 -14   76.61   15.96
  -2  -2 -14   55.76   15.90
  -2  -2 -14   67.79   11.87
   2  -2 -14   83.97   15.52
  -2  -2 -14   65.15    8.32
   2  -2 -13  195.52   16.28
  -2  -2 -13  222.89   15.60
  -2   2 -13  270.53   30.72
   2   2 -13  236.53   27.88
   2  -2 -13  239.54   29.27
   2  -2 -13  204.55   17.56
   2   2 -13  161.40   18.23
   2  -2 -13  187.84   20.04
   2   2 -12  105.18   21.08
   2  -2 -12  123.64   24.68
  -2   2 -12  112.38   24.38
   2  -2 -12  101.99   12.29
   2   2 -12  130.50   11.28
  -2  -2 -12  109.50   10.76
  -2  -2 -12  119.01    9.76
   2  -2 -12  128.26   11.09
  -2   2 -11   12.36   22.07
   2   2 -11   21.66    7.02
   2  -2 -11   32.56   20.61
   2  -2 -11   21.78    8.08
   2   2 -11   37.22   18.72
  -2  -2 -11   20.70    5.96
  -2  -2 -11   20.35    4.54
   2  -2 -11   24.46    5.98
   2  -2 -10  308.34   28.90
   2   2 -10  302.33   21.35
  -2   2 -10  328.90   30.72
  -2  -2 -10  272.33   19.87
  -2  -2 -10  273.40   20.19
   2   2 -10  245.85   28.55
   2  -2 -10  287.51   20.45
  -2  -2 -10  280.04   19.76
  -2  -2  -9  140.08   10.78
   2  -2  -9  169.65   21.22
   2   2  -9  121.30   19.31
  -2   2  -9  172.77   23.73
  -2  -2  -9  140.88   10.57
   2  -2  -9  143.01   11.47
   2  -2  -8  807.42   55.75
  -2   2  -8  836.80   57.27
   2  -2  -8  708.39   51.34
  -2  -2  -8  725.69   50.87
   2  -2  -8  675.70   51.16
  -2  -2  -8  793.45   50.28
   2   2  -8  720.99   55.04
   2  -2  -8  723.16   50.56
   2  -2  -7  573.08   42.30
   2   2  -7  582.96   38.87
  -2   2  -7  657.95   44.67
   2  -2  -7  556.34   38.47
   2  -2  -7  560.59   37.93
  -2  -2  -7  524.40   37.78
   2   2  -7  584.74   42.39
  -2   2  -6  310.00   22.21
  -2  -2  -6  306.93   22.42
  -2   2  -6  381.13   29.68
  -2  -2  -6  303.57   22.99
   2  -2  -6  342.59   26.77
   2   2  -6  334.74   23.39
   2  -2  -6  302.24   22.83
   2   2  -6  319.40   26.92
  -2  -2  -6  329.69   22.05
   2  -2  -6  328.22   22.28
  -2  -2  -5  440.18   28.96
  -2   2  -5  370.19   28.34
   2   2  -5  426.50   29.22
  -2   2  -5  502.27   33.75
   2  -2  -5  395.69   31.17
  -2  -2  -5  415.49   28.38
   2   2  -5  436.62   32.29
   2  -2  -5  418.88   28.21
   2  -2  -5  395.10   28.64
  -2   2  -4 3003.21  192.71
   2   2  -4 2736.83  191.06
   2  -2  -4 2544.43  191.56
  -2  -2  -4 2558.62  190.85
   2  -2  -4 3396.00  190.70
   2   2  -4 2661.79  192.13
   2  -2  -4 2730.89  190.68
   2   2  -3  315.11   22.15
  -2  -2  -3  308.04   21.74
  -2   2  -3  353.38   25.04
   2  -2  -3  274.31   22.52
   2  -2  -3  323.18   22.28
   2  -2  -3  296.68   21.33
  -2   2  -2  353.84   23.23
   2  -2  -2  301.92   21.86
  -2  -2  -2  316.24   21.49
   2   2  -2  304.81   21.68
   2  -2  -2  273.80   21.36
   2   2  -1  516.39   35.79
  -2  -2  -1  446.64   37.20
   2  -2  -1  554.80   35.84
   2   2   0 4198.98  278.49
   2  -2   0 4167.76  278.42
  -2  -2   0 4057.81  279.02
  -2  -2   1  779.58   53.79
   2   2   1  801.09   52.92
   2  -2   1  762.91   52.75
   2   2   2  262.98   19.09
  -2  -2   2  275.77   20.51
   2  -2   2  274.42   18.82
  -2  -2   3  249.93   18.05
   2  -2   3  232.21   16.32
  -2  -2   4 3010.15  202.05
   2  -2   5  480.90   32.15
  -2  -2   5  458.95   33.08
  -2  -2   6  335.85   23.67
   2   3 -25   25.58   11.28
   2  -3 -25   30.79   10.17
   2   3 -24    9.70   13.29
  -2  -3 -24   24.33   12.28
   2  -3 -24   13.30   12.38
  -2   3 -23  112.30   21.22
   2   3 -23  140.28   20.33
   2   3 -23  165.73   17.06
   2  -3 -23  143.63   18.51
   2  -3 -23  162.35   14.97
  -2  -3 -23  150.37   19.03
   2   3 -22   28.92   17.27
  -2   3 -22  -23.89   18.23
   2   3 -22   -7.11   13.48
   2  -3 -22    5.48   16.04
   2   3 -22   -4.77   14.25
  -2  -3 -22    4.94   15.23
  -2   3 -21   62.79   20.81
   2   3 -21   72.14   15.21
   2   3 -21   75.67   18.38
  -2  -3 -21   72.35   18.90
   2   3 -21   70.09   16.72
   2  -3 -21   64.72   17.73
  -2   3 -20   57.41   16.57
   2   3 -20   86.94   16.60
   2  -3 -20   99.12   14.30
  -2   3 -20   76.58   21.46
  -2  -3 -20   90.55   14.74
   2   3 -20   64.73   20.22
   2  -3 -20   62.24   14.15
   2   3 -20   87.50    8.79
   2   3 -20   94.57   18.50
  -2  -3 -20   79.75   19.31
   2  -3 -20   73.92   18.86
   2   3 -19   77.06   28.21
  -2  -3 -19   63.94   14.80
   2  -3 -19   19.40   18.40
   2  -3 -19   57.21   14.10
  -2   3 -19   26.59   20.02
   2   3 -19   32.78   19.03
   2   3 -19   66.33   15.61
  -2   3 -19   55.86   16.41
  -2  -3 -19   47.34   12.88
   2  -3 -19   56.43   13.84
   2   3 -19   62.45   18.10
   2  -3 -19   47.67   10.00
  -2  -3 -19   50.44   18.90
   2   3 -19   49.50    7.45
   2  -3 -19   38.39   17.69
   2   3 -18    7.92   27.89
  -2   3 -18   16.78   19.92
   2  -3 -18   -1.94   13.21
   2   3 -18    5.80   17.98
  -2   3 -18    1.69   14.38
  -2  -3 -18    4.05   13.78
   2  -3 -18   23.75   18.67
   2   3 -18    6.74   14.80
  -2  -3 -18    8.44   17.55
   2   3 -18    6.73    5.79
   2  -3 -18   11.70    8.67
   2   3 -18   33.06   17.04
  -2  -3 -18    6.96   12.52
   2  -3 -18    7.37   17.00
   2  -3 -18    3.49   12.40
  -2   3 -17   41.90   28.73
   2   3 -17   46.77   27.70
  -2   3 -17   48.89   15.40
  -2   3 -17   18.01   17.97
  -2  -3 -17   32.25   14.38
   2  -3 -17   27.27   17.97
   2   3 -17   21.54   14.94
   2  -3 -17   43.21   13.21
   2   3 -17   48.75   17.91
   2  -3 -17   60.19   13.59
   2   3 -17   50.88   17.63
   2   3 -17   45.92    6.99
   2  -3 -17   38.65   16.18
   2  -3 -17   39.26    9.61
  -2  -3 -17   28.57   17.18
   2   3 -16  102.18   29.06
   2  -3 -16  122.19   27.67
  -2   3 -16   64.27   29.34
  -2   3 -16   70.41    7.36
  -2   3 -16   57.84   15.11
   2   3 -16   86.01   17.39
  -2   3 -16   55.23   19.49
   2  -3 -16   59.67   13.95
   2  -3 -16   43.89   17.88
  -2  -3 -16   88.50   15.24
   2   3 -16   59.91   15.09
   2  -3 -16   78.69   17.29
   2  -3 -16   87.45   10.50
   2   3 -16   68.89    8.20
   2   3 -16   46.06   16.69
  -2  -3 -16   71.52   18.41
   2  -3 -16   59.85   14.01
  -2  -3 -15  254.18   18.49
  -2   3 -15  314.61   36.76
   2   3 -15  313.87   34.53
   2  -3 -15  310.67   35.22
  -2  -3 -15  280.71   22.77
   2  -3 -15  224.87   21.83
  -2  -3 -15  167.79   26.24
  -2   3 -15  226.38   23.04
   2   3 -15  277.46   24.70
  -2   3 -15  230.69   26.66
   2  -3 -15  155.36   23.66
   2   3 -15  222.61   22.72
  -2  -3 -15  189.64   24.85
   2   3 -15  258.99   18.41
   2  -3 -15  252.65   24.46
  -2   3 -15  247.61   17.89
   2  -3 -15  240.95   19.61
   2   3 -15  237.29   24.22
   2  -3 -14   51.33    8.61
  -2  -3 -14   59.55    7.31
  -2   3 -14   91.20   26.24
   2  -3 -14   66.57    9.37
   2   3 -14   87.54   23.62
   2  -3 -14   68.83   25.03
   2   3 -14   53.12   13.14
  -2   3 -14   44.32   13.22
   2  -3 -14   71.23   11.89
   2  -3 -14   32.11   14.88
  -2  -3 -14   33.88   17.49
  -2  -3 -14   60.57   13.67
   2   3 -14   52.23   14.04
  -2  -3 -14   53.99   12.86
  -2   3 -14   48.07   16.42
  -2  -3 -14   47.79   15.82
   2   3 -14   48.49    6.89
   2  -3 -14   40.99    8.48
   2  -3 -14   45.68   13.64
   2   3 -14   65.82   15.01
  -2   3 -14   45.89    6.13
  -2  -3 -13  118.01   11.70
   2  -3 -13  147.34   11.77
  -2  -3 -13  127.92   10.55
  -2   3 -13  154.55   27.83
   2   3 -13  137.86   23.36
   2  -3 -13  139.72   13.18
   2   3 -13  132.35   16.57
  -2   3 -13  119.67   18.27
   2   3 -13   98.46   15.03
  -2  -3 -13   67.64   17.96
  -2   3 -13  108.44   14.98
   2  -3 -13  137.94   11.78
   2   3 -13  124.56   10.82
   2  -3 -13  108.17   16.55
  -2  -3 -13  121.96   14.75
   2  -3 -12  248.20   18.97
  -2   3 -12  230.30   30.00
   2   3 -12  202.26   27.24
   2  -3 -12  228.89   17.43
  -2  -3 -12  220.77   16.69
  -2  -3 -12  226.66   17.56
   2   3 -11  221.98   18.57
  -2   3 -11  263.57   29.85
   2  -3 -11  211.49   18.55
  -2  -3 -11  226.35   16.84
   2   3 -11  269.49   26.62
  -2  -3 -11  238.17   16.61
   2  -3 -11  226.42   17.31
  -2  -3 -10  244.66   18.93
  -2   3 -10  305.22   30.99
   2   3 -10  284.16   21.01
   2   3 -10  265.24   27.10
   2  -3 -10  271.15   19.30
   2  -3 -10  248.92   20.40
  -2  -3 -10  266.97   18.67
  -2   3  -9 1158.78   79.32
  -2  -3  -9 1055.39   73.26
   2  -3  -9  972.37   73.44
  -2  -3  -9 1055.70   72.61
   2  -3  -9 1086.93   72.65
   2  -3  -9 1043.13   73.32
   2   3  -9 1069.49   77.63
  -2   3  -9 1017.06   72.40
  -2  -3  -9 1207.51   72.56
   2   3  -8  142.30   18.59
   2   3  -8  142.26   13.06
  -2   3  -8  167.33   22.82
   2  -3  -8  144.08   12.10
  -2  -3  -8  129.14   10.39
  -2   3  -8  124.45   10.68
   2  -3  -8  129.65   10.62
   2   3  -7 1060.45   75.07
  -2  -3  -7 1020.79   74.46
  -2   3  -7 1161.66   79.52
   2  -3  -7 1101.68   74.48
   2   3  -7 1132.48   77.89
   2  -3  -7 1133.35   74.14
  -2  -3  -7 1107.64   73.98
   2   3  -6  479.91   34.00
  -2  -3  -6  483.52   33.82
  -2   3  -6  480.65   38.97
  -2   3  -6  438.37   32.53
  -2  -3  -6  444.87   33.12
   2   3  -6  446.57   36.41
  -2  -3  -6  488.12   32.59
   2  -3  -6  581.17   33.12
   2  -3  -6  449.92   33.14
  -2  -3  -5 1009.54   67.41
  -2  -3  -5  919.94   67.77
  -2   3  -5  967.96   70.66
   2   3  -5 1032.76   68.05
   2  -3  -5 1008.08   68.21
   2  -3  -5 1016.89   67.29
   2   3  -5  929.34   69.71
   2  -3  -4 1312.98  110.78
   2  -3  -4 1694.92  111.20
   2   3  -4 1742.93  111.08
  -2  -3  -4 1716.55  110.83
   2  -3  -4 1705.30  110.32
   2   3  -4 1699.20  112.43
   2   3  -3  955.18   60.51
   2  -3  -3  760.37   59.73
   2  -3  -3  902.02   60.26
  -2  -3  -3  964.16   60.15
   2  -3  -3  884.72   59.44
   2  -3  -2   71.25    8.46
  -2  -3  -2   68.00    7.62
   2   3  -2   56.23    8.14
   2  -3  -2   71.13    6.32
   2   3  -1 3170.58  206.41
  -2  -3  -1 2876.07  206.19
   2  -3  -1 3028.19  206.21
   2  -3  -1 3141.23  205.70
   2   3   0 2095.80  135.88
   2  -3   0 1954.60  135.63
   2  -3   1 2542.26  168.36
   2   3   1 2462.82  168.55
   2  -3   2  146.13   11.27
   2  -3   5  850.14   57.43
   2  -3   6  580.27   39.35
   2  -3   7 1014.48   68.21
   2  -3   8   36.19    3.08
  -2   3   8   42.83    5.11
  -2   3   9  672.83   45.66
   2   4 -25   20.37    9.25
   2  -4 -25    4.60    7.67
   2   4 -24   11.56   12.72
   2  -4 -24   28.06   10.83
  -2   4 -23  -13.67   15.60
   2   4 -23   18.30   10.75
   2   4 -23   12.46   14.41
   2  -4 -23   19.16   13.14
  -2  -4 -23   -3.66   13.00
   2   4 -22   19.37   16.07
  -2   4 -22   -0.68   17.25
   2   4 -22   18.67   12.57
  -2  -4 -22    4.94   14.31
   2  -4 -22    2.62   10.47
   2  -4 -22   21.58   14.57
   2   4 -21   24.64   14.21
   2  -4 -21   26.33   12.19
  -2   4 -21   -9.20   18.82
   2   4 -21  -14.31   16.97
   2  -4 -21  -13.10   16.53
  -2  -4 -21   12.50   15.93
   2  -4 -21   14.74   12.27
   2   4 -20   23.40   14.07
  -2   4 -20   32.99   14.72
   2   4 -20   23.39   17.91
  -2  -4 -20   16.84   13.29
   2  -4 -20   18.13   12.91
  -2   4 -20   -6.66   20.24
   2  -4 -20   10.63   12.42
  -2  -4 -20   36.78   17.48
   2  -4 -20   11.48   16.34
   2   4 -20   35.33   14.98
   2   4 -19   60.43   27.85
  -2  -4 -19   18.43   13.78
   2   4 -19   34.75   19.75
   2   4 -19   19.25   14.82
  -2   4 -19   24.56   14.85
  -2   4 -19   19.90   20.75
  -2   4 -19    6.93   18.98
   2  -4 -19   19.73   16.72
  -2  -4 -19   32.25   17.44
   2  -4 -19   20.82   14.05
   2   4 -19   14.59    5.33
   2   4 -19   -5.03   15.43
   2   4 -18  228.31   17.32
  -2  -4 -18  233.22   22.71
  -2   4 -18  229.69   23.15
  -2   4 -18  198.27   26.31
   2   4 -18  234.58   26.42
   2   4 -18  232.60   23.02
   2  -4 -18  220.45   24.94
  -2   4 -18  200.52   27.30
   2   4 -18  250.10   24.24
   2  -4 -18  224.94   21.91
   2   4 -18  214.86   17.09
  -2  -4 -18  209.39   25.57
  -2  -4 -18  202.58   22.29
   2   4 -17   80.16   29.93
  -2   4 -17  118.17   30.66
   2  -4 -17   63.15   13.85
   2   4 -17   86.31   19.82
  -2   4 -17   82.42    8.05
   2   4 -17   78.00   16.48
  -2   4 -17   89.72   16.71
  -2   4 -17   36.87   19.30
   2   4 -17   79.61    9.15
  -2   4 -17   77.19   20.56
   2  -4 -17  102.20   15.45
   2  -4 -17   87.03   11.22
   2  -4 -17   64.02   17.50
  -2  -4 -17   86.93   15.89
   2   4 -17   92.34   17.46
  -2  -4 -16  381.82   26.51
   2   4 -16  473.94   43.60
  -2   4 -16  382.28   30.92
   2   4 -16  320.34   30.38
   2   4 -16  356.58   33.18
  -2   4 -16  306.10   34.10
   2  -4 -16  332.24   28.79
   2  -4 -16  398.83   30.60
   2  -4 -16  315.54   31.91
   2  -4 -16  359.30   27.70
   2   4 -16  366.03   26.35
  -2  -4 -16  357.07   30.45
  -2   4 -16  374.11   25.81
   2   4 -16  351.76   31.17
  -2   4 -16  326.91   33.02
  -2  -4 -15  382.40   25.73
   2   4 -15  447.19   41.22
   2  -4 -15  354.54   27.25
  -2   4 -15  285.63   31.50
  -2   4 -15  317.47   29.21
  -2  -4 -15  370.43   29.69
   2  -4 -15  336.10   27.71
   2   4 -15  277.46   29.28
   2   4 -15  351.56   31.57
   2   4 -15  354.57   25.52
  -2   4 -15  362.53   25.12
   2   4 -15  348.00   30.02
   2  -4 -15  346.83   26.59
   2  -4 -15  319.04   30.48
   2  -4 -15  400.79   29.81
  -2  -4 -15  359.09   29.52
  -2   4 -15  323.28   32.24
   2  -4 -14  250.51   18.23
  -2  -4 -14  232.77   17.01
  -2  -4 -14  222.35   18.31
   2   4 -14  292.53   32.38
   2  -4 -14  270.83   19.58
  -2   4 -14  155.97   22.51
   2   4 -14  204.37   21.00
   2  -4 -14  198.27   19.33
  -2  -4 -14  231.61   21.51
   2   4 -14  224.95   22.71
   2  -4 -14  213.29   22.33
  -2   4 -14  219.70   16.56
  -2  -4 -14  189.19   20.84
   2   4 -14  218.79   17.04
  -2  -4 -14  206.32   22.50
  -2   4 -14  185.50   24.41
   2  -4 -14  209.33   18.07
   2  -4 -14  221.59   21.37
   2   4 -14  243.47   22.35
  -2  -4 -13   20.23    5.28
   2   4 -13    7.68    5.19
  -2  -4 -13   27.38    7.91
   2  -4 -13   19.41    6.73
   2   4 -13  -11.86   21.82
   2  -4 -13   27.04    8.32
  -2   4 -13    9.11   13.63
   2   4 -13   20.05   11.81
   2   4 -13   17.39   11.88
   2  -4 -13   17.07    7.01
  -2  -4 -13   -2.93   13.02
   2   4 -13   18.32    5.79
   2  -4 -13   11.36   13.51
  -2   4 -13    8.17   15.02
  -2   4 -13   11.47    4.86
  -2  -4 -13   -1.58   10.83
  -2  -4 -12  270.92   18.06
   2  -4 -12  256.04   18.75
   2   4 -12  284.60   30.37
   2  -4 -12  274.88   20.29
  -2  -4 -12  232.88   18.13
  -2   4 -12  224.07   23.21
   2   4 -12  210.47   21.15
   2   4 -12  236.05   22.05
   2  -4 -12  215.56   18.84
  -2  -4 -12  236.25   21.48
   2  -4 -11  289.57   30.13
  -2  -4 -11  281.96   22.02
   2  -4 -11  293.39   23.64
  -2  -4 -11  311.26   21.68
   2   4 -11  353.33   31.26
  -2  -4 -11  305.04   22.24
   2  -4 -11  296.12   23.63
   2  -4 -11  323.55   22.26
   2   4 -10   20.25   16.39
  -2  -4 -10   13.80    7.38
   2  -4 -10   31.92   15.70
  -2   4 -10   17.53    5.14
   2  -4 -10   16.79    7.77
   2  -4 -10   21.09    5.45
  -2  -4 -10   16.87    5.29
  -2  -4 -10   18.31    5.64
   2  -4  -9  374.11   31.97
   2  -4  -9  362.35   27.98
   2  -4  -9  419.88   27.16
  -2  -4  -9  379.66   26.92
  -2   4  -9  366.25   26.98
   2   4  -9  404.02   33.72
   2  -4  -8  566.62   50.98
   2   4  -8  704.42   49.80
   2   4  -8  729.69   53.62
   2  -4  -8  691.89   48.76
   2  -4  -8  770.47   48.32
  -2  -4  -8  688.63   48.12
   2   4  -7  104.59   17.69
  -2  -4  -7  120.96   10.88
  -2   4  -7  118.31   18.65
   2   4  -7  126.35   12.66
  -2   4  -7  102.47    8.62
   2  -4  -7  104.47   10.69
  -2  -4  -7  115.79    9.40
   2  -4  -7  154.78   10.32
  -2  -4  -6   72.92    8.29
  -2  -4  -6   75.27    9.92
   2  -4  -6   77.85   10.62
   2   4  -6   75.89   11.08
  -2   4  -6   87.67   16.63
   2   4  -6   97.53   14.67
   2  -4  -6   87.24    8.11
  -2  -4  -6   72.20    7.20
  -2  -4  -5  422.17   30.61
   2  -4  -5  427.51   30.77
   2   4  -5  442.21   31.09
  -2  -4  -5  420.56   29.80
  -2   4  -5  459.54   34.02
   2   4  -5  448.79   33.15
   2  -4  -5  393.55   29.34
   2   4  -4  148.70   14.03
  -2   4  -4  126.02   17.75
   2   4  -4  122.95   16.85
  -2  -4  -4  170.53   13.29
   2  -4  -4  145.41   13.74
   2  -4  -4  154.54   11.85
  -2   4  -3  965.69   70.34
   2   4  -3 1059.31   69.97
  -2  -4  -3 1070.47   69.62
   2  -4  -3 1041.18   69.81
   2  -4  -3  983.02   68.71
  -2   4  -2  555.91   42.39
   2  -4  -2  677.72   42.75
  -2  -4  -2  619.65   42.43
   2   4  -2  597.77   42.86
   2  -4  -2  610.11   41.49
   2  -4  -1  262.53   20.51
   2   4  -1  275.77   21.03
  -2  -4  -1  278.10   20.56
   2  -4  -1  280.51   19.28
  -2  -4   0 3395.70  228.58
   2  -4   0 3406.95  228.49
  -2  -4   1  208.43   16.34
   2  -4   1  217.95   16.21
   2  -4   2  514.50   35.71
   2  -4   4  221.32   16.33
   2  -4   5  329.27   23.26
   2  -4   6   52.24    6.01
   2  -4   7  128.16    9.91
   2  -4   8  547.85   37.32
  -2   4   9  319.24   22.57
  -2   4  10   10.34    4.75
   2   5 -24   24.39   12.08
   2  -5 -24   53.21    9.29
   2   5 -23   31.81   14.33
  -2   5 -23   30.70   14.45
   2  -5 -23   51.36   12.28
  -2  -5 -23   47.77   11.98
  -2   5 -22   57.85   17.95
   2   5 -22  112.54   14.61
   2  -5 -22  127.34   13.21
   2   5 -22   74.64   17.96
   2  -5 -22  102.29   16.02
   2  -5 -22   94.54   13.46
   2  -5 -21   41.92   12.27
   2   5 -21   29.29   13.29
  -2   5 -21   21.89   17.31
   2   5 -21   19.76   16.43
   2  -5 -21   35.63   14.59
   2  -5 -21   18.02   12.33
   2   5 -20   46.57   14.82
  -2   5 -20    5.49   18.54
   2   5 -20   38.57   19.55
   2  -5 -20   24.68   15.33
   2  -5 -20   35.08   13.04
   2   5 -19  269.07   24.42
   2   5 -19  250.04   18.88
   2   5 -19  198.60   27.39
   2  -5 -19  287.89   23.97
  -2   5 -19  207.46   28.32
  -2  -5 -19  240.39   25.28
   2  -5 -19  268.05   24.22
   2  -5 -19  249.20   26.10
  -2   5 -18   69.38   20.96
   2   5 -18   72.33   20.27
   2   5 -18   83.09    9.05
  -2  -5 -18   74.12   16.98
   2   5 -18   64.37   16.11
  -2   5 -18   78.72    7.92
  -2  -5 -18   75.62   17.90
   2  -5 -18   85.69   15.82
   2  -5 -18   89.71   17.92
   2  -5 -17   97.04   11.60
  -2  -5 -17   90.64    9.54
  -2   5 -17  146.19   29.95
   2   5 -17   64.07   19.20
  -2  -5 -17   82.93   16.90
  -2   5 -17   80.29   20.36
   2   5 -17  105.56   17.09
  -2  -5 -17   68.71   17.07
  -2  -5 -17   92.29   16.18
   2  -5 -17  110.20   16.23
   2  -5 -17   57.95   17.38
   2   5 -17   94.56    9.67
   2   5 -17   72.54   15.26
  -2   5 -17   84.11    8.59
  -2  -5 -16  591.80   38.58
   2   5 -16  490.64   41.64
  -2   5 -16  449.72   44.22
   2   5 -16  477.66   43.67
  -2  -5 -16  521.41   41.78
  -2  -5 -16  538.27   42.27
   2   5 -16  513.29   41.47
   2   5 -16  595.96   38.32
   2  -5 -16  560.39   42.45
  -2   5 -16  527.46   37.82
  -2  -5 -16  487.38   42.53
  -2  -5 -15  424.32   28.14
   2  -5 -15  419.53   29.04
   2  -5 -15  407.86   29.93
  -2  -5 -15  367.87   32.15
  -2   5 -15  345.77   34.63
   2   5 -15  360.25   33.89
   2   5 -15  335.47   31.58
  -2   5 -15  372.03   31.79
  -2  -5 -15  330.88   32.31
  -2   5 -15  360.87   34.01
   2   5 -15  396.15   31.46
   2   5 -15  405.10   27.92
  -2  -5 -15  356.83   32.33
   2  -5 -15  413.04   32.46
   2  -5 -15  335.11   29.09
  -2   5 -15  386.30   27.54
  -2  -5 -14  335.18   22.65
   2  -5 -14  356.26   23.73
   2   5 -14  282.84   22.20
  -2   5 -14  328.94   37.85
   2  -5 -14  298.74   24.66
   2   5 -14  306.46   36.28
  -2  -5 -14  318.72   27.30
   2   5 -14  339.57   29.00
  -2   5 -14  296.08   26.28
  -2   5 -14  277.16   29.10
   2  -5 -14  314.89   23.99
  -2  -5 -14  232.52   27.16
  -2   5 -14  302.70   22.24
  -2   5 -14  274.89   28.19
  -2  -5 -14  296.66   27.40
   2   5 -14  309.83   22.60
   2  -5 -14  319.64   27.01
   2   5 -13  281.31   22.58
  -2  -5 -13  361.54   23.05
   2  -5 -13  362.68   23.95
   2  -5 -13  324.79   25.25
   2   5 -13  296.58   34.97
  -2   5 -13  384.19   37.98
  -2  -5 -13  309.05   27.18
   2   5 -13  322.56   28.15
  -2   5 -13  316.67   26.56
   2  -5 -13  284.45   23.72
   2  -5 -13  367.05   27.43
  -2  -5 -13  283.55   27.02
  -2  -5 -13  276.18   26.96
  -2   5 -13  279.23   27.83
   2  -5 -13  305.05   27.70
   2   5 -12  500.05   34.78
   2  -5 -12  537.15   35.52
  -2  -5 -12  562.12   35.00
   2  -5 -12  535.99   36.76
  -2  -5 -12  550.36   35.76
   2  -5 -12  549.00   37.03
  -2   5 -12  602.48   48.23
   2   5 -12  509.50   44.99
  -2  -5 -12  456.33   35.17
   2   5 -12  464.41   37.59
  -2   5 -12  435.86   37.17
  -2   5 -12  454.38   39.33
   2   5 -12  565.91   38.67
   2  -5 -12  430.41   35.55
  -2  -5 -12  453.87   38.08
  -2  -5 -12  392.52   38.09
   2  -5 -12  535.76   38.19
   2  -5 -12  469.21   38.24
   2  -5 -11  227.92   19.86
  -2  -5 -11  250.61   18.48
   2   5 -11  242.51   28.96
   2  -5 -11  254.39   18.29
  -2  -5 -11  263.80   17.78
  -2   5 -11  275.05   30.81
   2  -5 -11  245.49   19.77
   2   5 -11  214.13   21.31
   2  -5 -11  184.65   18.07
  -2  -5 -11  230.06   21.42
   2  -5 -11  255.90   21.23
   2  -5 -10  140.33   12.64
  -2   5 -10  112.85   10.93
  -2  -5 -10  134.23   11.51
   2  -5 -10  122.76   11.08
  -2   5 -10  148.39   22.30
   2   5 -10  131.98   21.23
  -2  -5 -10  133.86   13.02
   2  -5  -9  265.50   18.74
   2   5  -9  229.66   25.65
  -2  -5  -9  246.08   18.45
   2  -5  -9  241.86   19.74
  -2   5  -9  215.96   27.83
  -2  -5  -8  757.71   55.20
   2  -5  -8  776.96   55.84
   2  -5  -8  939.74   55.69
  -2  -5  -8  769.41   56.27
  -2   5  -8  811.32   61.43
   2  -5  -7  591.13   38.40
  -2  -5  -7  594.56   37.86
  -2  -5  -7  543.95   38.90
  -2   5  -7  491.15   37.34
   2  -5  -7  572.60   40.04
  -2   5  -7  616.29   44.23
   2  -5  -6  727.51   50.21
  -2  -5  -6  742.40   49.80
   2  -5  -6  668.59   51.56
  -2   5  -6  712.21   54.22
  -2  -5  -6  758.28   50.78
   2  -5  -5  464.15   34.53
   2  -5  -5  528.24   36.31
  -2  -5  -5  518.74   36.07
  -2  -5  -5  510.21   35.21
  -2   5  -5  494.34   38.20
   2  -5  -4  195.79   14.73
  -2   5  -4  193.74   18.53
   2  -5  -4  188.63   17.27
  -2  -5  -4  211.68   17.04
   2  -5  -3  491.34   34.51
  -2   5  -3  457.50   35.92
  -2  -5  -3  531.70   36.03
   2  -5  -3  534.43   36.07
   2  -5  -2  950.28   58.86
  -2  -5  -2  993.84   60.27
   2  -5  -2 1024.65   60.24
   2  -5  -1  174.73   12.84
   2  -5  -1  175.97   14.77
  -2  -5  -1  173.19   14.67
  -2  -5   0  115.33   11.24
   2  -5   0  121.98   11.23
  -2  -5   1  364.41   26.86
   2  -5   1  375.60   26.81
  -2  -5   2  963.15   67.10
   2  -5   2  993.65   66.94
  -2  -5   3  684.57   47.53
   2  -5   4  347.34   24.56
  -2  -5   4  331.91   24.91
   2  -5   5  288.48   21.09
   2  -5   6  902.91   61.62
  -2  -5   6  904.60   62.04
  -2  -5   7  312.82   23.46
   2  -5   7  324.24   22.79
   2  -5   8  594.38   41.66
  -2  -5   8  627.62   42.39
  -2  -5   9  191.58   13.83
   2  -5   9  157.83   12.41
  -2   5  10   62.48    7.87
  -2  -5  10   82.41    8.24
  -2  -5  11  283.43   20.98
   2   6 -24   17.13    9.03
   2   6 -23   15.89   12.42
   2  -6 -23    6.46    8.29
  -2   6 -22   16.87   14.35
   2   6 -22   17.04   14.68
  -2  -6 -22   19.53   10.50
   2   6 -21    8.33   10.91
  -2   6 -21    7.42   16.38
   2   6 -21   25.90   16.28
   2  -6 -21   17.52   11.51
   2  -6 -21   10.84   11.52
  -2  -6 -21    3.46   12.27
  -2  -6 -20    9.90   13.58
   2   6 -20   16.34   17.17
  -2   6 -20   14.18   16.52
   2  -6 -20   25.01   12.52
   2   6 -20   13.14   12.65
   2  -6 -20   42.03   14.44
  -2  -6 -20   20.90   13.35
  -2   6 -19   20.94   18.70
  -2  -6 -19    4.03   14.76
   2   6 -19   17.72   18.52
   2  -6 -19    3.48   13.70
  -2  -6 -19   13.08   14.45
   2   6 -19   -0.97    5.63
   2  -6 -19    0.60   13.14
  -2  -6 -18   37.90   15.30
  -2   6 -18   19.09   14.19
  -2   6 -18   50.79   20.23
   2   6 -18   29.47   18.70
   2  -6 -18   49.63   15.60
  -2  -6 -18   34.69   14.98
  -2   6 -18   29.54    5.47
   2   6 -18   21.65    6.66
   2  -6 -18   31.44   14.89
   2  -6 -17   22.46    9.13
  -2  -6 -17   13.75    6.67
   2   6 -17   -1.92   24.44
   2   6 -17   16.09   18.71
  -2   6 -17   -2.51   18.09
  -2  -6 -17   21.96   15.04
  -2   6 -17   16.83   14.39
  -2   6 -17   18.38    5.45
   2  -6 -17   21.33   16.03
   2  -6 -17   32.12   14.78
   2   6 -17   24.26    6.99
  -2  -6 -17   25.18   15.34
  -2  -6 -16   29.77    7.10
   2   6 -16   13.16   25.21
  -2   6 -16   66.99   26.27
  -2  -6 -16   33.97   15.83
   2   6 -16    9.36   17.11
  -2   6 -16   12.88   13.96
   2  -6 -16   26.81   14.40
   2  -6 -16   10.96   14.86
  -2  -6 -16   20.54   14.32
  -2   6 -16   28.07    6.22
   2   6 -16   18.99    6.74
  -2  -6 -16    8.22   14.69
   2  -6 -15   74.76   10.60
  -2  -6 -15   75.60    9.01
   2   6 -15   97.52   27.92
  -2   6 -15  111.93   27.87
   2   6 -15   54.59   17.41
  -2   6 -15   76.71   15.46
  -2  -6 -15   68.78   16.90
   2   6 -15   71.31   16.27
  -2   6 -15   78.13    8.08
  -2  -6 -15   58.92   15.36
   2  -6 -15   68.99   16.39
  -2  -6 -15   70.36   16.26
   2   6 -15   70.90    9.05
   2  -6 -15   70.78   15.91
   2   6 -14   77.76    8.49
   2  -6 -14   82.34   10.66
  -2  -6 -14   81.72    9.03
   2  -6 -14   82.82   11.77
  -2   6 -14  146.05   28.00
   2   6 -14   83.89   25.57
   2   6 -14  105.41   17.84
   2   6 -14   67.13   15.23
  -2   6 -14   71.02   14.70
  -2  -6 -14   85.36   17.17
  -2   6 -14   45.12   18.71
   2  -6 -14   99.71   16.45
   2   6 -14   82.42    9.43
  -2  -6 -14   93.84   16.34
   2  -6 -14   64.78   15.71
  -2  -6 -14   67.96   16.23
   2  -6 -13   15.99    7.42
  -2  -6 -13   15.75    6.03
  -2  -6 -13   11.62    8.42
   2   6 -13    6.70    5.66
   2   6 -13   22.70   21.58
  -2   6 -13   35.00   21.90
   2  -6 -13    7.52    8.78
  -2  -6 -13   12.06   14.38
  -2   6 -13   19.48   15.39
   2   6 -13    0.64   14.47
  -2   6 -13   15.76   12.67
   2   6 -13   11.43   12.53
   2  -6 -13    6.41   14.01
  -2  -6 -13   -1.91   13.09
   2  -6 -13   -2.43   13.18
  -2  -6 -13   17.99   12.99
  -2  -6 -12   81.33   10.01
  -2  -6 -12   69.79    8.03
   2  -6 -12   78.72    9.39
   2  -6 -12   84.13   12.50
   2   6 -12   65.89    8.01
   2   6 -12   57.57   21.66
  -2   6 -12  104.69   23.86
   2  -6 -12   83.82   11.15
  -2   6 -12   55.12   15.37
  -2   6 -12   56.62   12.81
   2   6 -12   78.67   15.05
  -2  -6 -12   78.13   15.65
   2   6 -12   53.89   13.71
  -2  -6 -12   63.30   13.95
   2  -6 -12   58.35   13.44
   2  -6 -12   62.71   14.49
  -2  -6 -12   71.10   14.94
   2  -6 -11  114.75   10.61
   2  -6 -11  115.23   12.97
  -2   6 -11   97.30    9.79
  -2  -6 -11  102.24   10.98
   2   6 -11   89.53    9.15
  -2  -6 -11  120.89   13.30
   2   6 -11   94.07   22.03
  -2   6 -11   79.65   23.25
   2   6 -11   88.40   14.75
  -2   6 -11   85.39   13.43
  -2  -6 -11   99.55   16.24
   2   6 -11  113.43   15.33
  -2   6 -11   58.61   15.35
   2  -6 -11  103.19   15.39
  -2  -6 -11   84.73   14.05
   2  -6 -11  132.28   15.15
  -2   6 -10   33.77   19.61
   2   6 -10   30.01   17.60
   2  -6 -10   30.36    9.60
  -2   6 -10   33.37    7.25
   2   6 -10   37.89    5.92
  -2  -6 -10   37.20    6.95
   2  -6 -10   46.88    7.07
   2  -6 -10   46.00   11.06
  -2  -6 -10   26.55   10.82
  -2   6  -9  293.65   29.51
  -2  -6  -9  251.30   21.92
   2   6  -9  292.23   29.04
   2  -6  -9  307.98   20.78
  -2  -6  -9  291.46   20.39
   2  -6  -9  249.60   21.06
  -2  -6  -9  222.31   22.77
   2  -6  -8  108.73    9.80
   2  -6  -8   78.41    9.74
  -2  -6  -8   83.17    8.65
  -2  -6  -8   79.69   10.66
  -2   6  -8   97.57   18.98
   2   6  -8   75.48   17.82
   2  -6  -7   10.66    6.72
  -2  -6  -7   13.83    5.74
   2   6  -7   22.09   15.46
  -2   6  -7   10.64   14.69
   2  -6  -7   -8.34   10.10
  -2  -6  -7   17.36    7.89
   2   6  -6  359.33   30.67
  -2  -6  -6  355.93   24.73
   2  -6  -6  343.19   25.45
   2  -6  -6  365.24   27.66
  -2   6  -6  351.47   29.78
  -2  -6  -6  327.34   25.99
   2  -6  -5  225.02   16.95
   2   6  -5  237.14   22.14
  -2  -6  -5  236.41   18.23
  -2   6  -5  218.15   20.79
  -2  -6  -5  201.28   18.87
   2  -6  -5  209.67   18.94
   2  -6  -4  256.44   17.79
   2   6  -4  261.45   22.47
  -2  -6  -4  207.37   20.03
   2  -6  -4  255.59   20.47
  -2   6  -4  209.46   19.80
  -2  -6  -4  233.24   18.74
   2  -6  -3  448.02   27.63
   2   6  -3  448.59   31.72
  -2  -6  -3  422.21   29.62
   2  -6  -3  426.88   29.64
   2  -6  -2   33.30    5.53
   2  -6  -2   31.82    8.19
  -2  -6  -2   44.23    8.92
  -2  -6  -1  325.24   25.21
   2  -6  -1  332.42   24.91
  -2  -6   0    1.62    7.16
   2  -6   0    2.60    7.55
   2  -6   1  326.70   23.19
   2  -6   1  348.34   25.00
  -2  -6   1  329.83   25.10
   2  -6   2   52.00    5.39
  -2  -6   2   45.58    8.36
   2  -6   2   43.28    7.73
  -2  -6   3  422.04   30.83
   2  -6   4  224.96   17.44
   2  -6   5  205.71   16.33
  -2  -6   6  328.30   25.85
   2  -6   6  367.30   25.44
  -2  -6   7   16.04    6.44
   2  -6   7   10.91    5.72
   2  -6   8   69.10    7.82
  -2  -6   8   63.30    8.65
  -2  -6   9  251.98   19.57
  -2   6  10   29.75    7.02
  -2  -6  10   39.57    7.13
  -2   6  11   72.24    8.71
   2   7 -23   39.05    9.07
   2   7 -22   19.00   12.22
   2  -7 -22    6.74    7.77
   2   7 -21   65.45   16.62
   2  -7 -21   86.69   13.18
   2   7 -20   -3.75   15.68
   2   7 -20   15.87   10.91
   2  -7 -20   26.09   12.72
  -2  -7 -20    7.33   12.71
  -2  -7 -20   16.09   10.98
   2  -7 -20   23.96   12.36
   2   7 -19  115.99   15.20
   2  -7 -19  140.98   17.07
   2   7 -19   87.99   19.58
  -2  -7 -19  125.12   17.34
   2   7 -19  121.57   10.17
  -2  -7 -19   89.37   15.31
   2  -7 -19  130.19   18.16
   2  -7 -19   80.82   16.39
   2  -7 -18   37.54    8.47
  -2  -7 -18   -0.47   15.42
   2   7 -18   35.07   17.01
   2  -7 -18   20.70   15.71
   2   7 -18   24.16   13.05
   2  -7 -18   10.39   13.97
   2  -7 -18   21.37   15.08
  -2   7 -18   22.99    5.19
   2   7 -18   18.26    6.44
  -2  -7 -18   14.30   12.55
  -2  -7 -17   33.60    7.13
   2  -7 -17   44.12    9.31
   2   7 -17   37.08   13.67
   2   7 -17   28.74   17.41
  -2   7 -17   45.41   18.54
  -2  -7 -17   48.65   16.70
  -2   7 -17   34.86    5.92
  -2  -7 -17   32.91   14.04
   2  -7 -17   43.65   15.28
   2  -7 -17   49.12   15.12
   2   7 -17   36.83    7.50
  -2  -7 -16  240.02   17.07
   2   7 -16  265.18   33.88
   2   7 -16  171.97   25.35
  -2   7 -16  182.45   25.44
  -2   7 -16  187.38   20.57
   2   7 -16  219.81   21.61
  -2  -7 -16  216.20   23.39
   2   7 -16  210.63   16.85
   2  -7 -16  156.20   21.59
  -2  -7 -16  184.59   21.58
  -2   7 -16  223.01   16.31
   2  -7 -16  203.53   23.00
   2  -7 -15   46.82    9.19
  -2  -7 -15   50.58    7.95
   2   7 -15   60.45   24.76
   2   7 -15   24.28   13.43
   2   7 -15   39.56   17.84
  -2   7 -15   22.44   18.40
  -2   7 -15   32.73   13.24
  -2  -7 -15   32.96   17.17
  -2   7 -15   40.26    6.78
   2  -7 -15   31.82   14.84
   2  -7 -15   47.10   15.49
  -2  -7 -15   28.13   13.33
   2   7 -15   50.57    7.98
   2  -7 -14   55.61    9.19
   2   7 -14   45.97    7.02
  -2  -7 -14   52.60   10.44
  -2  -7 -14   45.20    7.85
  -2   7 -14   46.63   24.40
   2  -7 -14   53.03   10.50
   2   7 -14   76.66   25.35
   2   7 -14   58.48   17.24
  -2   7 -14   37.38   17.72
  -2  -7 -14   63.90   16.95
  -2   7 -14   49.58   13.18
   2   7 -14   40.24   13.74
   2  -7 -14   58.38   15.25
   2  -7 -14   41.99   14.67
  -2  -7 -14   59.29   13.98
   2   7 -14   37.44    7.85
  -2  -7 -13  614.71   38.70
  -2  -7 -13  613.08   40.04
   2  -7 -13  581.89   39.28
   2   7 -13  557.24   38.29
   2  -7 -13  526.73   40.67
  -2   7 -13  592.62   50.65
   2   7 -13  575.37   50.84
   2   7 -13  532.40   43.03
  -2  -7 -13  571.08   42.76
  -2   7 -13  476.53   43.62
  -2   7 -13  482.34   40.55
   2   7 -13  520.80   41.27
   2  -7 -13  596.62   42.81
   2  -7 -13  483.81   41.51
  -2  -7 -13  421.72   40.73
   2  -7 -12  205.28   19.32
  -2  -7 -12  221.57   18.29
   2   7 -12  218.27   16.40
   2  -7 -12  239.78   17.34
  -2   7 -12  264.72   30.20
   2  -7 -12  199.90   19.45
   2   7 -12  264.73   30.44
  -2   7 -12  173.28   22.65
  -2   7 -12  200.02   19.15
   2   7 -12  186.79   20.50
  -2  -7 -12  237.11   23.04
  -2  -7 -12  161.67   21.53
   2  -7 -12  201.06   21.32
   2  -7 -12  216.69   21.51
  -2  -7 -11  254.70   19.42
   2  -7 -11  255.30   21.12
   2   7 -11  231.17   17.81
  -2   7 -11  220.66   18.37
   2  -7 -11  277.39   18.87
   2   7 -11  265.45   30.47
  -2   7 -11  264.75   29.96
  -2  -7 -11  225.09   20.99
   2   7 -11  201.42   21.52
  -2  -7 -11  262.67   23.81
  -2   7 -11  210.72   23.72
   2  -7 -11  207.65   21.88
  -2  -7 -11  212.59   22.80
   2  -7 -11  225.73   22.05
   2   7 -10  228.60   17.45
   2  -7 -10  279.70   18.74
   2  -7 -10  250.82   20.07
  -2   7 -10  236.71   18.58
  -2  -7 -10  237.66   18.58
  -2   7 -10  227.78   27.87
   2   7 -10  227.68   28.59
   2   7 -10  221.52   20.87
   2   7 -10  234.07   21.68
  -2   7 -10  206.03   22.45
  -2  -7 -10  257.96   22.92
  -2  -7 -10  175.13   21.44
   2  -7 -10  189.87   21.10
   2   7  -9   23.18    5.95
   2  -7  -9   24.15    9.38
   2  -7  -9   19.28    7.49
  -2  -7  -9   29.75    7.47
  -2  -7  -9   41.31    9.55
  -2   7  -9    6.95   16.09
   2   7  -9   43.70   17.76
  -2  -7  -9   15.10   13.28
   2   7  -9   32.68   11.99
  -2  -7  -9   26.77   11.20
   2  -7  -8  219.52   18.35
   2  -7  -8  277.73   18.33
   2   7  -8  217.98   16.90
  -2  -7  -8  212.34   17.36
  -2   7  -8  257.83   24.99
  -2  -7  -8  218.26   19.36
   2   7  -8  178.59   24.51
   2   7  -8  267.70   21.22
  -2  -7  -8  214.68   21.12
   2  -7  -8  190.93   19.40
   2  -7  -7  198.25   16.21
  -2  -7  -7  207.06   15.16
  -2  -7  -7  165.61   16.72
   2  -7  -7  183.48   19.01
   2   7  -7  194.11   23.05
  -2   7  -7  178.11   20.77
   2  -7  -6  570.13   37.99
  -2  -7  -6  504.46   37.40
   2   7  -6  553.86   42.80
  -2  -7  -6  530.68   39.06
   2  -7  -6  561.87   40.42
   2   7  -5  536.63   45.91
   2  -7  -5  596.84   41.98
  -2  -7  -5  618.59   41.67
   2  -7  -5  629.92   44.40
  -2  -7  -5  590.83   43.20
   2  -7  -4  622.88   41.96
   2   7  -4  622.20   45.75
  -2  -7  -4  539.33   43.93
  -2  -7  -4  604.44   43.16
   2  -7  -4  614.46   43.94
   2  -7  -3  327.15   23.39
   2   7  -3  349.18   27.75
   2  -7  -3  333.24   25.79
  -2  -7  -3  337.09   24.91
  -2  -7  -3  285.65   25.70
   2   7  -2  939.78   63.30
   2  -7  -2  820.50   60.06
  -2  -7  -2  884.91   62.12
   2  -7  -2 1010.90   62.13
   2   7  -1  531.92   40.94
  -2  -7  -1  535.52   40.05
   2  -7  -1  563.46   39.55
   2  -7   0    7.37    4.93
  -2  -7   0    7.76    7.73
   2  -7   0   13.27    7.79
   2  -7   1  612.16   42.44
  -2  -7   1  612.07   44.32
   2  -7   1  646.93   44.24
   2  -7   2 1005.97   67.85
  -2  -7   2  987.36   69.70
   2  -7   3  221.59   16.07
   2  -7   3  235.53   18.30
  -2  -7   3  212.05   18.40
   2  -7   4  648.52   44.10
   2  -7   4  643.89   45.59
   2  -7   5  540.23   36.78
   2  -7   5  542.30   38.36
  -2  -7   5  522.94   38.90
   2  -7   6  390.05   26.70
   2  -7   6  403.17   28.62
  -2  -7   6  360.18   28.75
   2  -7   7  275.16   21.15
  -2  -7   7  274.45   21.77
  -2  -7   8  190.29   16.21
   2  -7   8  181.35   15.17
  -2  -7   9   35.09    8.22
  -2   7  10  260.44   20.36
  -2   7  11  133.13   12.48
   2   8 -22   17.22    8.43
   2  -8 -21   71.79   10.55
   2   8 -21   30.59   11.51
   2   8 -20   62.61   15.49
   2  -8 -20   83.41   10.91
  -2  -8 -19   20.67   13.42
   2   8 -19   32.28   15.16
   2  -8 -19   50.41   13.75
   2   8 -19   24.01    5.44
   2  -8 -19   32.51   10.61
   2  -8 -18    2.91    7.15
  -2  -8 -18   11.80   14.05
   2   8 -18   -1.31   16.08
   2  -8 -18   29.01   15.03
  -2   8 -18   -1.22   15.58
   2   8 -18   10.52    5.58
   2  -8 -18    3.70   11.43
   2  -8 -17   47.22    9.14
  -2  -8 -17   67.50   16.91
   2  -8 -17   62.16   16.83
  -2   8 -17   43.34   17.50
   2   8 -17   26.28   17.67
   2   8 -17   63.45    7.93
  -2   8 -17   57.51    6.77
   2  -8 -17   40.38   15.54
   2  -8 -17   33.01   13.13
  -2  -8 -16   59.76    8.02
   2  -8 -16   67.66   18.66
  -2  -8 -16   40.76   18.03
   2   8 -16   57.99   12.55
   2   8 -16   32.32   18.04
   2   8 -16   38.50    7.81
   2  -8 -16   56.96   16.09
  -2   8 -16   53.41    7.17
   2  -8 -16   40.10   13.14
  -2  -8 -15  206.16   16.32
   2  -8 -15  214.23   17.20
  -2  -8 -15  213.14   18.72
  -2  -8 -15  215.91   24.05
  -2   8 -15  166.84   24.04
   2   8 -15  195.59   19.63
  -2   8 -15  215.51   15.84
   2  -8 -15  159.16   20.39
   2   8 -15  189.87   16.35
   2  -8 -15  199.35   22.23
  -2  -8 -14   38.25   10.25
  -2  -8 -14   47.31    7.69
   2   8 -14   31.42    6.42
   2  -8 -14   39.47    8.89
   2   8 -14   65.74   24.38
  -2   8 -14   22.24   16.63
   2   8 -14   50.69   12.56
  -2  -8 -14   26.87   17.52
   2  -8 -14   26.37   13.53
   2  -8 -14   42.55   14.89
   2   8 -14   31.71    7.66
  -2  -8 -13  371.03   26.20
   2   8 -13  342.02   24.07
  -2  -8 -13  354.24   24.54
   2  -8 -13  358.13   25.32
   2   8 -13  316.18   36.99
   2  -8 -13  317.95   26.84
  -2  -8 -13  386.39   30.74
  -2   8 -13  266.11   30.30
   2   8 -13  279.56   26.71
   2  -8 -13  264.06   27.55
   2  -8 -13  290.74   29.10
   2   8 -12  110.25   10.23
  -2  -8 -12  121.79   12.97
   2  -8 -12   95.62   14.51
   2  -8 -12  122.31   12.18
   2  -8 -12  117.19   13.97
   2   8 -12  144.13   25.16
   2   8 -12  115.46   14.77
  -2   8 -12   54.41   18.07
   2   8 -12  127.05   18.75
  -2  -8 -12  100.90   18.69
   2  -8 -12   93.32   15.40
   2  -8 -12  124.49   16.51
  -2  -8 -11  129.52   13.85
  -2   8 -11  129.47   13.04
   2   8 -11  140.54   11.85
  -2  -8 -11  163.42   12.94
   2  -8 -11  125.26   15.45
   2  -8 -11  154.04   12.98
   2   8 -11  120.57   17.92
   2   8 -11  107.92   15.06
  -2  -8 -11  140.22   19.74
  -2   8 -11   94.88   18.38
   2   8 -11   99.51   24.72
   2  -8 -10  176.10   15.08
  -2   8 -10  166.49   15.84
  -2  -8 -10  171.22   15.50
   2   8 -10  163.32   13.90
   2  -8 -10  177.77   17.07
   2   8 -10  203.48   26.07
  -2   8 -10  145.91   19.55
  -2  -8 -10  181.79   20.61
   2   8 -10  190.52   19.83
  -2  -8  -9  802.69   53.75
   2  -8  -9  901.57   53.88
   2   8  -9  727.90   52.98
   2  -8  -9  805.42   54.55
   2   8  -9  737.28   60.40
  -2  -8  -9  759.53   55.62
   2   8  -9  848.98   56.19
  -2  -8  -9  718.38   55.90
   2  -8  -9  596.45   54.78
   2   8  -8   86.99    9.20
  -2   8  -8   88.14    8.08
   2  -8  -8  106.83   11.13
  -2  -8  -8   87.90   10.28
   2  -8  -8  102.80   11.87
  -2  -8  -8   84.84   12.80
   2   8  -8   80.56   19.05
   2   8  -8  103.47   14.79
   2  -8  -8   65.88   12.42
  -2   8  -7  136.74   10.95
   2  -8  -7  159.32   13.55
  -2  -8  -7  123.62   12.51
  -2  -8  -7  148.09   14.94
   2  -8  -7  119.40   16.57
   2   8  -7  125.07   20.25
   2  -8  -7  102.72   13.96
  -2   8  -6  451.86   30.97
   2  -8  -6  459.14   32.18
  -2  -8  -6  424.36   31.65
   2   8  -6  470.41   37.72
   2  -8  -6  486.38   35.04
  -2  -8  -6  485.58   33.76
   2   8  -6  517.44   34.35
  -2  -8  -6  447.29   33.77
   2  -8  -6  339.35   32.28
   2  -8  -5   31.50    7.03
   2   8  -5   27.16    6.01
  -2  -8  -5   28.30    6.44
  -2  -8  -5   29.42   10.93
  -2  -8  -5   33.08    9.85
   2  -8  -5   36.75   11.80
   2   8  -5   36.81   14.92
   2   8  -4  294.41   26.02
   2   8  -4  273.15   20.41
  -2  -8  -4  278.70   20.59
   2  -8  -4  294.02   21.05
  -2  -8  -4  280.59   22.63
   2  -8  -4  251.00   23.66
   2   8  -3  247.98   18.85
   2  -8  -3  276.36   19.29
   2   8  -3  232.44   23.36
   2  -8  -3  261.60   22.21
  -2  -8  -3  243.87   20.89
   2   8  -2  135.79   11.14
  -2  -8  -2  130.85   13.69
   2   8  -2  133.22   15.70
  -2  -8  -2  126.40   14.94
   2  -8  -2  110.70   14.49
   2  -8  -1  167.75   12.90
   2   8  -1  157.68   12.84
  -2  -8  -1  148.47   14.52
   2  -8  -1  185.24   16.47
  -2  -8  -1  151.02   16.22
   2   8  -1  131.77   16.59
   2  -8   0  453.61   30.38
   2   8   0  429.42   30.47
   2   8   0  372.61   32.73
  -2  -8   0  419.25   32.96
   2  -8   0  449.67   32.51
   2   8   1  108.10    9.98
   2  -8   1  113.60    9.81
  -2  -8   1  109.86   13.69
   2   8   2  239.77   18.94
   2  -8   2  271.24   18.59
  -2  -8   2  236.57   21.56
   2  -8   3  152.64   12.25
   2  -8   3  170.68   15.15
   2  -8   4  453.92   30.72
   2  -8   4  442.29   32.70
  -2  -8   4  403.77   33.21
   2  -8   5   20.89    4.61
   2  -8   5   27.12    8.57
  -2  -8   5   18.47    8.94
   2  -8   6  464.69   34.73
  -2  -8   6  483.91   35.36
   2  -8   7  180.67   15.55
  -2  -8   7  159.69   16.13
  -2  -8   8  186.17   17.32
  -2  -8   9  791.84   56.09
  -2   8  10  213.10   18.10
  -2   8  11  125.03   12.72
   2   8  18   16.35    4.27
  -2   8  21   59.01    4.84
   2  -9 -20   56.12   10.37
   2   9 -20   29.01   10.24
   2   9 -19   56.93    5.90
   2   9 -19   38.44   13.02
   2  -9 -18   57.42   14.34
   2   9 -18   47.44    6.30
  -2  -9 -17  119.85   18.58
   2  -9 -17  130.74   18.30
   2   9 -17  131.25   10.80
  -2   9 -17  124.68    9.93
  -2  -9 -16   47.81    7.23
   2   9 -16   29.40   16.19
  -2  -9 -16   45.15   16.29
   2  -9 -16   42.50   15.75
   2   9 -16   47.36    7.48
  -2   9 -16   48.17    6.34
  -2  -9 -15  190.22   14.18
   2  -9 -15  167.07   15.06
   2   9 -15  127.83   20.82
  -2  -9 -15  156.15   21.14
   2  -9 -15  170.88   21.28
   2   9 -15  159.48   14.07
  -2   9 -15  167.72   13.55
   2  -9 -14  115.32   11.40
  -2  -9 -14  100.07   12.98
  -2  -9 -14   97.38   10.13
   2   9 -14   85.25   18.53
   2  -9 -14  126.57   19.05
  -2  -9 -14   97.16   18.93
   2   9 -14   92.07   10.60
  -2  -9 -13  228.58   16.84
  -2  -9 -13  220.13   18.85
   2   9 -13  186.56   15.85
   2  -9 -13  233.20   17.51
  -2  -9 -13  202.25   23.85
   2   9 -13  182.50   23.16
   2  -9 -13  187.32   22.26
   2  -9 -12   56.85    9.32
  -2  -9 -12   64.93   10.82
   2  -9 -12   71.57   12.46
   2   9 -12   54.11    7.73
   2  -9 -12   59.47   11.66
  -2   9 -12   37.80   14.54
   2   9 -12   74.61   17.07
  -2  -9 -12   61.17   17.24
   2   9 -11   77.24    9.14
  -2   9 -11   93.16   11.14
   2  -9 -11   92.08   10.54
  -2  -9 -11   98.79   10.03
  -2  -9 -11   81.91   11.37
   2  -9 -11   88.24   13.84
  -2  -9 -11   94.21   18.07
   2   9 -11   73.14   16.74
   2  -9 -11   76.91   14.31
   2  -9 -10    4.58    9.83
  -2  -9 -10   -0.88    8.04
   2  -9 -10   16.57    7.80
  -2   9 -10   24.27    9.93
  -2  -9 -10    5.73    8.58
   2   9 -10   10.33    6.58
  -2  -9 -10    2.55   15.64
   2   9 -10   -0.61   13.76
   2  -9 -10    9.57   10.96
   2  -9  -9  775.96   45.61
  -2   9  -9  669.26   46.29
  -2  -9  -9  680.87   45.60
   2  -9  -9  635.64   46.29
   2   9  -9  601.57   44.63
  -2  -9  -9  609.80   47.73
   2   9  -9  703.83   48.30
   2  -9  -9  471.51   46.21
   2   9  -8  117.29   10.80
  -2   9  -8  108.02    9.72
  -2  -9  -8  112.34   12.20
   2  -9  -8  125.22   13.67
   2  -9  -8  125.87   12.92
  -2  -9  -8  120.71   15.15
   2   9  -8  120.93   16.12
   2  -9  -8   91.79   13.51
   2  -9  -7  268.85   21.53
  -2  -9  -7  283.22   20.93
  -2   9  -7  264.26   19.55
  -2  -9  -7  222.20   23.45
   2   9  -7  292.79   23.80
  -2  -9  -7  264.32   23.72
  -2   9  -6   25.71    5.80
  -2  -9  -6   31.90    8.01
   2  -9  -6   46.04    9.39
  -2  -9  -6   31.62   11.95
   2   9  -6   37.23   12.02
   2  -9  -6   31.98   12.53
  -2  -9  -6   24.14   10.83
   2   9  -5  114.64   10.76
  -2  -9  -5  126.20   11.65
   2  -9  -5  116.88   12.16
  -2   9  -5  111.71   10.32
  -2  -9  -5   76.69   14.28
   2   9  -5  141.26   14.55
  -2  -9  -5  119.86   14.51
   2  -9  -5  134.55   16.47
   2  -9  -4  210.78   17.08
   2   9  -4  210.86   16.41
  -2   9  -4  198.81   15.87
  -2  -9  -4  237.75   17.05
  -2  -9  -4  167.27   18.41
   2   9  -4  210.91   18.80
   2  -9  -4  246.23   20.83
  -2  -9  -4  207.70   19.21
  -2   9  -3   45.77    6.72
  -2  -9  -3   49.18    7.87
   2   9  -3   38.34    7.00
  -2  -9  -3   44.22   10.19
   2  -9  -3   52.29   12.23
  -2  -9  -3   37.40   10.46
  -2   9  -2   95.68    9.44
   2  -9  -2   98.94   10.23
   2   9  -2  101.82   10.09
  -2  -9  -2  110.61   12.96
   2  -9  -2  104.89   14.32
  -2   9  -1   29.84    6.21
   2   9  -1   26.59    6.42
   2  -9  -1   19.67    6.46
  -2  -9  -1   21.70    9.09
   2  -9  -1   30.40   10.71
   2  -9   0   -2.72    5.62
   2   9   0    5.68    5.97
  -2  -9   0   11.73    9.11
   2  -9   0   -4.71    9.81
   2   9   1   16.54    6.12
   2  -9   1   11.39    5.78
  -2  -9   1    8.86    8.66
   2  -9   2   80.01    8.04
   2   9   2   78.53    8.74
   2  -9   2   61.57   11.41
  -2  -9   2   74.41   11.05
   2   9   3   73.12    9.34
   2  -9   3   88.41    8.19
  -2  -9   3   89.12   11.38
   2  -9   3   87.73   11.95
  -2  -9   3   67.03   12.38
   2   9   4  176.70   14.43
   2  -9   4  168.65   13.28
   2  -9   4  191.58   16.86
  -2  -9   4  150.75   16.94
   2   9   5  143.33   12.82
   2  -9   5  147.75   14.80
  -2  -9   5  141.86   15.71
  -2  -9   6   56.28   11.11
   2  -9   6   69.92   10.63
   2  -9   7  253.26   21.09
  -2  -9   8  138.43   13.92
  -2   9   9  655.04   46.71
  -2  -9   9  649.17   46.49
  -2   9  10   -9.72    9.24
  -2   9  11   94.20   11.76
   2   9  15  198.50   15.29
   2   9  16   22.75    5.38
   2   9  17  101.15    8.49
   2   9  18   23.43    3.89
  -2   9  20   64.34    5.25
   2 -10 -19   15.89    9.04
   2 -10 -18   19.74   11.15
   2  10 -18   31.70    4.60
   2 -10 -17   31.95   12.94
   2  10 -17   35.43    5.44
   2  10 -16    4.61    5.34
  -2  10 -16    7.62    4.19
   2 -10 -15   42.88    7.93
  -2 -10 -15   43.85   15.93
   2 -10 -15   36.61   15.69
  -2  10 -15   42.26    6.37
   2  10 -15   42.14    6.85
  -2 -10 -14   99.86    9.95
   2 -10 -14  100.11   10.71
  -2 -10 -14   87.07   11.94
   2 -10 -14   96.09   17.26
   2  10 -14   65.24   16.50
  -2 -10 -14   83.54   18.03
   2  10 -14  104.78    9.87
  -2 -10 -13    5.74    6.23
   2 -10 -13   -0.85    7.19
  -2 -10 -13   -6.86    8.82
   2  10 -13  -18.45   14.53
  -2 -10 -13   -3.43   15.78
   2 -10 -13    5.64   15.19
   2 -10 -12   53.60    8.83
   2  10 -12   55.14    7.14
  -2 -10 -12   48.81   10.85
   2 -10 -12   48.13   15.94
   2  10 -12   54.54   15.24
  -2 -10 -12   65.69   16.89
   2  10 -11   45.59    6.94
   2 -10 -11   51.46    8.93
  -2 -10 -11   35.89   10.30
  -2 -10 -11   53.91    8.47
   2 -10 -11   36.78   11.60
   2  10 -11   25.65   14.58
  -2 -10 -11   33.17   16.64
  -2 -10 -10  303.65   19.81
   2 -10 -10  207.13   21.02
   2  10 -10  228.87   18.46
  -2 -10 -10  242.41   20.28
   2 -10 -10  245.52   19.37
  -2  10 -10  229.86   20.62
   2  10 -10  223.02   23.56
  -2 -10  -9  187.23   15.33
   2 -10  -9  147.00   16.32
  -2  10  -9  144.38   16.35
   2 -10  -9  172.72   14.54
   2  10  -9  156.87   13.45
   2 -10  -9  145.56   18.36
   2  10  -9  144.27   18.23
  -2 -10  -9  146.29   18.74
  -2 -10  -9  146.69   17.93
  -2  10  -8  412.05   31.28
   2 -10  -8  534.88   33.13
  -2 -10  -8  446.26   32.93
   2  10  -8  471.06   32.11
  -2  10  -8  522.34   34.60
   2 -10  -8  466.22   33.95
  -2 -10  -8  354.11   34.62
   2 -10  -8  392.34   34.55
   2  10  -8  467.42   35.23
  -2 -10  -8  437.56   35.67
   2 -10  -7  178.43   16.37
  -2 -10  -7  172.07   15.54
  -2  10  -7  164.40   13.61
  -2 -10  -7  138.24   18.37
   2  10  -7  191.34   18.36
   2 -10  -7  152.51   17.99
  -2 -10  -7  149.07   18.16
   2 -10  -6  226.45   18.63
  -2 -10  -6  234.36   18.10
  -2  10  -6  214.16   16.41
  -2 -10  -6  162.20   19.71
   2 -10  -6  190.23   19.24
   2  10  -6  243.13   20.23
  -2 -10  -6  226.18   20.99
   2  10  -5  162.36   13.68
  -2  10  -5  170.77   12.87
  -2 -10  -5  152.31   14.20
   2 -10  -5  135.40   15.66
  -2 -10  -5  122.83   15.98
   2 -10  -5  170.72   18.70
  -2 -10  -5  159.38   17.72
  -2 -10  -4  242.21   18.33
   2  10  -4  255.15   18.10
  -2  10  -4  245.05   17.51
   2 -10  -4  185.65   18.67
  -2 -10  -4  159.10   19.14
  -2 -10  -4  266.56   21.80
   2 -10  -4  237.07   22.62
  -2 -10  -3    1.73   10.36
   2 -10  -3   -0.67   11.87
   2 -10  -3   -0.58    7.51
   2  10  -3   -1.72    6.93
  -2  10  -3   -3.33    6.12
  -2 -10  -3    1.54    7.17
  -2 -10  -2  195.19   20.76
   2 -10  -2  228.06   22.24
   2  10  -2  220.81   17.99
   2 -10  -2  235.15   18.42
  -2  10  -2  223.13   17.67
  -2 -10  -2  272.57   18.46
   2 -10  -1   78.98   13.91
  -2 -10  -1   90.73   12.94
   2 -10  -1   77.22    9.46
   2  10  -1   75.09    9.56
  -2 -10  -1   83.91    9.58
  -2 -10   0  159.24   16.47
   2  10   0  163.10   13.86
   2 -10   0  160.68   13.75
  -2 -10   1  100.77   13.03
   2 -10   1   98.49   13.97
   2  10   1   87.46   10.45
   2 -10   1   90.42    9.71
  -2  10   1  101.64   10.05
   2 -10   2  249.20   22.54
  -2 -10   2  233.00   21.44
  -2  10   2  248.41   19.13
   2 -10   2  257.52   18.99
   2  10   2  257.90   19.60
   2 -10   3   29.53   10.88
   2  10   3   25.69    7.85
   2 -10   3   25.08    6.14
  -2 -10   4  155.18   16.31
   2 -10   4  148.17   17.11
   2  10   4  176.66   14.23
   2 -10   5  197.91   18.60
  -2 -10   5  167.15   17.48
   2  10   5  210.00   16.37
  -2 -10   6  217.77   19.09
   2 -10   6  210.76   19.71
   2  10   6  222.01   17.80
  -2 -10   7   70.86   11.35
   2  10   7   96.00   10.39
  -2 -10   8  397.37   32.59
  -2  10   8  449.62   33.34
   2  10   8  463.17   31.78
   2  10   9   66.84    9.23
  -2  10   9   70.75   11.92
   2  10  10  173.13   14.69
  -2  10  10  158.30   16.09
   2  10  11   20.69    7.23
   2  10  14   30.11    6.16
   2  10  15   16.90    5.23
   2  10  16   32.56    5.06
   2  10  17    5.17    3.36
  -2  10  19    8.97    2.41
   2 -11 -17   10.24    9.46
   2  11 -17    9.03    3.48
   2 -11 -16   45.16   11.43
   2  11 -16   35.86    5.09
  -2  11 -15    7.32    3.98
   2  11 -15    4.68    4.80
   2 -11 -14    5.70   12.63
   2  11 -14    1.53    5.35
   2 -11 -13   19.34    6.82
  -2 -11 -13   17.83    8.70
   2  11 -13   22.54    6.43
  -2 -11 -12   24.67    9.01
   2 -11 -12   21.27    6.96
   2  11 -11   72.89    7.93
   2 -11 -11   88.49    9.31
  -2 -11 -11   84.05    8.94
  -2 -11 -11   52.72   10.65
   2 -11 -11   51.43   14.78
   2  11 -10    7.55    5.67
   2 -11 -10    5.12    7.07
  -2 -11 -10   -5.01    8.83
  -2 -11 -10   -3.10    6.84
   2 -11 -10   -0.41    9.64
   2 -11 -10   30.57   12.67
  -2 -11 -10    1.25   13.46
  -2 -11  -9   34.95    9.27
  -2 -11  -9   38.71    8.84
   2 -11  -9   35.54   10.39
   2  11  -9   20.90    6.72
   2 -11  -9   27.80    7.82
  -2  11  -9   41.65   11.28
   2 -11  -9   26.50   12.43
  -2 -11  -9   36.48   13.20
   2 -11  -8  164.23   13.62
   2  11  -8  150.26   12.66
  -2  11  -8  162.75   16.78
  -2 -11  -8  154.03   14.38
   2 -11  -8  134.77   14.93
  -2 -11  -8   93.42   16.43
   2 -11  -8  118.80   15.79
  -2  11  -7  147.20   17.68
   2 -11  -7  192.64   14.41
  -2  11  -7  142.39   12.20
  -2 -11  -7  164.78   14.67
   2 -11  -7  129.35   15.85
  -2 -11  -7  140.62   17.54
  -2 -11  -6   12.99    8.60
   2 -11  -6   15.65    8.95
  -2  11  -6    8.90    5.54
   2 -11  -6    6.32    9.66
  -2 -11  -6    6.16   11.21
  -2  11  -5   89.71    8.73
   2 -11  -5   83.63   11.04
  -2 -11  -5   84.10   10.87
   2  11  -5   83.91    9.90
   2 -11  -5   68.95   10.93
  -2 -11  -5   82.41   14.29
  -2 -11  -4    9.18   11.48
  -2 -11  -4   18.65    7.86
   2  11  -4    2.99    6.97
  -2  11  -4   13.68    6.22
   2 -11  -4   10.91    8.10
  -2 -11  -3  102.72   14.75
   2 -11  -3   92.16   16.26
  -2  11  -3  103.31   10.37
  -2 -11  -3  112.99   11.32
   2 -11  -3  106.24   11.91
   2  11  -3  112.12   11.24
  -2 -11  -2  128.61   16.11
  -2  11  -2  123.12   11.26
  -2 -11  -2  128.97   12.13
   2  11  -2  122.37   12.03
   2 -11  -2  126.32   12.43
  -2 -11  -1  104.04   14.78
   2 -11  -1  111.65   11.49
   2  11  -1  112.59   11.44
   2 -11   0   -2.69   11.15
  -2 -11   0   11.92   11.03
   2 -11   0    1.88    6.79
   2  11   0   -2.62    7.24
  -2 -11   0   10.13    6.65
  -2 -11   1  122.64   15.07
   2 -11   1   92.01   15.35
  -2 -11   1  118.70   11.21
   2  11   1  133.64   11.96
   2 -11   1  117.02   11.43
  -2  11   1  120.18   11.36
   2 -11   2  116.94   15.36
   2  11   2  144.89   12.63
  -2 -11   2  132.94   11.50
   2 -11   2  111.09   11.30
  -2  11   2  123.77   11.74
   2 -11   3   96.70   14.98
  -2 -11   3  108.71   14.33
   2  11   3  139.85   12.24
  -2 -11   3  116.62   10.56
  -2  11   3  101.33   11.34
   2 -11   4    8.94   10.29
  -2 -11   4    6.37    9.45
   2  11   4    6.14    7.69
  -2  11   4    8.65    7.29
  -2 -11   4    6.48    5.83
  -2 -11   5   62.53   11.21
   2  11   5   84.23   10.25
  -2  11   5   79.66    9.49
  -2 -11   5   67.16    7.81
  -2 -11   6    7.36    8.84
  -2 -11   6    9.75    5.18
   2  11   6    4.99    7.71
  -2  11   6   20.82    7.72
  -2  11   7  131.89   15.81
   2  11   7  139.75   13.18
  -2  11   8  129.72   15.81
   2  11   8  163.58   13.73
   2  11   9   31.01    7.86
  -2  11   9   30.07   10.21
  -2  11  10   -6.82    9.05
   2  11  10   -1.12    6.64
   2  11  11   86.77    9.47
   2  11  12   11.82    6.03
  -2  11  14    6.10    5.30
   2  11  14    9.38    4.86
   2  11  15    7.41    3.83
  -2  11  15    4.78    4.58
  -2  11  16   33.40    4.78
   2  11  16   31.59    3.88
   2  12 -16   11.80    2.58
   2  12 -15   78.68    6.60
  -2  12 -14   13.41    3.69
   2  12 -14    9.22    4.30
   2 -12 -13   42.36   10.86
   2  12 -13   54.19    6.29
   2 -12 -12    9.82   10.27
   2  12 -12   29.47    6.00
   2 -12 -11   44.56   11.06
  -2 -12 -10  132.48   11.05
   2 -12 -10  125.03   11.23
  -2 -12 -10  122.26   12.90
   2 -12 -10   92.34   13.55
   2  12  -9   51.22    7.12
   2 -12  -9   66.49    8.29
  -2 -12  -9   51.42    9.73
  -2 -12  -9   74.50    8.35
   2 -12  -9   50.47   11.04
   2  12  -8   94.42    9.48
  -2 -12  -8  110.86   10.79
  -2  12  -8   92.74   13.39
  -2 -12  -8  102.30   11.41
   2 -12  -8  109.35   10.38
   2 -12  -8   74.13   11.79
   2 -12  -7    9.30    8.84
  -2 -12  -7    9.31    7.74
   2 -12  -7    1.54    6.73
  -2 -12  -7    6.67    7.90
  -2  12  -7   23.26   11.64
   2 -12  -7   22.65    8.53
  -2 -12  -6  155.38   14.71
   2 -12  -6  154.41   15.36
   2 -12  -6  179.20   14.53
  -2  12  -6  164.86   18.22
   2 -12  -5   65.57    9.00
  -2  12  -5   40.58    6.58
  -2 -12  -5   53.17    9.28
   2 -12  -5   45.70   10.04
   2  12  -5   55.63    7.93
  -2  12  -5   56.40   13.81
  -2  12  -4  118.71   11.15
   2  12  -4  123.65   11.86
  -2 -12  -4  132.50   12.78
  -2  12  -4  141.92   17.31
   2 -12  -4  116.50   13.26
   2 -12  -4  153.83   12.90
  -2  12  -3   29.76   13.85
  -2  12  -3   48.74    7.12
   2  12  -3   37.64    7.91
   2 -12  -3   41.55    8.89
   2  12  -2   48.20    8.30
  -2  12  -2   45.96    7.34
  -2 -12  -2   50.11    8.20
   2 -12  -2   41.77    8.36
   2  12  -1   39.62    8.11
  -2 -12  -1   34.94    7.61
   2 -12  -1   32.43    7.92
  -2 -12   0  118.36   11.63
   2 -12   0  119.10   11.77
   2  12   0  140.93   12.28
   2  12   1  113.91   11.73
  -2  12   1  110.24   10.89
  -2 -12   1  113.99   10.79
  -2 -12   2   32.80    6.70
   2  12   2   37.49    8.45
  -2  12   2   36.60    7.74
  -2  12   3   46.93    8.14
  -2 -12   3   59.10    7.24
   2  12   3   47.73    8.62
   2  12   4  162.78   14.25
  -2  12   4  168.68   14.01
  -2  12   4  195.50   18.26
  -2 -12   4  147.60   12.77
   2  12   5   83.53   10.01
  -2  12   5   75.39    9.46
   2  12   6  154.95   13.73
  -2  12   6  154.64   13.47
  -2  12   6  151.85   16.65
   2  12   7   18.63    7.15
  -2  12   7   26.34    7.37
  -2  12   7   20.35   10.52
  -2  12   8  125.85   12.35
  -2  12   8  144.50   14.50
   2  12   8  141.54   12.34
   2  12   9   16.90    6.92
  -2  12   9   21.54    6.97
  -2  12  10  114.23   11.12
   2  12  10  133.95   11.18
  -2  12  11   47.52    7.18
   2  12  11   69.99    7.36
   2  12  12   22.70    5.16
  -2  12  12   15.45    5.68
  -2  12  13   25.61    5.35
  -2  12  14    4.23    4.16
   2  12  14    3.57    3.21
  -2 -12  14   -1.25    4.13
   2  12  15   47.52    4.42
  -2  12  15   56.05    5.22
  -2  12  16   49.46    4.32
   2  13 -14   11.77    2.35
  -2  13 -13   38.17    3.79
   2  13 -13   45.17    4.28
   2  13 -12   26.92    4.35
   2  13 -11    6.72    4.38
   2  13  -7    4.67    4.91
  -2 -13  -6   49.68    7.99
   2 -13  -6   37.87    6.78
   2 -13  -5    9.50    6.00
   2  13  -4   13.49    6.09
   2 -13  -4   21.42    6.47
  -2 -13  -4   16.46    7.30
  -2  13  -3    2.08    5.11
   2  13  -3   15.71    6.48
  -2 -13  -3    2.31    6.93
  -2  13  -3   -5.83   11.03
  -2  13  -2   97.69   14.29
  -2  13  -2   71.51    8.24
  -2 -13  -2   73.01    9.24
   2  13  -2   73.44    9.05
   2 -13  -2   95.52    9.51
   2 -13  -1   39.28    7.59
  -2  13  -1   28.89    6.52
  -2 -13  -1   30.42    7.00
   2  13  -1   31.42    7.35
  -2  13  -1   43.34   13.12
  -2 -13   0  179.28   15.23
   2 -13   0  219.38   15.84
  -2  13   0  215.77   19.72
   2  13   0  176.52   15.50
  -2  13   1    9.47   12.09
   2  13   1    9.50    6.78
  -2  13   1    6.81    5.71
  -2 -13   1    7.03    5.61
  -2  13   2   73.42   13.53
   2  13   2   76.60    9.13
  -2  13   2   77.38    8.70
  -2  13   3    2.90    5.90
  -2  13   3   21.09   11.17
   2  13   3    4.28    6.52
  -2  13   4   26.96   10.78
  -2  13   4   21.34    6.40
   2  13   4   11.74    6.70
   2  13   5    7.31    6.37
  -2  13   5   10.81    5.95
  -2  13   6   25.66    6.49
   2  13   6   15.74    6.42
  -2  13   7    3.90    5.68
   2  13   7    7.51    6.10
   2  13   8   63.37    7.75
  -2  13   8   60.25    7.46
   2  13   9   56.13    7.04
  -2  13   9   62.67    7.16
   2  13  10   52.80    6.30
  -2  13  10   56.74    6.61
  -2  13  11    0.86    4.31
   2  13  11    8.82    4.23
   2  13  12   10.39    3.64
  -2  13  12    5.45    3.71
  -2 -13  12    1.23    4.57
  -2  13  13   34.83    4.09
  -2  13  14   35.91    3.42
   2  14 -11    6.30    2.12
   2  14 -10   71.94    5.87
  -2  14 -10   69.20    5.66
   2  14  -9    1.51    3.16
   2  14  -5   57.06    5.84
   2  14  -3    6.74    4.43
   2  14  -2   20.05    5.26
   2  14  -1    7.88    5.25
  -2  14   0    8.78    4.45
   2  14   0   10.61    5.46
   2  14   1   20.48    5.62
   2  14   2    2.55    5.64
  -2  14   3    4.41    4.60
   2  14   3    5.02    5.52
   2  14   4   57.49    6.90
  -2  14   4   54.83    6.38
  -2  14   5   25.86    4.99
   2  14   5   28.97    5.56
  -2  14   6   26.09    5.04
   2  14   6   31.14    5.29
   2  14   7   19.17    4.67
  -2  14   7   18.12    4.36
   2  14   8   29.07    4.62
  -2  14   8   33.78    4.74
   2  14   9    1.77    3.22
  -2  14   9   -3.42    3.55
  -2  14  10   61.62    5.20
   2  14  10   56.68    5.06
  -2 -14  10   51.55    5.67
  -2  14  11    9.33    2.28
   2  15  -6   39.20    3.49
   2  15  -3    8.63    2.32
   2  15  -1   96.15    7.51
   2  15   0   26.70    3.94
  -2 -15   0   31.01    4.67
   2  15   1   96.28    7.63
   2  15   2   56.22    5.35
  -2 -15   2   56.02    6.81
  -2  15   3   16.35    2.69
   2  15   3   23.21    3.43
  -2 -15   3   17.46    5.30
   2  15   4   78.01    6.22
  -2 -15   4   70.79    7.21
   2  15   5    0.52    2.68
  -2 -15   5   -2.86    3.99
   2  15   6   81.14    5.98
  -2 -15   6   70.54    6.54
   3   0 -25    2.39   10.04
   3   0 -24   -1.83   13.04
   3   0 -23    9.42   14.59
   3   0 -23   15.84   11.87
  -3   0 -23   16.99   16.32
   3   0 -23    5.61   15.05
   3   0 -22   -5.35   16.52
   3   0 -22   -4.84   12.26
   3   0 -22   -1.94    6.51
  -3   0 -22    5.82   17.41
   3   0 -22   -3.88   15.86
  -3   0 -21   10.13   20.93
   3   0 -21   22.67   18.00
   3   0 -21   -6.84   13.53
   3   0 -21    8.62    9.38
   3   0 -21  -12.10   18.12
  -3   0 -21   13.65   19.44
   3   0 -20   38.30   25.49
   3   0 -20   -2.43   17.61
  -3   0 -20  -16.21   22.45
   3   0 -20   -7.82   13.76
  -3   0 -20   13.62   20.10
   3   0 -20    1.37   10.15
   3   0 -20    5.27   18.86
   3   0 -19  -34.34   26.81
  -3   0 -19  -19.42   22.16
   3   0 -19  -11.25   14.69
  -3   0 -19    8.71   20.52
   3   0 -19   -9.98   16.88
   3   0 -19    3.87   10.60
   3   0 -18   40.74   25.64
  -3   0 -18    7.39   21.20
  -3   0 -18  -11.71   15.74
   3   0 -18    5.35   13.72
   3   0 -18  -12.14   16.76
   3   0 -18   -5.89    7.44
  -3   0 -18  -25.99   19.51
   3   0 -17   16.53   26.27
   3   0 -17    3.12   13.44
   3   0 -17   -0.79   17.73
  -3   0 -17   -1.79   20.98
  -3   0 -17    8.17   15.20
  -3   0 -17   -5.89   19.75
   3   0 -17   -5.85   17.45
   3   0 -17   -1.43    7.15
   3   0 -16    6.77   24.35
  -3   0 -16    8.34   14.14
   3   0 -16    9.57   16.44
  -3   0 -16   -3.41   18.94
   3   0 -16    4.45   13.04
   3   0 -16    1.65    6.39
  -3   0 -16  -12.81   17.50
   3   0 -16   -3.46   15.91
   3   0 -15   -4.58   21.31
   3   0 -15   -0.46   12.37
  -3   0 -15  -14.26   17.50
   3   0 -15   -2.00   15.96
  -3   0 -15   11.79   12.65
   3   0 -15   10.66    7.97
   3   0 -15   16.78   14.18
  -3   0 -15   -3.00   16.95
   3   0 -14    8.14   20.17
   3   0 -14    0.85   11.46
   3   0 -14   -8.42   13.64
  -3   0 -14   -2.19   16.10
  -3   0 -14  -10.96   11.64
   3   0 -14    8.95   12.88
  -3   0 -14    2.77   14.83
   3   0 -13   -1.65    5.07
  -3   0 -13   -1.46   24.49
   3   0 -13   -5.90   20.25
  -3   0 -12   -2.64   23.57
   3   0 -12    1.04   17.74
   3   0 -12   -0.48    5.49
  -3   0 -11   -3.53   21.68
   3   0 -11    8.13   17.28
  -3   0 -10    6.24   21.83
   3   0 -10   -3.09   15.41
  -3   0  -9   10.04   19.53
   3   0  -9   10.09   14.78
   3   0  -9   -1.27    8.74
   3   0  -8    1.16   14.01
  -3   0  -8   -7.93   18.31
   3   0  -8    4.33    7.77
   3   0  -8   -4.15    5.95
   3   0  -7   14.37   13.25
   3   0  -7   -6.77    7.87
  -3   0  -7    6.12   16.71
   3   0  -7   -0.56    5.42
  -3   0  -6   20.68   19.11
   3   0  -6   -4.42    7.77
  -3   0  -6   -0.43    8.81
   3   0  -6   11.44   11.76
   3   0  -6   -1.96    5.55
   3   0  -5    4.10    6.97
  -3   0  -5    0.33    2.72
  -3   0  -5    0.67    1.61
   3   0  -5   13.94   11.85
  -3   0  -5   -1.69    8.44
   3   0  -5    0.32    5.24
  -3   0  -4    1.33    8.38
  -3   0  -4    1.06    4.99
   3   0  -4   -0.57   11.03
   3   0  -4    1.07    6.43
   3   0  -4    3.09    4.72
  -3   0  -4    6.82    6.33
  -3   0  -3    0.78    5.02
  -3   0  -3   -0.15    8.29
   3   0  -3   -2.03    6.05
   3   0  -3    4.01    4.21
  -3   0  -3   -1.19    7.06
  -3   0  -2    5.40    7.39
   3   0  -2    6.10    5.65
  -3   0  -2    1.17    5.46
   3   0  -1    2.31    5.22
  -3   0  -1    3.30    7.46
  -3   0   0    2.88    6.89
   3   0   0   -5.56    4.72
   3   0   1   -1.93    3.84
   3   0   2    1.31    3.47
  -3   0   8    4.38    8.39
  -3   0   9   -4.57    7.63
  -3   0  10   -1.38    6.78
  -3   0  11    0.67    4.68
  -3   0  11   -2.83    6.01
  -3   0  12   -1.47    4.22
  -3   0  12   -6.94    4.10
   3  -1 -26   79.42    9.24
   3  -1 -25  -13.77   10.98
   3   1 -24  123.69   15.69
   3  -1 -24  132.00   17.22
   3   1 -23   15.11   11.80
  -3  -1 -23    3.05   16.08
   3   1 -23    9.58   13.63
   3  -1 -23   12.42   15.33
   3   1 -22  215.93   20.64
   3  -1 -22  162.68   22.79
   3   1 -22  221.90   16.77
  -3  -1 -22  212.36   24.78
   3  -1 -22  217.71   24.34
  -3   1 -22  163.26   25.76
   3  -1 -22  231.15   19.17
   3   1 -22  218.08   23.52
   3   1 -21   44.72   18.51
  -3   1 -21   24.33   21.55
   3   1 -21   48.39   13.88
   3  -1 -21   39.22   18.11
   3   1 -21   32.22    7.27
  -3   1 -21   29.96   20.70
  -3  -1 -21   24.07   20.06
   3  -1 -21   41.68    8.49
   3  -1 -21   62.57   18.11
   3  -1 -21   42.81   10.96
   3   1 -21   27.02   16.01
   3   1 -20  247.94   35.00
   3   1 -20  165.16   25.10
   3   1 -20  193.71   20.98
   3  -1 -20  137.10   24.01
  -3   1 -20  160.74   27.73
   3  -1 -20  181.08   24.31
   3   1 -20  207.42   16.55
  -3  -1 -20  224.19   27.42
   3  -1 -20  210.51   17.07
   3  -1 -20  221.71   19.86
   3   1 -20  213.39   18.23
  -3   1 -20  193.26   28.27
   3   1 -20  184.88   24.28
   3   1 -19    6.03   26.78
   3   1 -19    7.50   19.07
  -3  -1 -19   -6.49   22.20
   3  -1 -19   -4.05   18.67
  -3   1 -19  -32.08   20.29
   3   1 -19    0.55   14.51
   3   1 -19    9.07   17.38
   3  -1 -19    1.60    8.20
  -3  -1 -19   21.12   20.35
   3  -1 -19    3.11   11.26
  -3   1 -19  -13.31   21.64
   3   1 -19   13.26    9.90
   3  -1 -19   16.81   17.68
   3  -1 -18  166.90   32.95
   3   1 -18  169.22   32.27
  -3   1 -18  140.50   24.66
  -3  -1 -18   91.93   26.08
  -3   1 -18  153.79   19.39
   3   1 -18  139.75   18.94
   3  -1 -18  107.22   22.02
   3   1 -18  122.37   22.06
   3  -1 -18  146.84   21.37
  -3  -1 -18  157.47   24.29
  -3   1 -18  167.12   24.50
   3   1 -18  171.82   22.29
   3  -1 -18  151.46   13.90
   3   1 -17  346.37   37.45
  -3  -1 -17  240.36   21.76
   3   1 -17  243.29   26.18
  -3   1 -17  234.35   24.07
  -3  -1 -17  184.38   28.94
  -3  -1 -17  225.20   23.67
   3  -1 -17  233.63   27.27
   3   1 -17  196.79   22.65
  -3   1 -17  222.74   28.23
  -3  -1 -17  232.06   27.09
   3  -1 -17  266.06   19.41
  -3  -1 -17  222.38   21.30
  -3   1 -17  224.36   27.71
   3   1 -17  228.20   25.34
   3  -1 -17  235.60   25.45
   3  -1 -16  886.75   59.88
   3   1 -16  781.87   58.64
  -3   1 -16  648.56   46.94
   3  -1 -16  624.03   48.75
   3   1 -16  599.08   48.47
  -3   1 -16  517.98   49.62
  -3  -1 -16  567.67   46.77
  -3  -1 -16  670.37   46.17
   3   1 -16  610.14   46.48
  -3  -1 -16  469.03   49.98
  -3   1 -16  611.56   50.05
  -3  -1 -16  561.80   48.84
   3   1 -16  645.47   48.75
  -3  -1 -16  675.88   46.27
   3  -1 -16  673.94   44.44
   3  -1 -16  620.59   48.15
   3  -1 -15   56.69   24.87
   3   1 -15   15.06   22.22
   3   1 -15   32.61   12.50
   3  -1 -15   26.60   16.19
  -3  -1 -15   23.75   12.33
   3   1 -15   17.65   15.30
  -3  -1 -15   48.59   13.54
  -3   1 -15   17.29   17.60
  -3   1 -15   19.98   13.03
  -3  -1 -15   39.30   17.30
  -3  -1 -15   37.79   10.94
   3  -1 -15   20.11   14.68
   3  -1 -15    9.59    9.04
   3  -1 -15   36.99    7.37
  -3  -1 -15   21.28   16.27
   3   1 -15   26.95   15.04
  -3   1 -15   31.33   16.91
   3   1 -14  449.00   30.50
   3   1 -14  508.96   42.63
  -3   1 -14  571.15   47.32
   3  -1 -14  546.05   43.41
  -3  -1 -14  331.31   35.38
  -3   1 -14  356.81   35.53
   3   1 -14  437.26   29.96
   3  -1 -14  425.19   34.39
   3   1 -14  414.13   32.86
  -3   1 -14  366.56   32.69
  -3  -1 -14  351.24   32.76
   3   1 -14  481.89   34.86
  -3   1 -14  403.91   36.06
   3  -1 -14  461.50   34.48
   3  -1 -14  456.58   30.82
  -3  -1 -14  369.24   34.92
   3   1 -14  428.78   34.63
   3   1 -13  237.52   18.45
  -3   1 -13  286.37   33.09
   3  -1 -13  227.80   17.65
   3  -1 -13  290.99   30.69
   3   1 -13  254.16   29.60
   3   1 -12  907.45   60.40
   3   1 -12  846.40   66.53
   3  -1 -12  951.10   67.56
  -3   1 -12 1025.09   71.41
   3  -1 -12  828.11   61.33
   3  -1 -12  845.04   60.21
   3   1 -11  100.96   19.10
  -3   1 -11  127.89   27.26
   3  -1 -11  104.47   20.31
   3   1 -11  105.18   10.23
  -3  -1 -11   92.88    8.18
   3  -1 -11  104.23    9.99
  -3   1 -10  810.71   60.89
   3  -1 -10  872.80   58.76
   3   1 -10  812.02   52.97
   3   1 -10  817.65   58.36
  -3  -1 -10  746.66   52.04
   3  -1 -10  727.93   52.63
  -3  -1 -10  761.28   51.82
   3  -1  -9  792.42   54.50
   3  -1  -9  723.34   50.57
  -3   1  -9  809.20   57.69
  -3  -1  -9  721.87   48.72
  -3  -1  -9  702.80   48.91
   3   1  -9  785.26   54.71
   3  -1  -9  709.38   49.48
   3  -1  -8  732.83   50.03
  -3   1  -8  930.18   57.32
  -3  -1  -8  700.92   48.24
   3  -1  -8  760.31   53.10
   3  -1  -8  734.39   49.05
  -3  -1  -8  705.62   48.42
   3   1  -8  706.23   53.18
  -3   1  -7  212.11   23.72
  -3   1  -7  148.13   14.34
   3  -1  -7  166.40   14.34
  -3  -1  -7  166.45   12.23
   3   1  -7  179.30   19.10
   3  -1  -7  167.47   13.08
  -3  -1  -7  171.21   11.97
   3  -1  -7  152.90   18.31
  -3  -1  -6  663.02   43.89
  -3   1  -6  699.40   49.81
   3  -1  -6  623.66   45.05
   3  -1  -6  641.95   47.43
   3  -1  -6  649.43   44.19
  -3  -1  -6  636.69   43.73
   3   1  -6  691.97   47.64
  -3   1  -5  573.69   42.13
  -3   1  -5  477.48   37.45
  -3  -1  -5  476.46   38.81
  -3   1  -5  543.30   36.70
   3  -1  -5  545.49   37.71
   3  -1  -5  553.33   36.88
   3  -1  -5  642.84   39.91
   3   1  -5  565.71   40.20
  -3  -1  -4  400.02   31.54
  -3   1  -4  421.17   30.25
  -3  -1  -4  422.45   29.29
   3  -1  -4  465.15   30.18
   3  -1  -4  428.08   31.65
   3  -1  -4  420.72   29.18
  -3  -1  -3  243.29   20.44
  -3   1  -3  273.94   19.27
   3  -1  -3  260.10   17.88
  -3   1  -3  254.55   19.22
   3  -1  -3  225.32   20.11
  -3  -1  -2 8356.42  567.69
  -3  -1  -2 8626.29  568.01
  -3   1  -2 8499.91  567.72
  -3  -1  -1  154.76   13.10
  -3  -1  -1  158.99   14.58
  -3   1  -1  183.76   14.50
  -3  -1   0   84.60    9.14
  -3  -1   0   93.53   10.54
  -3  -1   1  334.42   24.21
  -3  -1   1  324.68   23.51
  -3  -1   2 8310.11  553.40
  -3  -1   2 8381.02  553.42
  -3   1   2 8062.78  553.67
  -3  -1   3  136.64   11.70
  -3  -1   3  136.98   11.93
  -3   1   3  152.91   13.90
  -3  -1   4  546.65   37.53
  -3  -1   4  533.81   37.46
  -3   1   4  549.38   38.38
  -3  -1   5  487.78   34.92
  -3   1   5  530.57   35.84
  -3  -1   6  455.48   31.42
  -3   1   6  447.19   32.63
  -3  -1   7  247.62   18.33
  -3  -1   7  261.74   18.61
  -3  -1   8  747.61   51.67
  -3  -1   8  775.64   52.00
  -3   1   8  770.01   52.54
  -3  -1   9  617.91   42.15
  -3  -1   9  609.93   41.78
  -3   1   9  615.73   42.67
  -3  -1  10  694.05   43.55
  -3  -1  10  604.60   42.89
  -3  -1  11   64.36    6.45
  -3  -1  11   54.51    8.89
  -3  -1  12  657.08   45.49
   3  -2 -26    9.15    6.26
   3  -2 -25   77.56   11.94
   3   2 -24   13.57   13.63
   3   2 -24   15.24   10.10
   3  -2 -24   16.12   12.57
   3   2 -24    5.37   11.02
   3   2 -23   39.98   12.39
   3   2 -23   44.34   17.52
   3   2 -23   54.02   14.04
   3  -2 -23   51.29   15.92
  -3  -2 -23   47.82   15.72
  -3   2 -22   21.43   18.16
   3   2 -22   18.75   16.64
   3   2 -22   23.31   13.16
   3  -2 -22   14.46   15.51
   3  -2 -22    3.76    9.72
  -3  -2 -22   25.13   16.87
  -3   2 -21   24.64   19.11
   3  -2 -21   21.88   12.85
   3   2 -21   21.00   13.83
   3  -2 -21    5.65   16.51
   3   2 -21   20.80   18.53
   3  -2 -21   23.54    8.45
   3   2 -21   21.02    6.56
  -3   2 -21   17.41   20.75
   3  -2 -21   29.11   18.28
   3  -2 -21   17.24   11.45
  -3  -2 -21   17.64   20.39
   3  -2 -20   43.19   11.39
  -3   2 -20   39.49   20.84
   3  -2 -20   33.35   17.40
   3   2 -20   40.99   20.34
   3  -2 -20   16.25   13.48
   3   2 -20   18.76   14.36
   3  -2 -20   27.96   17.93
   3   2 -20   39.27    7.46
  -3   2 -20    5.98   20.81
  -3  -2 -20   21.99   18.94
   3  -2 -20   24.22    8.95
   3   2 -19   24.10   25.75
  -3   2 -19   19.02   20.71
   3   2 -19   17.18   15.32
   3   2 -19   38.99   20.30
  -3   2 -19   34.35   15.33
   3  -2 -19   36.01   13.70
   3  -2 -19   30.33   18.20
   3  -2 -19   66.93   18.95
  -3  -2 -19   38.90   20.64
  -3   2 -19   36.30   20.74
   3   2 -19   31.30    7.50
   3  -2 -19   46.55    9.51
   3  -2 -18  169.43   32.79
   3   2 -18  181.29   32.82
   3  -2 -18  140.57   21.61
  -3   2 -18  112.22   24.32
   3   2 -18  163.33   23.05
   3  -2 -18  179.25   18.41
  -3   2 -18  140.23   19.33
  -3  -2 -18  141.51   18.28
   3   2 -18  144.51   19.47
   3   2 -18  141.51   13.51
   3  -2 -18  138.30   21.96
  -3   2 -18  131.46   24.62
   3  -2 -18  176.02   18.15
  -3  -2 -18  136.63   22.84
   3  -2 -18  155.02   14.67
   3   2 -17  208.94   34.17
  -3  -2 -17  116.53   25.73
  -3  -2 -17  188.51   19.11
   3   2 -17  157.63   19.53
   3   2 -17  146.96   22.98
   3  -2 -17  163.56   22.63
  -3   2 -17  138.22   23.75
  -3   2 -17  184.97   20.44
   3  -2 -17  180.12   19.02
   3  -2 -17  178.73   23.20
   3  -2 -17  180.61   15.53
  -3  -2 -17  152.43   18.15
  -3   2 -17  146.77   24.35
  -3  -2 -17  152.06   23.19
   3   2 -16   50.74   26.54
   3   2 -16   19.23   13.45
  -3   2 -16   16.72   17.46
  -3  -2 -16   43.13   19.78
   3  -2 -16   47.44   13.37
   3   2 -16   49.77   16.82
  -3  -2 -16   39.01   13.34
  -3   2 -16   50.64   14.30
   3  -2 -16   45.03   16.67
   3  -2 -16   49.32    8.73
   3   2 -16   30.53   16.01
   3   2 -16   32.89    6.92
  -3   2 -16   24.88   19.96
   3  -2 -16   45.69   16.74
  -3  -2 -16   30.57   16.76
  -3  -2 -16   24.27   11.99
   3   2 -15  504.54   45.10
  -3   2 -15  614.07   49.15
   3  -2 -15  448.67   37.19
   3   2 -15  468.46   31.99
   3   2 -15  407.58   34.89
   3   2 -15  486.29   36.89
  -3   2 -15  415.03   35.45
  -3  -2 -15  309.09   37.59
  -3   2 -15  364.10   38.01
  -3  -2 -15  462.35   34.88
   3  -2 -15  446.52   34.78
  -3  -2 -15  382.65   37.61
  -3   2 -15  438.46   38.97
   3   2 -15  484.02   36.96
   3  -2 -15  451.71   36.82
   3  -2 -15  488.93   32.75
  -3  -2 -15  508.39   35.32
   3  -2 -14    4.24    7.57
   3   2 -14   29.73   21.81
  -3   2 -14   41.19   27.09
   3   2 -14    7.45    6.05
   3  -2 -14   -5.03   10.68
  -3   2 -14    2.88   12.19
  -3  -2 -14   15.55   12.28
  -3  -2 -14    5.19   17.48
  -3  -2 -14   17.89   11.76
  -3   2 -14   -0.73   15.80
   3   2 -14    7.62   12.98
   3  -2 -14   -6.79   14.56
   3   2 -14    2.73   10.96
  -3  -2 -14   12.13   15.87
   3   2 -14    4.56    5.23
   3  -2 -14   -3.81    6.42
   3   2 -14    0.59   13.08
   3  -2 -14   -0.78    9.42
   3  -2 -14    1.83   13.73
  -3   2 -14   12.93   16.94
  -3  -2 -14    5.89   10.44
  -3  -2 -13  127.50   10.12
   3  -2 -13  133.35   12.04
   3   2 -13  129.58   11.84
   3   2 -13  148.10   23.23
   3  -2 -13  108.18   13.16
   3  -2 -13  167.16   24.71
  -3   2 -13  138.78   29.70
   3   2 -13   90.12   14.59
  -3   2 -13  108.50   15.35
   3   2 -13  133.35   16.19
  -3   2 -13   87.08   17.82
  -3  -2 -13   82.99   19.44
   3  -2 -13  116.36   11.29
   3  -2 -13  144.21   16.59
  -3   2 -13  103.77   18.58
  -3  -2 -13  102.46   18.19
   3   2 -13  120.56   10.39
  -3   2 -12  156.16   28.61
   3   2 -12  129.70   12.19
   3  -2 -12  161.01   24.63
   3  -2 -12  122.11   13.18
   3   2 -12  150.09   22.67
   3  -2 -12  116.58   11.65
  -3  -2 -12  115.26   10.71
  -3  -2 -12  124.08    9.87
  -3   2 -11   58.67   24.37
   3  -2 -11   44.83   20.72
   3   2 -11   67.00    8.78
   3   2 -11   58.31   17.90
  -3  -2 -11   53.59    6.72
   3  -2 -11   51.47    7.93
  -3  -2 -11   53.64    5.69
   3   2 -10  761.95   50.87
   3  -2 -10  767.32   56.42
  -3   2 -10  841.22   59.82
  -3  -2 -10  720.87   49.27
  -3  -2 -10  729.18   49.62
   3  -2 -10  707.36   50.03
   3   2 -10  670.66   55.82
  -3   2  -9 1112.43   64.93
   3  -2  -9  956.94   60.66
   3  -2  -9 1017.20   56.63
   3  -2  -9 1007.33   55.33
  -3  -2  -9 1010.42   54.56
  -3  -2  -9 1024.66   54.86
   3   2  -9  981.76   61.53
   3  -2  -8  528.45   37.71
   3  -2  -8  521.05   41.41
  -3  -2  -8  511.85   36.63
  -3   2  -8  610.80   45.04
   3   2  -8  528.60   37.48
  -3  -2  -8  494.74   36.20
   3  -2  -8  500.80   36.63
   3   2  -8  534.27   41.76
  -3  -2  -8  591.36   36.18
  -3   2  -7  494.44   39.18
  -3  -2  -7  466.54   31.60
   3   2  -7  469.95   32.63
  -3   2  -7  430.73   31.79
   3  -2  -7  461.78   32.63
   3  -2  -7  465.21   36.28
   3   2  -7  453.63   36.48
   3  -2  -7  446.14   31.60
  -3   2  -7  464.13   31.73
  -3   2  -6  564.75   40.51
  -3   2  -6  480.15   34.09
  -3   2  -6  497.27   33.22
  -3  -2  -6  493.29   34.16
   3   2  -6  511.46   34.82
   3  -2  -6  539.11   37.39
   3  -2  -6  480.39   33.60
  -3   2  -6  500.65   33.91
   3   2  -6  447.56   37.98
   3  -2  -6  444.37   34.19
   3   2  -5  557.78   38.39
  -3   2  -5  595.53   43.09
  -3  -2  -5  555.01   37.95
   3   2  -5  536.05   40.60
   3  -2  -5  530.10   38.04
   3  -2  -5  568.81   37.47
  -3   2  -5  521.78   37.82
   3  -2  -5  557.13   40.09
  -3   2  -4  336.51   27.25
  -3  -2  -4  315.38   22.58
  -3   2  -4  301.76   22.94
   3  -2  -4  292.86   22.56
   3  -2  -4  333.63   22.06
   3  -2  -4  315.50   24.38
  -3   2  -4  331.15   22.64
  -3  -2  -3 2172.08  172.73
  -3   2  -3 2446.03  171.55
   3  -2  -3 2833.06  171.42
   3  -2  -3 2462.67  171.56
  -3  -2  -2  126.96   16.33
   3  -2  -2  140.77   12.12
  -3   2  -2  158.84   12.76
   3   2  -1  639.39   45.23
  -3  -2  -1  653.64   46.41
  -3   2  -1  674.94   44.94
   3   2   0 6568.95  434.10
  -3  -2   0 6495.92  434.65
  -3   2   0 6413.66  433.92
  -3  -2   1  518.19   38.85
  -3  -2   1  524.33   38.18
   3   2   1  556.07   37.72
  -3   2   1  572.04   37.66
  -3  -2   2  166.26   14.01
   3   2   2  162.79   12.91
  -3  -2   2  189.70   15.11
  -3   2   2  178.00   13.13
  -3   2   2  182.26   15.92
  -3  -2   3 2280.17  146.42
  -3  -2   3 2223.62  146.33
   3   2   3 2162.87  145.84
  -3   2   3 2206.20  146.74
  -3   2   3 2085.65  145.84
  -3  -2   4  271.56   20.42
  -3   2   4  273.34   21.86
  -3   2   4  285.26   19.85
  -3  -2   5  383.89   29.00
  -3  -2   5  429.63   28.96
  -3   2   5  422.39   30.06
  -3  -2   6  325.29   21.61
  -3   2   6  284.77   21.01
  -3  -2   7  409.12   26.59
  -3  -2   7  402.56   26.34
  -3   2   7  338.58   25.81
  -3  -2   8  419.71   29.90
  -3  -2   8  429.56   29.45
  -3  -2   9  837.32   57.18
   3   3 -25   -6.00    8.85
   3  -3 -25    4.23    8.49
   3   3 -24   65.18   11.04
   3   3 -24   35.92   14.09
   3  -3 -24   57.46   13.13
   3   3 -23   38.02   15.87
   3   3 -23   48.50   12.04
   3  -3 -23   35.68    9.74
   3  -3 -23   38.11   14.47
  -3  -3 -23   26.08   14.54
  -3   3 -22   24.74   17.02
   3   3 -22   13.58   16.33
   3   3 -22   19.97   12.25
   3  -3 -22    2.37   14.78
  -3  -3 -22   22.98   16.37
   3   3 -22   17.45   13.26
   3   3 -21   22.55   13.87
  -3   3 -21   28.58   18.77
   3   3 -21   15.15   17.33
   3  -3 -21   16.50   15.97
  -3  -3 -21   42.87   17.39
   3   3 -21   21.71   14.97
   3  -3 -21   23.77   12.52
   3   3 -20   45.19   15.20
   3   3 -20   43.43   19.32
  -3   3 -20   29.91   20.69
   3  -3 -20   69.39   13.78
   3  -3 -20   82.93   14.19
   3   3 -20   73.83    8.32
   3  -3 -20   90.72   10.99
   3  -3 -20   62.30   18.63
  -3   3 -20   70.69   20.77
  -3  -3 -20   49.32   18.96
   3   3 -20   64.13   16.92
   3  -3 -20   88.43   14.32
   3   3 -19  207.98   32.75
   3   3 -19  154.49   23.28
   3  -3 -19  133.39   17.78
  -3   3 -19  142.06   23.80
   3   3 -19  151.30   19.73
   3  -3 -19  111.88   20.97
  -3   3 -19  146.75   20.09
  -3  -3 -19  141.44   18.23
  -3  -3 -19  142.14   22.18
   3  -3 -19  161.84   18.08
   3  -3 -19  133.08   21.59
  -3   3 -19  166.28   24.83
   3  -3 -19  168.05   15.12
   3   3 -19  146.33   12.86
   3   3 -19  162.75   21.24
   3   3 -18  147.99   30.51
   3  -3 -18  104.33   16.00
  -3   3 -18   75.29   22.86
   3  -3 -18   88.76   18.93
   3   3 -18   91.53   21.21
   3   3 -18   94.07   16.69
  -3  -3 -18  116.89   17.26
  -3   3 -18  110.07   17.18
   3   3 -18   95.42   10.40
   3  -3 -18  125.32   12.64
  -3   3 -18  104.50   22.19
  -3  -3 -18   96.53   20.52
   3   3 -18  103.59   18.51
   3  -3 -18   85.79   19.45
   3  -3 -18   95.84   15.26
   3   3 -17  164.96   31.64
   3  -3 -17  133.98   16.65
  -3  -3 -17  135.77   18.22
  -3   3 -17  119.96   18.66
   3  -3 -17  109.30   20.32
  -3   3 -17   88.71   22.93
   3   3 -17  142.69   12.17
   3   3 -17  137.20   21.57
   3   3 -17  141.88   18.59
  -3   3 -17  108.47   22.62
   3  -3 -17  133.53   20.60
   3  -3 -17  134.86   17.68
   3  -3 -17  155.58   13.98
   3   3 -17  122.26   20.00
  -3  -3 -17  138.50   21.69
  -3  -3 -17  116.83   17.30
   3   3 -16   54.94   25.88
   3  -3 -16   65.64   26.94
   3   3 -16   39.76   17.02
  -3   3 -16   52.49   15.38
  -3   3 -16   56.31    6.50
   3  -3 -16   82.10   13.77
  -3   3 -16   77.31   20.81
   3  -3 -16   54.33   16.77
  -3  -3 -16   85.57   15.48
   3   3 -16   66.54   15.85
   3   3 -16   79.94   16.41
   3  -3 -16   68.25   10.04
  -3   3 -16   58.02   19.29
  -3  -3 -16   42.99   13.83
  -3  -3 -16   85.69   18.79
   3   3 -16   76.68    8.15
   3  -3 -16   68.43   17.98
   3  -3 -15   22.83    8.63
  -3  -3 -15   19.86    5.40
   3   3 -15   -4.64   22.83
  -3   3 -15   30.87   27.80
   3  -3 -15   12.04    8.62
   3  -3 -15   19.26   23.62
   3   3 -15   19.33   13.28
  -3  -3 -15   11.29   13.07
  -3   3 -15    2.38   17.60
   3  -3 -15   10.73   14.66
  -3   3 -15   15.13   13.31
   3   3 -15    7.31   14.67
   3  -3 -15   11.82   11.30
  -3   3 -15   12.37    4.41
   3   3 -15    8.66   14.58
   3  -3 -15   21.24    8.28
   3  -3 -15   15.09   15.02
   3   3 -15   10.46    5.57
  -3  -3 -15   26.92   16.27
  -3  -3 -14   24.32    5.37
   3  -3 -14   24.67    8.37
   3   3 -14   46.16   21.61
  -3   3 -14    5.06   27.28
   3  -3 -14   62.45   23.04
   3  -3 -14   19.80    9.40
   3  -3 -14   25.30   10.90
  -3  -3 -14   20.81   13.63
  -3   3 -14   42.50   17.26
   3   3 -14   20.50   12.89
  -3   3 -14   41.27   13.41
   3   3 -14   37.39   13.53
   3   3 -14   37.87   13.75
   3  -3 -14   23.91    7.64
   3  -3 -14   11.70   14.36
   3   3 -14   24.43    6.12
  -3  -3 -13  387.48   26.01
  -3  -3 -13  359.34   26.68
   3  -3 -13  369.74   27.22
   3   3 -13  398.63   27.85
  -3   3 -13  424.78   40.89
   3  -3 -13  470.31   38.41
   3  -3 -13  419.28   28.76
   3   3 -13  402.40   38.23
  -3   3 -13  309.41   29.06
   3   3 -13  307.74   29.13
   3   3 -13  386.91   29.99
  -3   3 -13  310.00   31.02
   3   3 -13  357.91   26.21
   3  -3 -13  354.25   27.00
   3  -3 -13  363.96   30.44
  -3   3 -12  569.49   49.39
   3  -3 -12  571.40   46.74
   3   3 -12  548.66   38.67
   3  -3 -12  513.72   39.01
   3   3 -12  592.66   46.52
  -3  -3 -12  541.97   36.74
  -3  -3 -12  505.43   37.31
   3  -3 -12  534.21   37.74
   3   3 -11  189.54   24.12
  -3   3 -11  171.59   26.74
   3  -3 -11  190.06   23.90
   3   3 -11  151.88   14.73
  -3  -3 -11  153.53   11.61
   3  -3 -11  140.22   12.93
  -3  -3 -11  160.34   12.55
  -3  -3 -10  436.38   31.05
  -3  -3 -10  376.60   29.96
  -3   3 -10  514.26   42.07
   3  -3 -10  472.82   37.69
   3  -3 -10  458.26   30.98
  -3  -3 -10  474.47   30.12
   3   3 -10  437.02   37.78
  -3  -3 -10  463.97   30.54
   3  -3  -9  558.87   43.17
  -3   3  -9  576.32   46.88
  -3  -3  -9  498.64   37.55
   3  -3  -9  518.70   38.45
   3  -3  -9  501.81   37.22
   3   3  -9  538.33   43.31
  -3  -3  -9  657.69   37.01
  -3   3  -9  468.98   37.12
  -3   3  -8   41.31   19.10
   3  -3  -8   26.81   14.01
  -3  -3  -8   23.85    5.98
  -3   3  -8   13.83    3.68
   3   3  -8   25.17    8.54
   3   3  -8   43.22   14.94
  -3   3  -8   23.86    6.29
   3  -3  -8   19.22    5.08
   3  -3  -8   10.76    7.00
  -3   3  -7   60.34    5.18
  -3  -3  -7   91.37    8.99
   3   3  -7  109.98   10.13
   3  -3  -7  109.28   14.79
  -3   3  -7   82.16    7.64
   3   3  -7   88.77   16.94
   3  -3  -7   93.60    7.54
  -3  -3  -7   86.66    6.89
  -3   3  -7   89.46    8.36
   3  -3  -7   72.81    9.46
  -3   3  -6  655.11   47.22
  -3  -3  -6  668.01   47.21
  -3  -3  -6  660.54   47.76
   3  -3  -6  637.68   49.32
   3   3  -6  705.84   48.24
   3  -3  -6  693.16   47.52
   3  -3  -6  756.21   47.02
   3   3  -6  620.48   50.20
  -3   3  -6  705.48   47.18
   3  -3  -5   90.15   11.83
  -3  -3  -5   90.13    9.74
   3   3  -5   86.47   10.96
   3   3  -5   94.39   15.49
   3  -3  -5   93.25    9.09
   3  -3  -5  105.48    8.61
  -3  -3  -4 1167.45   82.44
   3   3  -4 1211.78   82.83
   3  -3  -4  978.60   82.49
   3  -3  -4 1141.40   82.04
   3  -3  -3  153.32   13.15
   3   3  -3  187.06   14.58
  -3  -3  -3  162.97   13.52
   3  -3  -3  180.44   13.02
  -3  -3  -2 1170.68   80.48
   3   3  -2 1231.90   80.73
   3  -3  -2 1158.42   80.73
   3  -3  -2 1186.91   80.00
   3  -3  -1 1934.74  132.30
   3   3  -1 1934.17  132.31
   3  -3  -1 1982.77  131.60
   3   3   0  726.16   48.60
   3  -3   0  709.63   48.52
  -3  -3   0  650.28   50.31
   3   3   1 1878.00  127.11
   3  -3   1 1972.18  127.07
  -3  -3   1 1729.09  128.07
  -3  -3   2  941.09   65.73
   3   3   2  946.67   64.39
   3  -3   2  948.39   64.21
   3   3   3  127.11   10.73
  -3  -3   3  126.94   13.95
   3  -3   4 1054.62   71.18
   3  -3   5   77.46    6.70
  -3   3   6  658.40   44.99
  -3   3   7  105.51    9.15
  -3   3   8   16.81    4.99
  -3   3   9  323.83   22.72
   3   4 -25   11.64    8.65
   3  -4 -25   17.40    7.01
   3   4 -24   36.76   12.33
   3  -4 -24   37.16   10.51
   3   4 -23    2.00   10.57
   3   4 -23    9.73   14.29
   3  -4 -23   13.07    8.99
   3  -4 -23    6.34   12.42
  -3  -4 -23    8.25   12.48
  -3   4 -22   19.69   17.65
   3   4 -22   38.01   12.32
   3   4 -22   16.73   16.50
   3  -4 -22   38.84   15.38
   3  -4 -22   36.69   10.96
  -3  -4 -22   15.92   14.60
   3   4 -21  -14.43   13.58
  -3   4 -21   -5.99   17.16
   3   4 -21   26.89   17.54
   3  -4 -21    8.33   11.76
   3  -4 -21   26.30   16.70
   3  -4 -21   12.56   12.07
  -3  -4 -21   22.60   15.72
   3   4 -20  121.49   17.73
  -3   4 -20   65.64   22.87
   3  -4 -20  156.30   16.21
   3   4 -20   79.70   20.99
   3  -4 -20   89.26   19.23
  -3  -4 -20  111.11   19.83
   3  -4 -20  109.96   16.02
   3   4 -19  162.58   23.93
  -3  -4 -19  178.85   20.40
  -3   4 -19  172.20   25.69
   3   4 -19  212.92   21.05
   3   4 -19  185.60   14.83
   3  -4 -19  133.72   22.35
   3   4 -19  193.81   21.02
   3  -4 -19  209.11   20.63
   3   4 -18  625.32   52.41
  -3   4 -18  377.56   40.52
   3   4 -18  403.45   39.76
  -3  -4 -18  518.60   37.69
   3   4 -18  447.32   37.89
   3   4 -18  487.31   33.80
  -3   4 -18  438.39   37.69
   3  -4 -18  456.39   35.89
   3   4 -18  462.62   38.09
   3  -4 -18  463.45   39.38
   3  -4 -18  550.02   38.15
   3  -4 -18  506.12   35.40
   3   4 -17  141.72   30.25
   3  -4 -17  105.24   14.22
  -3   4 -17   98.72    8.58
   3   4 -17   84.05   19.96
  -3   4 -17   67.26   21.38
  -3   4 -17   86.20   16.86
   3   4 -17  106.65   17.21
  -3   4 -17  104.37   22.01
  -3  -4 -17   66.85   15.85
   3   4 -17   97.91   16.91
   3  -4 -17  105.46   12.91
   3   4 -17  106.67   10.22
   3  -4 -17  100.94   18.81
   3  -4 -17   95.05   16.63
   3  -4 -16   23.75    8.90
   3   4 -16   23.04   24.48
  -3   4 -16   15.31   19.95
  -3   4 -16   19.21   14.89
   3  -4 -16   22.23   11.36
   3   4 -16   10.94   14.79
  -3   4 -16   18.63   20.16
   3  -4 -16   21.94    9.59
   3   4 -16   21.64    6.95
   3  -4 -16   15.79   16.02
   3  -4 -16    7.43   14.07
  -3   4 -16   15.86    4.82
  -3  -4 -16   11.26   13.31
  -3  -4 -15   87.97    8.66
   3  -4 -15   98.13   11.14
  -3   4 -15  108.53   28.97
   3  -4 -15   96.37   12.63
   3   4 -15   67.78   25.43
   3   4 -15   64.09   15.50
  -3  -4 -15   77.98   16.20
   3   4 -15   82.76   17.91
  -3   4 -15   56.39   19.41
   3  -4 -15   73.44   12.88
  -3   4 -15   48.70   19.51
  -3  -4 -15   51.82   17.37
   3  -4 -15   92.83   18.36
   3   4 -15   73.71   14.98
   3  -4 -15   79.32   11.51
  -3  -4 -15   69.95   14.73
  -3   4 -15   92.39    7.95
   3   4 -15   83.64    8.95
  -3  -4 -14   88.72   10.40
   3  -4 -14   91.48   11.08
  -3  -4 -14   86.31    8.40
  -3   4 -14  101.23   27.59
   3   4 -14   81.11   25.19
   3  -4 -14   74.52   12.09
  -3  -4 -14   92.95   15.53
   3   4 -14   91.94   15.85
   3  -4 -14  101.85   12.54
  -3   4 -14   54.71   16.58
   3   4 -14   75.54   15.15
  -3  -4 -14   72.11   14.71
  -3   4 -14   58.68   19.54
  -3  -4 -14   86.92   17.66
   3  -4 -14   66.86   17.15
   3   4 -14   68.44   14.42
   3  -4 -14   83.23   10.16
   3   4 -14   73.71    8.98
  -3   4 -14   93.25    8.02
  -3  -4 -13  173.89   12.24
   3  -4 -13  152.84   13.72
  -3  -4 -13  180.91   13.61
   3   4 -13  143.50   12.45
   3  -4 -13  216.93   26.46
   3   4 -13  195.06   26.77
  -3   4 -13  184.08   30.18
   3  -4 -13  165.47   15.68
  -3  -4 -13  156.26   18.28
   3   4 -13  122.85   17.55
  -3   4 -13  135.22   17.26
  -3   4 -13  138.14   20.41
   3   4 -13  152.81   18.22
  -3   4 -13  131.56   20.94
   3  -4 -13  154.78   19.12
  -3  -4 -13  128.15   16.69
   3   4 -13  150.15   12.57
  -3   4 -13  145.08   11.88
   3  -4 -13  136.63   13.65
  -3  -4 -13  136.93   19.01
  -3  -4 -12  355.22   24.63
   3  -4 -12  383.21   25.85
  -3  -4 -12  377.50   25.52
   3   4 -12  400.20   36.18
   3  -4 -12  355.46   33.55
  -3   4 -12  359.87   37.11
   3  -4 -12  375.45   27.31
  -3  -4 -12  316.91   28.25
  -3   4 -12  297.78   27.72
   3   4 -12  364.42   28.66
   3   4 -12  322.79   24.91
  -3  -4 -12  303.18   28.00
   3  -4 -12  335.38   25.55
   3  -4 -12  363.25   29.29
  -3  -4 -11  206.57   17.11
   3   4 -11  276.06   20.38
   3  -4 -11  258.96   26.19
  -3   4 -11  312.61   31.07
  -3  -4 -11  251.53   17.25
   3   4 -11  238.91   27.61
   3  -4 -11  240.56   18.04
  -3   4 -10  605.63   50.13
  -3  -4 -10  577.18   40.69
   3  -4 -10  624.92   45.55
   3  -4 -10  516.79   41.03
   3   4 -10  586.63   47.30
   3  -4 -10  558.28   39.94
   3  -4 -10  554.08   41.00
  -3  -4 -10  663.62   39.63
  -3   4 -10  521.07   39.59
   3   4  -9  403.65   31.75
  -3  -4  -9  401.13   30.41
   3  -4  -9  463.59   34.91
  -3   4  -9  468.44   39.83
  -3  -4  -9  439.40   29.71
   3  -4  -9  400.63   30.98
   3   4  -9  453.99   37.50
  -3   4  -9  414.24   30.01
   3  -4  -9  442.66   30.02
   3  -4  -8  645.17   50.18
   3   4  -8  707.68   48.73
  -3   4  -8  743.76   54.90
   3   4  -8  631.71   51.77
   3  -4  -8  659.44   47.81
  -3  -4  -8  695.61   46.77
   3  -4  -8  704.87   47.03
  -3   4  -8  668.79   47.13
   3  -4  -7  190.77   20.47
  -3  -4  -7  243.55   19.05
  -3   4  -7  223.62   17.34
  -3   4  -7  264.67   27.50
   3   4  -7  266.05   20.15
  -3  -4  -7  230.79   17.96
  -3   4  -7  231.03   17.84
  -3  -4  -7  247.39   17.22
   3  -4  -7  236.82   18.63
   3  -4  -7  264.27   17.77
   3   4  -7  213.87   23.63
  -3  -4  -6  169.78   14.99
  -3   4  -6  187.34   22.09
   3  -4  -6  122.90   15.50
  -3  -4  -6  174.75   14.08
   3   4  -6  177.72   15.91
   3  -4  -6  209.33   14.05
   3   4  -6  174.07   19.34
   3  -4  -6  177.22   14.30
  -3  -4  -5  286.53   21.67
   3   4  -5  312.12   22.67
  -3   4  -5  329.93   26.15
   3  -4  -5  264.40   20.84
   3   4  -5  250.74   25.14
   3  -4  -4  972.18   65.09
   3   4  -4  906.66   64.90
  -3  -4  -4  961.45   64.61
  -3   4  -4 1005.23   66.38
   3  -4  -4  908.69   63.88
   3  -4  -3   86.40   10.24
  -3  -4  -3   70.70    8.77
   3   4  -3   61.58   10.35
   3  -4  -3   69.60    7.24
  -3  -4  -2  204.54   16.68
   3  -4  -2  228.44   17.08
   3   4  -2  208.15   17.43
   3  -4  -2  203.70   15.24
  -3  -4  -1  401.79   29.55
   3  -4  -1  431.56   30.02
   3   4  -1  412.02   29.94
   3  -4   0 2861.18  183.63
   3   4   0 2840.79  183.70
   3  -4   0 2640.11  182.71
   3   4   1  235.32   18.78
   3  -4   1  269.73   18.75
   3  -4   1  241.47   17.14
   3  -4   2   78.71    8.94
   3  -4   2   94.89    7.10
   3  -4   4 1093.27   74.13
   3  -4   5  388.25   27.13
   3  -4   6  339.25   23.67
   3  -4   7  268.42   19.41
  -3   4   7  305.47   20.47
  -3   4   8  623.84   42.89
  -3   4   9  231.63   17.11
  -3   4  10  556.48   38.35
   3   5 -24    8.57   10.44
   3  -5 -24   -1.90    7.90
   3   5 -23   23.61   13.96
   3   5 -23   14.87    9.70
   3  -5 -23   32.03   11.07
  -3   5 -22    5.24   16.16
   3  -5 -22    7.81   10.05
   3   5 -22   11.20   14.87
   3   5 -22   16.69   11.39
  -3  -5 -22    3.05   12.55
   3  -5 -22   10.77   12.35
   3  -5 -22   25.22   10.71
   3  -5 -21   22.18   12.07
  -3   5 -21   -9.57   18.00
   3   5 -21   17.01   17.08
   3   5 -21   12.22   12.63
  -3  -5 -21   -3.66   13.39
   3  -5 -21  -19.66   14.45
   3  -5 -21   -6.40   12.40
  -3   5 -20   15.31   18.94
   3   5 -20  -13.88   14.04
   3   5 -20   -2.99   16.36
   3  -5 -20    3.04   14.76
  -3  -5 -20   18.40   14.96
   3  -5 -20   -5.58   12.43
  -3   5 -19   -4.12   18.93
   3   5 -19    1.56   14.56
   3   5 -19  -12.68   18.05
  -3  -5 -19   -1.94   14.86
   3   5 -19    1.68    6.30
   3  -5 -19   -1.31   16.40
   3  -5 -19   -0.61   13.27
   3   5 -18   -8.24   15.23
  -3  -5 -18    5.40   15.06
  -3   5 -18    0.86   19.30
   3   5 -18   -7.22   18.46
   3  -5 -18    0.68   15.53
   3   5 -18   10.38    6.49
  -3  -5 -18   11.51   15.10
   3  -5 -18   -0.64   13.91
   3   5 -17   61.09   15.83
  -3  -5 -17   49.03   15.70
  -3   5 -17   31.90   19.66
   3   5 -17   60.38   18.23
   3  -5 -17   61.95   15.59
   3   5 -17   61.88    8.24
  -3  -5 -17   72.31   17.26
   3  -5 -17   42.40   16.31
   3   5 -17   56.71   12.73
  -3   5 -17   56.40    6.40
   3  -5 -16   16.77    8.97
  -3  -5 -16    7.28    5.78
   3   5 -16   14.53   25.00
   3   5 -16   29.50   17.54
  -3   5 -16   15.34   19.56
  -3  -5 -16    1.04   15.54
   3   5 -16   11.71   13.89
  -3   5 -16    7.55   14.51
   3  -5 -16    2.03   15.05
   3  -5 -16    2.28    8.84
   3  -5 -16   23.45   14.59
  -3  -5 -16    0.68   16.44
  -3   5 -16   14.75    4.96
   3   5 -16   12.16    6.89
  -3  -5 -15  194.09   16.54
  -3  -5 -15  200.47   14.82
   3  -5 -15  195.77   16.72
   3   5 -15  203.07   30.62
   3  -5 -15  193.07   18.01
  -3  -5 -15  191.07   21.58
  -3   5 -15  181.67   20.53
   3   5 -15  161.58   20.38
   3   5 -15  209.12   22.41
   3  -5 -15  173.79   17.01
   3  -5 -15  144.45   21.36
   3   5 -15  188.57   15.00
  -3   5 -15  170.63   14.08
  -3  -5 -15  135.45   20.20
  -3  -5 -15  152.14   22.09
   3  -5 -15  224.06   21.19
   3   5 -14   26.43    6.54
   3  -5 -14   38.46    8.85
  -3  -5 -14   31.98    8.65
  -3  -5 -14   38.69    6.39
  -3   5 -14   57.12   25.51
   3  -5 -14   30.57   10.40
   3   5 -14   32.69   22.38
   3   5 -14   37.50   13.64
   3   5 -14   24.15   15.61
  -3   5 -14   35.11   14.06
  -3  -5 -14   44.82   15.46
   3  -5 -14   42.95   14.23
  -3  -5 -14   28.48   15.53
   3  -5 -14   26.66    8.86
  -3  -5 -14   21.57   13.61
   3   5 -14   34.18    6.95
  -3   5 -14   34.74    5.67
   3   5 -13  140.28   12.65
  -3  -5 -13  160.48   14.07
  -3  -5 -13  170.23   12.58
   3  -5 -13  179.77   14.33
  -3   5 -13  181.43   29.30
   3  -5 -13  162.88   16.16
   3   5 -13  173.46   27.09
  -3  -5 -13  154.74   19.15
   3   5 -13  145.12   18.40
  -3   5 -13  148.54   17.99
  -3   5 -13  119.22   20.94
  -3  -5 -13  133.69   19.02
   3  -5 -13  138.72   14.01
  -3  -5 -13  129.38   18.06
   3  -5 -13  174.15   18.29
   3   5 -13  150.46   13.03
   3  -5 -12  110.80   11.57
  -3  -5 -12  140.66   10.31
   3   5 -12  129.59   10.43
   3   5 -12  117.13   23.12
   3  -5 -12  111.34   13.20
   3   5 -12   98.10   15.40
  -3  -5 -12  129.49   17.16
  -3   5 -12  113.32   14.96
  -3   5 -12   67.60   16.54
   3  -5 -12  104.36   11.74
  -3  -5 -12   96.42   16.51
  -3  -5 -12  104.12   16.14
   3  -5 -12  115.60   17.37
   3   5 -11    8.20    5.03
   3  -5 -11    4.21    6.89
   3  -5 -11   14.32    8.73
  -3  -5 -11    7.85    5.09
  -3  -5 -11    7.58    6.11
  -3   5 -11    8.02   20.63
   3   5 -11   27.79   17.95
  -3  -5 -11   16.14    7.68
  -3  -5 -11   -2.66   12.81
   3   5 -11    6.25   11.18
   3  -5 -11   -2.12   12.52
   3  -5 -11    6.51    6.18
  -3  -5 -11   -3.75   10.50
   3  -5 -10   -8.34    9.02
   3  -5 -10   -1.69    5.89
  -3   5 -10   -3.72    6.28
  -3  -5 -10    2.56    5.48
  -3  -5 -10   -3.93    7.38
  -3   5 -10    2.38   19.42
   3   5 -10    7.38   18.43
  -3  -5 -10    4.18   11.98
  -3  -5 -10   14.95   10.57
   3  -5  -9   27.65    6.26
   3  -5  -9   28.88    8.62
  -3  -5  -9   35.07    5.83
  -3   5  -9   29.13    7.19
   3   5  -9   44.72   18.75
  -3   5  -9    9.39   19.13
   3  -5  -8   74.09    7.61
  -3  -5  -8   58.57    7.03
   3  -5  -8   56.61    9.45
  -3   5  -8   54.49    8.19
  -3   5  -8   86.38   19.28
   3   5  -8   32.08   15.48
   3   5  -8   76.30   11.30
   3  -5  -7   15.59    6.23
   3  -5  -7   21.25    7.90
  -3  -5  -7   14.09    4.98
  -3   5  -7    6.15   15.86
  -3   5  -7   16.61    5.15
  -3  -5  -7   21.46    6.48
   3   5  -7   24.27   10.24
   3   5  -7   18.00   14.68
   3  -5  -6  197.41   15.33
   3   5  -6  186.42   21.51
  -3   5  -6  185.37   21.83
  -3  -5  -6  198.61   15.61
   3   5  -6  191.24   17.65
  -3  -5  -6  179.95   16.70
   3   5  -5  524.72   40.37
   3  -5  -5  500.18   36.38
   3   5  -5  551.44   38.23
   3  -5  -5  536.91   38.29
  -3  -5  -5  544.47   37.62
  -3   5  -5  469.94   39.27
   3  -5  -4  288.93   21.16
   3   5  -4  277.07   25.33
   3  -5  -4  295.68   22.96
   3   5  -4  282.46   23.15
  -3  -5  -4  291.14   22.29
   3  -5  -3  263.31   19.01
   3  -5  -3  239.65   20.82
  -3  -5  -3  265.99   20.49
   3   5  -3  269.80   21.29
   3  -5  -2  373.08   26.25
   3   5  -2  381.18   28.33
   3  -5  -2  381.36   28.05
  -3  -5  -2  365.85   27.56
  -3  -5  -1  467.70   32.37
   3  -5  -1  427.65   32.30
   3  -5   0  641.71   43.17
  -3  -5   0  649.47   44.45
   3  -5   0  595.97   44.37
   3  -5   1  424.10   29.98
  -3  -5   1  463.30   31.41
   3  -5   1  446.40   31.46
   3  -5   2  329.39   23.42
  -3  -5   2  371.23   25.14
   3  -5   3  225.73   15.88
   3  -5   3  221.27   17.60
   3  -5   4  251.19   17.76
   3  -5   4  278.53   19.58
   3  -5   5  484.88   34.08
   3  -5   6  183.03   14.15
   3  -5   7   13.39    4.72
  -3   5   8   53.22    7.40
   3  -5   8   41.27    5.11
  -3   5   9   21.38    6.67
  -3   5  10   -7.97    6.08
  -3   5  11    2.10    5.54
  -3  -5  11    5.00    5.65
   3   6 -24   20.03    7.86
   3   6 -23   -5.17   10.91
   3  -6 -23    5.69    8.40
   3   6 -22   22.02   14.52
  -3   6 -22   -7.14   13.96
   3   6 -22   17.16    9.44
   3   6 -21   -6.74   15.91
   3  -6 -21   28.23   11.62
  -3   6 -21   -3.53   15.23
   3   6 -21   26.85   11.17
  -3  -6 -21   16.41   11.94
   3  -6 -21   11.55   11.61
  -3   6 -20   69.48   20.15
   3  -6 -20  114.56   15.42
   3   6 -20  100.02   14.95
   3   6 -20   69.92   18.99
  -3  -6 -20   91.43   15.94
   3  -6 -20  122.00   15.65
  -3   6 -19   22.67   18.23
  -3  -6 -19   14.30   14.68
   3   6 -19  -14.19   18.40
   3  -6 -19   34.22   14.87
   3   6 -19   31.94   13.30
  -3  -6 -19   -7.68   14.15
   3   6 -19   17.36    6.28
   3  -6 -19   15.56   13.50
  -3  -6 -18  389.98   31.84
   3   6 -18  351.64   31.19
   3   6 -18  330.15   33.72
  -3  -6 -18  336.01   31.54
   3   6 -18  398.18   27.38
   3  -6 -18  407.84   32.30
   3   6 -17  226.30   26.31
  -3  -6 -17  268.30   24.96
  -3  -6 -17  196.91   23.61
   3  -6 -17  278.06   24.83
   3   6 -17  245.01   18.58
  -3   6 -17  231.47   17.58
  -3  -6 -16   17.44    6.18
   3  -6 -16   16.40    8.68
   3   6 -16   70.91   27.67
   3   6 -16   16.05   16.59
  -3  -6 -16    9.07   15.74
  -3   6 -16   29.31   14.28
   3  -6 -16   35.81   15.38
   3  -6 -16   26.26   15.39
   3   6 -16   26.86    7.39
  -3  -6 -16   20.03   14.93
  -3   6 -16   17.11    5.17
  -3  -6 -15   38.16    9.80
   3  -6 -15   30.29    9.52
  -3  -6 -15   23.98    6.56
   3   6 -15   42.12   24.79
   3  -6 -15   24.71    9.88
  -3   6 -15   26.34   19.13
  -3  -6 -15   22.08   15.83
   3   6 -15   23.53   16.49
  -3   6 -15   44.01   14.28
   3  -6 -15   31.57   15.57
   3   6 -15   27.16    7.45
  -3  -6 -15   25.33   14.96
   3  -6 -15   33.88   15.08
  -3   6 -15   25.82    5.85
   3   6 -14  113.33   10.95
  -3  -6 -14  136.53   11.09
   3  -6 -14  145.94   13.36
   3   6 -14  108.75   26.87
   3  -6 -14  125.85   14.87
   3   6 -14   91.58   17.51
   3   6 -14  131.53   19.69
  -3  -6 -14  113.05   18.87
  -3   6 -14  121.87   16.53
  -3   6 -14   71.02   20.78
  -3   6 -14  126.13   10.52
   3   6 -14  121.86   11.57
   3  -6 -14  109.61   17.72
  -3  -6 -14  110.32   17.64
   3  -6 -14   90.85   17.75
  -3  -6 -13  127.62   10.71
   3  -6 -13  125.28   12.30
   3   6 -13  113.91   10.74
   3  -6 -13  113.75   14.29
  -3   6 -13  132.33   27.33
   3   6 -13  182.22   26.86
   3   6 -13  107.80   16.77
  -3   6 -13   75.02   18.31
   3   6 -13  129.97   18.66
  -3  -6 -13  112.95   18.43
  -3   6 -13  118.69   15.99
   3  -6 -13  130.24   17.53
   3  -6 -13  118.30   17.71
  -3  -6 -13   94.21   16.66
   3  -6 -12  330.39   22.76
  -3  -6 -12  322.78   22.73
  -3  -6 -12  337.22   21.75
   3   6 -12  292.16   21.64
   3  -6 -12  296.78   24.46
  -3   6 -12  311.82   35.02
   3   6 -12  268.72   25.27
   3   6 -12  302.76   25.75
  -3   6 -12  241.49   24.70
  -3   6 -12  261.36   27.56
  -3  -6 -12  272.13   26.55
  -3  -6 -12  238.25   25.45
   3  -6 -12  265.64   26.15
   3  -6 -12  319.82   26.10
  -3  -6 -12  216.07   25.69
   3   6 -11   97.57    9.46
   3  -6 -11   91.42   13.26
   3  -6 -11  101.39   10.33
  -3  -6 -11  104.85   10.71
  -3   6 -11   94.38   10.05
  -3  -6 -11  111.06    9.73
  -3   6 -11  131.24   23.50
  -3  -6 -11  100.66   12.57
   3   6 -11   63.89   13.97
   3   6 -11  126.46   15.67
  -3   6 -11   66.82   12.92
  -3   6 -11   86.21   17.00
  -3  -6 -11   89.16   16.58
   3  -6 -11  102.09   13.77
  -3  -6 -11   75.67   15.40
   3  -6 -11   82.11   15.11
   3   6 -10  356.45   26.21
  -3  -6 -10  398.65   26.82
   3  -6 -10  344.42   27.96
  -3   6 -10  359.67   26.77
   3  -6 -10  425.12   27.00
  -3   6 -10  406.77   37.02
  -3  -6 -10  379.03   28.19
  -3  -6 -10  355.32   29.98
   3   6 -10  376.48   29.84
  -3  -6 -10  267.78   29.31
   3  -6 -10  340.91   29.04
   3  -6 -10  366.05   30.01
   3  -6  -9   60.19    8.48
   3  -6  -9   77.60   10.91
  -3   6  -9   62.96    9.45
  -3  -6  -9   76.34    8.54
  -3   6  -9   55.15   19.48
  -3   6  -9   90.37   11.52
  -3  -6  -9  100.57   14.60
   3   6  -9   78.30   13.17
  -3  -6  -9   62.98   12.26
   3  -6  -8  547.61   35.50
  -3   6  -8  459.03   35.61
  -3  -6  -8  491.89   34.99
   3  -6  -8  511.22   36.07
  -3  -6  -8  489.96   36.39
  -3   6  -8  530.08   41.56
   3  -6  -7  298.58   19.00
   3   6  -7  224.23   24.84
  -3  -6  -7  232.16   17.91
   3  -6  -7  219.73   19.05
  -3  -6  -7  234.13   19.50
  -3   6  -7  228.53   24.71
   3  -6  -6  437.29   30.60
   3   6  -6  395.79   35.54
  -3   6  -6  379.14   33.58
  -3  -6  -6  453.28   31.28
  -3  -6  -6  418.69   32.33
   3  -6  -5  105.49   11.11
   3   6  -5  154.95   17.48
  -3  -6  -5  118.07   12.12
  -3  -6  -5  127.32   13.16
   3  -6  -5  130.34   14.16
   3  -6  -4  500.46   35.05
   3   6  -4  518.74   39.31
  -3  -6  -4  463.52   36.49
   3  -6  -4  534.52   37.28
   3  -6  -3  840.87   57.12
  -3  -6  -3  825.30   58.55
   3  -6  -3  832.75   58.67
  -3  -6  -2   41.37    8.84
   3  -6  -2   21.36    9.45
  -3  -6  -1  100.57   11.67
   3  -6  -1  122.61   12.92
   3  -6   0 1950.68  129.78
  -3  -6   0 1749.77  130.85
   3  -6   0 2078.94  131.22
   3  -6   1   82.82    7.32
   3  -6   1   76.05   10.57
  -3  -6   1   63.61   10.08
   3  -6   2   75.43    6.98
  -3  -6   2   70.22    9.59
   3  -6   3  858.29   58.10
   3  -6   3  889.38   59.58
  -3  -6   3  826.20   59.56
   3  -6   4  635.30   43.01
  -3  -6   4  622.39   44.80
   3  -6   4  636.23   44.50
   3  -6   5   50.00    8.03
  -3  -6   6  730.69   49.45
   3  -6   6  687.23   48.97
  -3  -6   7  217.81   17.44
   3  -6   7  213.64   16.61
  -3  -6   8  500.50   34.12
   3  -6   8  456.05   33.03
  -3   6   9  108.66   11.62
  -3  -6   9  136.10   11.86
  -3   6  10  370.21   26.76
  -3  -6  10  360.82   27.11
  -3   6  11   93.53    9.95
  -3  -6  11   96.14   10.23
   3   7 -23   -0.84    8.29
   3   7 -22   19.08   12.08
   3  -7 -22   25.19    7.88
  -3   7 -21   -2.23   13.41
   3   7 -21   14.87   14.27
   3   7 -21   13.22    8.65
   3  -7 -21   17.15   10.84
   3  -7 -21   26.36   10.19
  -3   7 -20   63.37   15.80
   3  -7 -20   68.61   13.16
   3   7 -20   59.25   16.32
   3   7 -20   65.53   11.50
   3  -7 -20   34.29   12.66
   3  -7 -20   54.70   13.47
  -3   7 -19   41.34   16.97
  -3  -7 -19   46.16   15.08
   3  -7 -19   63.07   14.96
   3   7 -19   51.22   12.48
   3   7 -19   35.17   16.50
  -3  -7 -19   34.37   12.24
   3  -7 -19   36.97   14.23
   3  -7 -19   59.86   14.32
   3   7 -19   54.87    7.26
  -3  -7 -18  139.26   18.72
   3   7 -18  110.89   16.72
  -3   7 -18  125.46   21.27
   3  -7 -18  163.10   18.92
   3   7 -18  101.06   21.18
   3  -7 -18  103.90   18.19
  -3  -7 -18  123.94   16.93
   3  -7 -18  133.98   18.13
   3   7 -18  154.87   12.02
  -3   7 -17   72.74   19.22
   3   7 -17   60.79   14.67
   3   7 -17   49.93   18.50
  -3  -7 -17   74.85   17.54
   3   7 -17   77.79    8.66
   3  -7 -17   74.70   15.76
   3  -7 -17   74.71   16.04
  -3  -7 -17   65.23   14.57
  -3   7 -17   61.44    6.81
  -3  -7 -16  153.11   12.73
   3  -7 -16  191.53   15.29
   3   7 -16  180.58   30.92
   3   7 -16  147.73   18.36
   3   7 -16  143.87   21.49
  -3  -7 -16  131.86   21.02
  -3   7 -16  135.20   22.45
   3   7 -16  137.18   13.03
   3  -7 -16   90.12   19.02
   3  -7 -16  155.09   19.73
  -3  -7 -16  136.93   18.03
  -3   7 -16  148.87   12.01
   3  -7 -15  128.10   13.33
  -3  -7 -15  133.04   11.15
  -3  -7 -15  109.03   13.41
   3   7 -15  147.36   29.28
   3   7 -15  109.08   16.95
  -3   7 -15  128.52   21.30
  -3  -7 -15   98.46   19.46
   3   7 -15   97.03   19.66
   3  -7 -15  101.74   17.27
  -3   7 -15  121.43   10.55
   3   7 -15  121.58   11.65
   3  -7 -15  115.21   17.91
  -3  -7 -15   98.06   16.48
  -3  -7 -14  139.31   12.21
   3   7 -14  134.05   12.04
   3  -7 -14  174.47   14.42
   3  -7 -14  140.43   15.51
   3   7 -14  161.08   29.91
   3   7 -14  152.81   20.37
   3   7 -14  145.34   18.13
  -3   7 -14   90.87   20.97
  -3  -7 -14  112.89   20.13
   3  -7 -14  134.16   18.30
   3  -7 -14  149.21   19.29
  -3  -7 -14  114.40   16.80
   3   7 -14  138.92   12.74
   3   7 -13   24.19    6.82
  -3  -7 -13   28.08    6.61
   3  -7 -13   25.30    8.61
  -3  -7 -13   15.12    9.19
   3  -7 -13   18.13   10.27
   3   7 -13   33.39   22.63
  -3  -7 -13   31.21   16.84
   3   7 -13   30.61   13.67
  -3   7 -13   23.25   17.08
   3   7 -13   29.69   15.73
   3  -7 -13   11.22   14.23
   3  -7 -13   44.99   14.71
  -3  -7 -12   53.76    9.63
   3   7 -12   53.09    7.41
   3  -7 -12   58.08    9.04
  -3  -7 -12   43.66    7.25
   3   7 -12   77.28   23.18
   3  -7 -12   46.60   11.09
  -3  -7 -12   46.97   16.73
   3   7 -12   54.95   15.62
  -3   7 -12   34.90   16.54
   3   7 -12   18.40   13.32
   3  -7 -12   38.24   14.31
   3  -7 -12   42.39   13.42
   3   7 -11  172.56   14.50
  -3  -7 -11  198.75   16.07
   3  -7 -11  180.26   18.18
   3  -7 -11  202.79   15.69
  -3   7 -11  171.75   15.45
  -3  -7 -11  210.72   15.43
  -3  -7 -11  178.50   17.59
   3   7 -11  226.36   28.11
   3   7 -11  215.92   20.30
   3   7 -11  155.00   18.66
  -3  -7 -11  189.71   21.27
  -3   7 -11  141.16   21.40
   3  -7 -11  156.44   19.33
   3  -7 -11  148.95   19.35
   3   7 -10  211.33   16.58
  -3  -7 -10  225.61   17.48
   3  -7 -10  223.19   19.55
  -3   7 -10  229.64   18.00
   3  -7 -10  242.09   17.54
   3   7 -10  237.77   28.21
  -3  -7 -10  216.06   19.41
  -3   7 -10  150.26   21.33
  -3  -7 -10  214.17   22.38
   3   7 -10  200.94   20.11
   3  -7 -10  180.46   20.67
  -3   7  -9   58.36   10.19
   3  -7  -9   79.31    9.23
  -3  -7  -9   64.16    8.64
   3  -7  -9   76.10   11.51
   3   7  -9   86.90   19.65
  -3  -7  -9   57.91   15.01
   3  -7  -9   50.08   13.33
   3  -7  -9   65.27   12.03
  -3  -7  -8  277.92   20.68
   3  -7  -8  319.07   21.55
   3   7  -8  279.58   29.53
   3  -7  -8  262.15   21.91
  -3  -7  -8  275.99   22.49
  -3  -7  -8  269.09   24.22
  -3   7  -8  292.97   23.16
   3   7  -8  293.97   24.38
   3  -7  -8  224.99   22.25
   3  -7  -7    6.65    7.16
   3   7  -7    1.95    5.25
   3  -7  -7    2.07    8.01
  -3  -7  -7   -2.48    5.88
  -3   7  -7   -0.37    9.61
  -3  -7  -7   -0.82    8.44
   3   7  -7    1.95   15.74
   3   7  -6  340.62   31.54
  -3  -7  -6  355.89   24.55
   3  -7  -6  352.19   25.46
   3   7  -6  325.04   24.36
  -3   7  -6  353.21   26.49
  -3  -7  -6  322.86   26.03
   3  -7  -5   61.22    8.85
   3  -7  -5   54.14   11.41
   3   7  -5   67.91   16.13
  -3  -7  -5   58.32    9.41
  -3  -7  -5   43.28   10.46
   3  -7  -4   25.38    6.77
   3   7  -4   33.00   13.64
  -3  -7  -4   24.37    7.69
  -3  -7  -4   32.13   10.16
   3  -7  -4   36.50   10.97
   3  -7  -3   25.78   10.06
  -3  -7  -3   18.57    9.79
   3   7  -3   52.37   13.94
   3   7  -2  428.25   36.59
   3  -7  -2  477.84   35.09
  -3  -7  -2  481.13   34.93
   3  -7  -1  113.14   10.14
  -3  -7  -1  116.45   13.13
   3  -7  -1  120.03   13.20
   3  -7   0   23.92    5.39
  -3  -7   0   13.18    8.79
   3  -7   0   15.65    9.28
   3  -7   1  107.50    9.46
  -3  -7   1  111.69   12.60
   3  -7   2  503.41   34.94
  -3  -7   2  517.84   37.17
   3  -7   3   33.93    5.13
   3  -7   3   50.54    9.15
  -3  -7   3   37.80    8.89
   3  -7   4    7.10    3.82
   3  -7   4    5.27    7.90
   3  -7   5   15.78    7.48
  -3  -7   6  370.21   28.38
   3  -7   6  387.77   28.17
   3  -7   7   -4.25    6.48
  -3  -7   7   -1.93    7.19
  -3  -7   8  245.69   19.92
  -3   7   9   90.97   11.57
  -3  -7   9  113.33   11.42
  -3   7  10  179.50   16.57
  -3  -7  10  213.18   17.01
  -3   7  11  207.74   17.28
   3   7  17   71.06    7.11
   3   8 -22    6.37    7.80
   3  -8 -21   37.33    9.59
   3   8 -21   30.37   12.06
   3   8 -20    7.23   13.11
   3  -8 -20   27.52    8.31
   3   8 -19   12.53   14.48
   3  -8 -19    6.15   12.84
   3   8 -19    3.63    4.73
   3  -8 -19  -11.32   10.58
  -3  -8 -18  125.77   17.93
   3  -8 -18  147.45   17.62
   3   8 -18   94.33   18.45
   3  -8 -18   87.41   14.92
   3  -8 -18  139.99   17.71
   3   8 -18  129.50   10.77
  -3  -8 -17   54.72   16.27
  -3   8 -17   21.47   16.39
   3  -8 -17   56.49   16.61
   3   8 -17   44.96   17.73
   3  -8 -17   33.97   13.14
   3  -8 -17   53.29   15.09
   3   8 -17   51.29    7.46
   3  -8 -16    9.09    8.41
  -3   8 -16   -7.48   16.14
   3   8 -16   10.04   15.78
  -3  -8 -16   11.38   17.00
   3   8 -16   -0.41   11.35
   3  -8 -16   18.42   13.47
   3  -8 -16   22.29   13.97
   3   8 -16   12.61    6.99
  -3   8 -16    2.48    5.03
  -3  -8 -15   50.76    7.44
   3  -8 -15   52.55    9.40
   3   8 -15   50.38   13.12
  -3  -8 -15   62.35   18.30
   3   8 -15   52.56   17.82
  -3   8 -15    8.52   16.03
   3   8 -15   53.30    8.37
   3  -8 -15   37.96   13.93
  -3   8 -15   47.76    6.63
   3  -8 -15   44.37   15.09
  -3  -8 -14   99.44   11.92
   3  -8 -14   82.53   10.83
  -3  -8 -14   88.21    9.22
   3   8 -14   77.94    8.70
   3   8 -14   83.05   24.07
   3  -8 -14   61.88   12.05
   3   8 -14   47.19   18.15
   3   8 -14   96.53   14.22
  -3  -8 -14  101.16   19.80
  -3   8 -14   63.64   18.44
   3  -8 -14   87.58   15.14
   3   8 -14   80.52    9.89
   3  -8 -14   69.53   16.19
  -3  -8 -13   78.44    8.45
   3  -8 -13   64.33   10.15
   3   8 -13   68.57    8.02
  -3  -8 -13   58.93   10.49
   3   8 -13   79.29   24.90
   3  -8 -13   63.41   11.89
   3   8 -13   25.00   16.48
   3   8 -13   56.95   13.53
  -3  -8 -13   55.85   18.70
  -3   8 -13   60.37   17.05
   3  -8 -13   63.05   15.53
   3  -8 -13   31.98   13.73
   3   8 -12   32.93    6.94
  -3  -8 -12   37.54    7.42
   3  -8 -12   28.12    8.43
  -3  -8 -12   31.05    9.57
   3   8 -12   18.15   21.16
   3  -8 -12   35.88   10.56
   3   8 -12   38.35   12.29
  -3  -8 -12   19.33   16.90
  -3   8 -12   22.39   15.69
   3  -8 -12   23.89   13.18
   3  -8 -12   21.15   13.52
  -3  -8 -11   13.78    8.56
  -3   8 -11   10.09    8.31
   3  -8 -11   21.29    7.99
   3  -8 -11   22.68   11.60
   3   8 -11   18.48    6.95
  -3  -8 -11   25.39   10.79
   3   8 -11   31.18   20.68
   3   8 -11    4.75   11.21
  -3  -8 -11   16.67   15.91
  -3   8 -11   -8.35   14.04
   3  -8 -11   10.80   12.22
   3   8 -10  464.55   33.81
  -3  -8 -10  508.33   34.63
   3  -8 -10  514.37   36.23
   3  -8 -10  559.49   34.59
  -3   8 -10  513.95   35.03
   3   8 -10  461.31   43.22
  -3  -8 -10  461.90   36.59
   3   8 -10  410.07   35.53
   3   8 -10  484.49   37.77
  -3  -8 -10  487.37   38.13
   3  -8 -10  381.66   36.08
   3  -8 -10  421.03   36.20
  -3   8  -9   38.30   10.58
   3  -8  -9   59.51   11.37
   3  -8  -9   58.56    9.35
  -3  -8  -9   66.35    9.27
   3   8  -9   79.77   19.82
   3   8  -9   65.06   14.28
  -3  -8  -9   66.78   15.80
   3  -8  -9   46.49   11.53
  -3   8  -8   99.25   12.79
   3  -8  -8   93.32   10.40
   3  -8  -8   91.43   12.36
  -3  -8  -8   85.77    9.82
   3   8  -8   72.60   19.51
  -3  -8  -8   87.33   12.54
  -3  -8  -8   78.20   15.84
   3   8  -8  120.25   15.25
   3  -8  -8   67.30   11.83
   3  -8  -7   19.78    9.02
   3   8  -7   11.88    6.01
   3  -8  -7   27.78    8.17
  -3  -8  -7   23.19    6.92
   3   8  -7   12.62   17.01
  -3  -8  -7   14.73    9.68
   3   8  -7    7.62   11.83
   3  -8  -7   10.23    8.73
   3   8  -6   54.19    7.75
  -3  -8  -6   59.82    8.50
   3  -8  -6   76.33   10.20
   3   8  -6   47.66   17.39
  -3  -8  -6   64.71   10.84
  -3  -8  -6   30.47   13.03
   3  -8  -6   44.36    9.10
   3   8  -5  225.44   17.05
  -3  -8  -5  221.63   17.27
   3   8  -5  202.67   24.05
   3  -8  -5  239.19   18.31
  -3  -8  -5  195.59   20.24
  -3   8  -5  226.89   19.78
   3  -8  -5  247.38   21.28
  -3  -8  -5  202.29   18.77
   3  -8  -4   69.48    9.06
   3   8  -4   63.51    7.86
  -3  -8  -4   39.24   11.45
  -3   8  -4   78.23   11.55
   3  -8  -4   59.82   12.88
  -3  -8  -4   68.09   10.17
   3   8  -4   79.95   15.84
   3   8  -3  193.82   21.70
   3   8  -3  201.48   15.66
  -3  -8  -3  199.62   17.48
  -3  -8  -3  205.52   19.84
   3  -8  -3  209.78   19.84
   3  -8  -2  145.59   12.02
   3   8  -2  140.87   11.69
  -3   8  -2  130.69   13.81
   3   8  -2  130.31   17.58
   3  -8  -2  126.10   15.11
  -3  -8  -2  139.30   16.17
  -3  -8  -2  121.82   13.74
   3   8  -1   97.36    9.47
   3  -8  -1  101.29    9.77
   3   8  -1   82.86   15.25
  -3  -8  -1   89.43   13.60
   3  -8  -1  118.05   13.85
   3   8   0  426.06   31.37
   3  -8   0  451.83   31.46
   3  -8   0  442.85   33.91
  -3  -8   0  481.42   34.22
   3   8   1   77.28    8.65
   3  -8   1   94.87    8.45
  -3  -8   1   75.05   12.07
   3  -8   2  138.87   11.21
   3   8   2  136.38   11.88
  -3  -8   2  139.13   15.17
   3  -8   2  130.78   14.37
   3   8   3  257.57   20.39
   3  -8   3  282.99   19.81
   3  -8   3  283.82   22.59
   3  -8   4  134.80   10.15
   3   8   4  113.43   11.22
   3  -8   4  116.89   13.42
   3  -8   5  178.11   16.23
  -3  -8   5  164.55   16.37
  -3  -8   6   33.42    9.30
   3  -8   6   25.97    8.75
  -3  -8   7    8.35    8.76
   3  -8   7   -0.38    7.66
  -3   8   8  199.33   17.43
  -3  -8   8  177.78   16.95
  -3   8   9   96.79   11.96
  -3  -8   9   91.60   11.60
  -3   8  10  410.59   30.61
  -3   8  11   48.51    9.53
   3   8  16   39.21    5.82
   3   8  17   42.61    5.45
   3  -9 -20   86.78   11.34
   3   9 -19  110.66    9.05
   3  -9 -19  121.30   14.39
   3  -9 -18   44.68   14.04
   3   9 -18   46.82    6.08
   3  -9 -17   41.67   14.82
   3   9 -17   35.29    6.35
   3  -9 -16  147.02   13.65
   3  -9 -16  167.74   20.41
  -3  -9 -16  140.00   20.47
   3   9 -16  144.05   12.68
   3  -9 -15   52.86    9.57
  -3  -9 -15   53.38    7.36
  -3  -9 -15   54.20   17.36
   3  -9 -15   59.28   17.74
   3   9 -15   58.65    8.18
   3  -9 -15   80.43   14.81
  -3   9 -15   53.33    6.78
   3   9 -14  118.45   11.06
   3  -9 -14  149.46   13.19
  -3  -9 -14  160.82   14.11
  -3  -9 -14  124.45   11.31
  -3  -9 -14  102.92   20.01
   3  -9 -14  129.87   17.35
   3   9 -14  114.09   11.75
  -3  -9 -13    3.07    6.45
   3  -9 -13    7.57    8.09
   3   9 -13    2.76    5.98
  -3  -9 -13    8.27    9.49
  -3  -9 -13   10.32   17.14
   3   9 -13   12.73   15.15
  -3  -9 -12  229.80   17.60
   3   9 -12  220.18   17.38
  -3  -9 -12  218.09   19.33
   3  -9 -12  247.92   18.69
   3  -9 -12  203.78   20.68
   3   9 -12  216.19   23.66
  -3  -9 -12  185.17   24.13
   3  -9 -11   64.93   12.32
   3  -9 -11   73.94    9.78
  -3   9 -11   43.58    9.90
   3   9 -11   58.43    8.33
  -3  -9 -11   52.49   10.18
  -3  -9 -11   65.50   17.32
   3   9 -11   65.72   15.92
   3  -9 -11   46.54   13.03
   3  -9 -10  258.71   22.99
  -3   9 -10  265.28   21.77
   3  -9 -10  288.66   21.12
  -3  -9 -10  292.58   21.45
   3   9 -10  272.71   20.18
  -3  -9 -10  232.27   23.29
   3   9 -10  281.39   25.53
  -3  -9 -10  222.53   25.66
   3  -9 -10  202.25   22.60
   3  -9  -9   93.43   10.66
  -3   9  -9  105.10   13.34
  -3  -9  -9   99.91   10.97
   3  -9  -9   83.95   13.24
   3   9  -9   90.60   15.82
   3  -9  -9   64.22   12.54
   3  -9  -8  116.61   15.31
  -3   9  -8  137.00   15.65
   3  -9  -8  165.48   13.52
  -3  -9  -8  158.20   13.64
  -3  -9  -8  142.10   16.04
   3   9  -8  152.80   17.45
   3   9  -7  505.78   34.31
   3  -9  -7  469.31   35.52
  -3  -9  -7  465.53   34.61
   3  -9  -7  645.15   35.62
  -3  -9  -7  497.96   37.01
   3   9  -7  568.90   37.51
  -3  -9  -7  433.02   36.96
   3  -9  -7  332.95   34.74
  -3   9  -6   82.28    8.02
   3  -9  -6   84.11   11.33
  -3  -9  -6   82.98   10.03
   3   9  -6   98.62    9.70
  -3  -9  -6   68.62   14.55
   3   9  -6   94.01   14.16
  -3  -9  -6   81.53   12.46
   3   9  -5  384.08   27.42
  -3  -9  -5  380.66   27.57
  -3   9  -5  394.96   26.67
  -3  -9  -5  295.56   29.13
   3   9  -5  412.59   30.18
  -3  -9  -5  350.76   29.69
   3   9  -4  436.66   30.78
  -3   9  -4  433.28   30.17
  -3  -9  -4  447.63   30.97
   3  -9  -4  496.85   34.95
  -3  -9  -4  451.92   33.18
   3   9  -3  170.30   14.84
  -3   9  -3  190.60   14.18
   3  -9  -3  195.73   15.55
  -3  -9  -3  135.37   16.49
  -3  -9  -3  205.85   17.90
   3  -9  -3  192.71   19.45
  -3   9  -2  521.65   36.76
   3  -9  -2  534.01   37.51
   3   9  -2  532.28   37.15
   3  -9  -2  540.90   40.37
  -3  -9  -2  511.79   39.02
  -3   9  -1  190.95   14.68
   3   9  -1  180.01   15.31
   3  -9  -1  195.04   15.58
  -3  -9  -1  195.34   17.59
  -3  -9  -1  193.87   19.43
   3  -9  -1  175.03   18.95
   3   9   0  187.87   15.74
   3  -9   0  199.12   15.60
  -3   9   0  187.69   15.04
  -3  -9   0  208.13   19.69
  -3  -9   0  203.32   17.90
   3   9   1  217.78   17.37
   3  -9   1  237.52   17.42
  -3  -9   1  233.54   21.19
   3  -9   1  205.60   20.62
   3  -9   2  632.14   41.37
   3   9   2  582.05   41.60
  -3  -9   2  512.75   44.01
   3  -9   2  602.41   44.07
   3   9   3  252.16   19.25
   3  -9   3  255.76   18.57
   3  -9   3  224.72   21.56
   3   9   4  404.84   28.99
  -3  -9   4  382.39   31.27
   3  -9   4  401.81   31.14
   3   9   5  329.83   23.93
  -3  -9   5  319.50   26.23
   3  -9   5  299.83   25.79
   3   9   6  102.59   10.47
  -3  -9   6   73.59   12.43
   3  -9   6  100.27   12.41
   3   9   7  515.49   35.16
  -3  -9   7  450.41   36.97
   3   9   8  100.05   10.81
  -3   9   8   99.20   13.56
  -3  -9   8  111.65   13.14
  -3   9   9  123.61   14.15
  -3   9  10  272.65   22.31
  -3   9  11  103.00   12.40
   3   9  12  109.82   10.64
   3   9  13   32.52    6.78
   3   9  14  141.27   11.88
   3   9  15   47.55    6.53
   3   9  16  184.92   13.88
   3   9  17   12.74    3.87
  -3   9  20   75.45    6.01
   3 -10 -19  118.02   12.29
   3 -10 -18   25.84   10.48
   3  10 -18   21.43    4.24
   3 -10 -17   47.63   12.53
   3  10 -17   41.45    5.76
   3 -10 -16  -11.24   13.28
   3  10 -16   14.93   12.44
   3  10 -16    6.84    5.29
   3 -10 -15   30.71    7.35
   3 -10 -15   24.76   15.07
   3  10 -15   10.97   13.65
   3  10 -15   23.62    6.25
  -3  10 -15   19.97    5.12
  -3 -10 -14  105.80   10.05
   3 -10 -14  113.25   11.13
  -3 -10 -14  128.24   12.69
   3 -10 -14  137.32   17.95
   3  10 -14  122.43   10.72
  -3  10 -14   99.03    9.62
  -3 -10 -13   -1.45    8.38
  -3 -10 -13    0.89    5.98
   3  10 -13    6.55    5.57
   3 -10 -13   13.88    7.49
  -3 -10 -13   14.21   15.78
   3 -10 -13   23.48   15.18
   3  10 -13   -3.53   14.93
  -3 -10 -12   39.87    7.11
   3 -10 -12   31.14    7.86
   3  10 -12   34.75    6.75
  -3 -10 -12   45.51    9.68
  -3 -10 -12   48.05   16.04
   3 -10 -12   27.63   15.22
   3  10 -12   22.22   15.31
   3 -10 -11  112.19   12.05
  -3 -10 -11  127.60   13.26
   3  10 -11  124.27   11.06
   3  10 -11  105.01   17.69
  -3 -10 -11  103.14   18.40
   3 -10 -10   60.52   12.45
   3  10 -10   63.58    8.97
   3 -10 -10   67.66    9.80
  -3 -10 -10   66.89   10.75
  -3  10 -10   79.47   11.99
  -3 -10 -10   93.81   10.39
   3  10 -10   91.24   15.72
  -3 -10 -10   57.98   13.21
   3 -10  -9   62.38    9.27
  -3 -10  -9   60.84   10.36
  -3  10  -9   54.91   12.16
   3 -10  -9   49.09   11.58
   3  10  -9   46.67   14.70
   3 -10  -8  216.39   17.41
   3 -10  -8  229.56   19.11
  -3  10  -8  203.23   19.96
  -3 -10  -8  223.78   18.19
   3  10  -8  202.34   21.22
  -3 -10  -8  154.32   20.96
  -3 -10  -8  219.52   21.13
   3 -10  -7  121.54   12.19
  -3  10  -7  111.08    9.50
  -3 -10  -7  115.84   12.35
   3 -10  -7  120.50   13.87
   3  10  -7  104.68   11.17
  -3  10  -7  113.98   15.61
   3  10  -7  115.63   15.69
  -3 -10  -7   81.33   15.89
  -3 -10  -7  110.04   15.09
   3  10  -6   25.74    7.20
  -3  10  -6   14.80    5.38
  -3 -10  -6   11.66    8.09
   3 -10  -6   18.56    9.15
  -3 -10  -6    6.79   12.10
   3  10  -6   26.63   11.83
  -3 -10  -6   18.78   11.20
   3  10  -5   32.31    7.72
  -3 -10  -5   28.90    8.29
  -3  10  -5   24.28    6.04
   3  10  -5   39.29   11.48
  -3 -10  -5   15.19   11.12
   3  10  -4    9.97    7.31
  -3 -10  -4   15.39    7.77
   3 -10  -4   20.14    8.45
  -3  10  -4   12.77    5.56
   3 -10  -4    3.64    8.85
   3  10  -4   16.82   10.40
  -3 -10  -4   10.60   10.52
   3  10  -3  106.55   11.30
  -3  10  -3  103.50   10.22
  -3 -10  -3  113.87   11.43
   3 -10  -3  116.35   11.98
  -3 -10  -3  117.62   14.84
   3  10  -2  171.52   14.56
  -3  10  -2  158.54   13.56
   3 -10  -2  171.46   14.81
  -3 -10  -2  169.37   14.38
   3 -10  -2  169.62   18.97
  -3 -10  -2  169.12   17.31
   3 -10  -1   44.99    8.16
   3  10  -1   52.63    8.58
  -3  10  -1   35.59    7.06
  -3 -10  -1   48.98   11.30
   3  10   0    6.25    7.09
  -3  10   0   16.10    6.31
   3 -10   0   10.09    7.12
  -3 -10   0   21.29    9.86
   3 -10   0    5.19   11.32
   3  10   1   31.49    7.93
   3 -10   1   45.43    7.72
  -3 -10   1   33.84   10.27
   3 -10   1   46.89   12.44
   3  10   2  150.25   13.24
  -3  10   2  134.78   12.43
   3 -10   2  139.32   12.40
  -3 -10   2  160.00   15.52
   3 -10   2  137.80   16.79
   3  10   3  105.47   11.06
   3 -10   3   87.10   14.05
   3  10   4   10.13    7.65
   3 -10   4   12.18   10.68
   3  10   5   23.20    8.11
  -3 -10   5   17.24    9.29
   3 -10   5   19.43   10.09
   3  10   6   14.33    7.91
  -3 -10   6   13.08    8.64
   3  10   7  123.31   11.77
  -3  10   7  100.28   14.25
  -3 -10   7   88.16   11.97
   3  10   8  186.70   15.51
  -3  10   8  173.20   17.86
  -3 -10   8  185.96   16.75
   3  10   9   50.65    8.46
  -3  10   9   37.95   11.40
  -3 -10   9   44.32    8.85
  -3  10  10   59.41   11.41
   3  10  10   65.19    8.92
   3  10  13    5.99    5.77
   3  10  14   88.55    8.66
   3  10  15   21.54    4.98
  -3 -10  15   28.46    6.87
   3  10  16    2.20    3.75
   3  10  17   33.67    3.62
  -3  10  18   11.80    3.67
  -3  10  19   71.71    5.63
   3  11 -17   54.00    5.15
   3 -11 -17   59.84    9.94
   3 -11 -16  192.21   16.95
   3  11 -16  178.58   13.41
   3 -11 -15   -3.70   11.89
   3  11 -15    0.57    4.80
   3 -11 -14   70.29   13.83
   3  11 -14   69.75    7.64
  -3  11 -14   68.63    6.75
  -3 -11 -13    7.64    8.21
   3 -11 -13    9.42    6.76
   3  11 -13    7.11    5.81
  -3 -11 -12  106.38   12.25
   3 -11 -12  104.33   11.06
  -3 -11 -12  117.29   10.33
  -3 -11 -11   16.59    8.65
   3 -11 -11   19.75    7.39
   3  11 -11   26.45    6.29
   3 -11 -11   26.94   13.16
   3 -11 -10  219.30   16.66
  -3 -11 -10  194.29   17.69
   3  11 -10  202.45   15.81
   3 -11 -10  169.84   19.67
  -3 -11  -9   15.69    8.56
  -3  11  -9    9.55   10.64
  -3 -11  -9   -0.87    7.91
   3 -11  -9   14.22    7.39
   3 -11  -9   11.60   12.03
  -3 -11  -8   71.82   10.68
   3 -11  -8   75.40    9.65
  -3  11  -8   72.16   13.60
   3 -11  -8   82.82   13.13
  -3  11  -7  122.30   16.22
   3 -11  -7  141.44   12.23
   3  11  -7  107.58   11.49
  -3 -11  -7  123.74   12.69
   3 -11  -7   88.81   13.89
  -3 -11  -7  127.08   16.01
   3  11  -6  177.98   14.94
   3 -11  -6  205.47   15.60
  -3 -11  -6  174.19   15.34
   3 -11  -6  155.60   16.48
   3 -11  -6  144.26   16.10
  -3 -11  -6  186.82   19.04
  -3  11  -5   12.23   13.25
  -3  11  -5    2.93    5.39
   3 -11  -5    1.58    8.59
   3  11  -5    6.84    7.09
  -3 -11  -5    2.07    8.02
   3 -11  -5    6.94    8.78
   3 -11  -5    3.91    8.52
  -3 -11  -5   14.44   11.28
   3 -11  -4  215.69   16.56
   3  11  -4  168.76   15.47
  -3  11  -4  181.04   14.51
  -3  11  -4  205.25   20.15
  -3 -11  -4  181.31   15.69
   3 -11  -4  172.38   16.46
  -3 -11  -4  184.52   19.41
   3 -11  -3   84.08   11.06
  -3  11  -3   85.81    9.11
  -3 -11  -3   74.61   10.10
   3  11  -3  102.02   10.17
  -3 -11  -3   77.38   13.70
  -3  11  -2  290.60   21.99
  -3 -11  -2  306.28   22.73
   3 -11  -2  297.03   23.11
   3  11  -2  304.18   22.66
  -3 -11  -2  296.29   25.55
  -3  11  -1  110.40   10.61
  -3 -11  -1  112.98   11.41
   3 -11  -1  111.51   11.80
   3  11  -1  110.85   11.79
  -3 -11  -1   98.96   14.45
   3  11   0  581.76   40.65
  -3  11   0  560.26   40.23
   3 -11   0  591.32   40.73
  -3 -11   0  558.14   42.96
   3  11   1   80.87   10.13
  -3 -11   1   74.38    9.04
  -3 -11   1   87.28   13.20
   3  11   2  317.60   23.49
  -3 -11   2  305.82   22.76
  -3  11   2  299.24   22.67
  -3 -11   3   62.92    7.65
   3  11   3   39.28    9.07
  -3  11   3   53.24    8.06
  -3 -11   3   39.33   10.41
  -3  11   4  118.39   11.47
   3  11   4  124.86   12.50
  -3  11   4  138.20   17.07
  -3 -11   4  108.80   14.10
  -3  11   5   31.22   13.18
  -3  11   5   29.48    7.88
   3  11   5   28.01    8.10
  -3 -11   5   19.17    9.76
   3  11   6  298.39   22.06
  -3 -11   6  270.06   23.36
   3  11   7  189.16   15.80
  -3  11   7  173.83   18.34
   3  11   8  141.12   12.47
  -3  11   8  110.63   15.02
   3  11   9   32.99    7.83
  -3  11   9   19.58   10.10
   3  11  10  276.22   20.25
  -3  11  10  250.78   21.50
   3  11  13   20.94    5.45
   3  11  14   66.93    6.67
  -3 -11  14   67.28    8.20
   3  11  15   15.99    3.80
  -3  11  15   12.90    4.92
   3  11  16  115.35    9.07
  -3  11  16  159.42   10.01
  -3  11  17   38.22    4.22
   3  12 -16    0.45    2.15
   3  12 -15    4.78    3.37
   3 -12 -14   32.38    9.06
   3  12 -14   40.35    5.04
   3 -12 -13   52.27   10.45
   3  12 -13   70.90    6.90
  -3  12 -13   61.82    6.10
   3 -12 -12  104.75   13.08
   3  12 -12  116.95    9.86
   3 -12 -11   41.13   10.36
   3  12 -10    6.28    5.04
   3 -12 -10    0.95    6.17
  -3 -12 -10    5.38    7.85
   3 -12 -10   -1.02    9.71
  -3 -12  -9   26.19    6.58
   3  12  -9   21.50    5.93
   3 -12  -9   14.77    6.57
  -3 -12  -9   21.93    7.96
   3 -12  -9   18.68    9.53
   3 -12  -8  110.94   10.79
  -3  12  -8   98.68   14.15
  -3 -12  -8  109.58   11.77
   3 -12  -8   72.92   11.89
   3 -12  -7    6.21    6.44
  -3  12  -7    8.62   11.44
  -3 -12  -7   -1.24    7.67
   3 -12  -7   -5.60    8.20
  -3  12  -6   53.37   13.91
   3  12  -6   62.29    8.29
   3 -12  -6   66.80    8.45
   3 -12  -6   60.95   10.36
  -3 -12  -6   55.67    9.38
   3 -12  -5    2.85    7.23
   3  12  -5    8.25    6.80
  -3  12  -5   -3.40   12.91
   3 -12  -5   -0.35    8.17
  -3 -12  -5    9.08    7.59
  -3  12  -4   92.65    8.69
   3 -12  -4   74.94   11.16
  -3  12  -4  112.20   16.22
  -3 -12  -4   96.41   10.72
   3 -12  -4   95.99   10.22
   3  12  -4   88.74   10.13
   3  12  -3   62.63    9.11
   3 -12  -3   66.22   10.06
  -3  12  -3   64.72   15.06
  -3 -12  -3   69.69    9.62
  -3  12  -3   79.53    7.89
   3 -12  -2  103.12   11.42
  -3  12  -2  122.11   16.42
  -3  12  -2  100.58    9.88
   3  12  -2   99.46   10.89
  -3  12  -1   58.55    7.98
  -3  12  -1   72.77   15.38
   3  12  -1   68.85    9.27
   3  12   0  323.50   23.80
  -3 -12   0  315.77   23.34
  -3  12   0  287.18   22.93
  -3  12   1   58.31   15.04
   3  12   1   36.60    8.66
  -3 -12   1   54.67    7.77
  -3 -12   2   96.29   10.17
  -3  12   2  102.09   10.58
   3  12   2  120.39   11.62
   3  12   3   67.48    9.19
  -3  12   3   56.64    8.19
  -3  12   3   71.72   14.47
  -3 -12   3   54.24    7.40
   3  12   4   94.75   10.51
  -3  12   4   84.52   15.00
  -3 -12   4   87.81    8.81
  -3  12   4   92.18    9.84
   3  12   5    7.08    7.71
  -3  12   5   16.88    6.96
  -3 -12   5   -0.36    4.99
   3  12   6   86.07   10.08
  -3  12   6  109.42   14.06
  -3  12   6   82.11    9.85
  -3  12   7    7.01   10.46
  -3  12   7    7.76    6.45
   3  12   7    4.73    7.07
   3  12   8   91.47    9.81
  -3  12   8   92.83    9.81
  -3  12   8   80.56   12.24
  -3  12   9   36.76    7.08
   3  12   9   47.36    7.25
  -3  12  10   24.75    6.38
   3  12  10   16.47    6.01
   3  12  11   33.86    5.87
  -3  12  11   36.87    6.62
  -3  12  12   96.66    8.97
  -3  12  13   63.69    6.62
   3  12  13   59.85    6.03
  -3 -12  13   50.23    7.24
   3  12  14   59.12    5.20
  -3  12  14   71.82    6.06
  -3 -12  14   45.67    5.49
  -3  12  15    7.84    3.24
  -3  12  16    4.74    2.19
   3  13 -14   45.86    3.88
   3  13 -13    7.60    3.02
   3  13 -12   74.96    6.38
  -3  13 -12   67.06    5.71
   3  13 -11   91.36    7.87
   3  13 -10   43.58    5.74
   3  13  -8  137.98   10.94
   3  13  -6   54.06    7.09
   3  13  -5    3.47    5.66
  -3  13  -4  247.77   21.15
   3  13  -4  228.44   17.94
   3 -13  -4  236.84   17.89
   3  13  -3   28.82    6.78
  -3  13  -3   22.12   11.74
   3 -13  -3   18.89    6.45
  -3 -13  -3   33.79    7.37
  -3  13  -2   19.50   11.82
   3  13  -2   18.30    6.70
   3 -13  -2   12.98    6.07
  -3 -13  -2   11.32    6.62
  -3  13  -1  125.39   10.65
   3  13  -1  127.13   11.64
   3 -13  -1  140.50   11.42
  -3 -13  -1  105.13   11.24
  -3  13  -1  146.91   16.31
  -3  13   0  117.89   10.41
   3  13   0  119.10   11.11
  -3  13   0  124.47   15.82
   3 -13   0  119.29   10.74
  -3 -13   0  110.62   10.59
  -3  13   1  103.17   14.81
  -3 -13   1   93.52    9.46
   3  13   1  101.43   10.40
   3 -13   1  107.64    9.72
  -3  13   2   31.60   11.72
   3  13   2   10.97    6.95
   3  13   3   19.30    6.80
  -3  13   3   20.16    6.04
  -3  13   3   22.56   11.34
   3  13   4  149.35   13.48
  -3  13   4  169.98   13.22
  -3  13   4  172.46   16.76
   3  13   5   12.96    6.32
  -3  13   5   10.77    5.99
  -3  13   6   77.25    8.59
   3  13   6   85.35    8.71
   3  13   7   45.59    7.21
  -3  13   7   52.22    6.99
   3  13   8  115.03   10.12
  -3  13   8  113.59   10.16
   3  13   9   94.80    8.87
  -3  13   9  102.09    9.03
  -3  13  10  115.96    9.52
   3  13  10  108.52    9.22
  -3  13  11   55.98    5.92
   3  13  11   50.78    5.57
  -3  13  12   77.03    6.30
  -3 -13  12   55.38    6.44
  -3  13  13    7.71    2.99
  -3  13  14   54.96    4.40
   3  14 -11   27.76    2.74
   3  14 -10   25.75    3.25
   3  14  -9   93.61    7.43
   3  14  -8   62.23    5.92
   3  14  -4   17.40    4.65
   3  14  -3   49.24    6.20
   3  14  -2   69.16    7.48
   3  14  -1  109.26    9.67
   3  14   0   85.17    8.43
  -3  14   1   88.07    7.49
   3  14   1   73.03    8.14
   3  14   2   65.70    7.52
  -3  14   2   69.41    6.59
   3  14   3   23.06    5.90
  -3  14   4   17.99    4.51
   3  14   4   12.86    5.35
   3  14   5   84.05    7.56
  -3  14   5   68.38    6.98
   3  14   6  175.46   13.21
  -3  14   6  175.47   13.00
  -3  14   7   53.73    5.52
   3  14   7   42.95    5.45
   3  14   8   86.44    7.43
  -3  14   8   95.30    7.49
   3  14   9   65.06    5.84
  -3  14   9   71.89    5.83
  -3 -14   9   62.04    6.81
  -3  14  10   35.35    3.50
   3  14  10   27.16    3.19
  -3  14  11   36.45    3.27
   3  15  -2    5.57    2.69
   3  15  -1   10.13    3.18
   3  15   0    4.41    3.13
   3  15   1    5.19    3.24
   3  15   2   10.26    3.25
  -3 -15   2   17.27    4.81
   3  15   3   11.33    3.06
  -3 -15   3    8.07    4.54
   3  15   4   12.32    2.99
  -3 -15   4   17.57    4.29
   3  15   5    3.86    2.37
  -3 -15   5    4.56    3.64
   3  15   6   58.72    4.41
  -3 -15   6   48.82    4.96
   4   0 -25   99.72   12.38
   4   0 -24   27.80   11.74
   4   0 -23   78.47   15.95
   4   0 -23   91.01   13.50
   4   0 -23   93.40   16.77
   4   0 -22   61.72   13.43
   4   0 -22   39.42   16.13
   4   0 -22   64.33   17.28
  -4   0 -22   37.15   19.25
   4   0 -21   31.87   13.67
   4   0 -21   26.20   17.65
  -4   0 -21   55.05   20.45
   4   0 -21   34.06   16.35
   4   0 -21   45.34    8.49
   4   0 -21   55.35   10.98
   4   0 -20   19.34   17.50
   4   0 -20   23.10   14.66
  -4   0 -20   44.49   21.36
   4   0 -20   22.84    7.92
   4   0 -20   20.38   17.30
   4   0 -20   25.12   11.39
   4   0 -19   44.69   14.77
  -4   0 -19   27.87   22.68
   4   0 -19   24.04   17.90
   4   0 -19   26.91   18.00
  -4   0 -19   28.35   20.61
   4   0 -19   39.18    8.36
   4   0 -18   15.43   27.32
  -4   0 -18   29.92   23.06
   4   0 -18   21.50   18.53
   4   0 -18   31.60   14.24
   4   0 -18   19.41    8.18
  -4   0 -18   40.91   21.60
   4   0 -18   23.13   17.50
   4   0 -17   94.01   27.93
   4   0 -17   65.58   19.04
  -4   0 -17   75.11   23.03
   4   0 -17   52.92   15.36
   4   0 -17   75.35   17.86
   4   0 -17   81.72   10.18
  -4   0 -17   71.47   22.04
   4   0 -16   97.62   26.40
  -4   0 -16   76.23   21.37
   4   0 -16   54.65   17.74
   4   0 -16   89.34   15.17
   4   0 -16   75.48   16.63
  -4   0 -16   66.88   20.14
   4   0 -16   39.94    9.85
   4   0 -15 1470.85   85.50
   4   0 -15 1290.51   76.71
  -4   0 -15  888.06   77.15
  -4   0 -15 1091.47   75.07
   4   0 -15 1101.49   74.84
   4   0 -15 1201.74   76.67
   4   0 -15  881.06   73.24
  -4   0 -15 1083.86   77.59
   4   0 -14  194.86   27.80
   4   0 -14  194.90   14.38
   4   0 -14  188.77   20.58
   4   0 -14  135.00   17.82
  -4   0 -14  137.16   18.57
  -4   0 -14  175.55   23.18
   4   0 -14  180.68   20.60
  -4   0 -14  139.47   22.53
   4   0 -13  873.55   52.76
   4   0 -13  954.42   61.78
  -4   0 -13  644.01   55.92
   4   0 -13  672.71   53.65
  -4   0 -13  684.25   54.17
   4   0 -13  828.90   55.35
  -4   0 -13  647.43   56.17
   4   0 -12  104.34   20.91
   4   0 -11  765.74   58.79
   4   0 -10   24.92   17.29
   4   0  -9  611.44   44.46
   4   0  -9  639.81   48.04
   4   0  -8  394.80   29.29
   4   0  -8  379.55   32.53
   4   0  -7  824.03   57.16
   4   0  -7  805.91   59.14
  -4   0  -6  611.36   39.60
  -4   0  -6  536.12   41.70
   4   0  -6  621.29   41.68
   4   0  -6  557.17   40.38
  -4   0  -6  544.89   40.12
   4   0  -6  646.96   44.00
   4   0  -5 5132.38  331.58
  -4   0  -5 4913.53  331.43
   4   0  -5 4741.52  330.70
   4   0  -5 5317.99  332.55
  -4   0  -4 1966.25  129.74
  -4   0  -4 1968.34  130.33
   4   0  -4 2169.24  130.41
   4   0  -4 1761.17  129.36
  -4   0  -4 1973.13  129.86
  -4   0  -3 4733.24  326.70
  -4   0  -3 4829.63  326.38
   4   0  -3 5047.33  326.65
  -4   0  -2 3463.20  232.72
  -4   0  -2 3504.94  232.99
   4   0  -2 3436.49  232.74
  -4   0  -1 9999.00  644.78
  -4   0  -1 9620.64  644.86
   4   0  -1 9331.34  644.60
  -4   0   0  420.91   31.78
   4   0   0  452.08   30.82
   4   0   1 7797.46  549.89
  -4   0   1 8963.96  550.40
   4   0   2 3259.07  218.44
  -4   0   8  329.34   25.34
  -4   0   9  218.19   18.38
  -4   0  10   15.40    8.41
  -4   0  11  554.61   37.55
  -4   0  11  521.01   37.21
  -4   0  11  545.27   38.21
  -4   0  12   64.38    7.23
  -4   0  12   79.78    7.70
  -4   0  12   86.62    9.43
  -4   0  13  667.64   46.05
   4  -1 -26   40.19    6.53
   4  -1 -25   63.47   11.70
   4   1 -25   79.49   10.25
   4   1 -24   34.49   12.90
   4   1 -24   40.32   10.54
   4  -1 -24   58.29   13.63
   4   1 -23  124.26   17.73
   4   1 -23   77.89   13.30
   4   1 -23   47.11   14.58
   4   1 -23   84.35    8.50
   4  -1 -23  102.25   16.56
   4  -1 -22   14.19   14.82
   4   1 -22   29.95   12.73
   4  -1 -22   14.71    7.30
   4   1 -22   11.08    6.77
   4  -1 -22   22.26   16.59
   4  -1 -22   30.44    9.92
   4   1 -22   -1.17   14.80
  -4  -1 -22   14.45   17.48
   4  -1 -21   41.79   16.61
   4   1 -21   54.14   14.55
   4  -1 -21   57.63   18.49
   4   1 -21   47.19   17.09
  -4  -1 -21   23.83   19.54
  -4   1 -21   38.77   20.38
   4  -1 -21   64.41    9.28
   4  -1 -21   46.54   11.54
   4   1 -20   25.71   14.25
  -4   1 -20   28.37   21.89
   4  -1 -20   24.03   17.27
   4   1 -20    0.71   17.10
   4  -1 -20   19.72   17.29
  -4   1 -20    8.70   21.23
   4   1 -20   10.08    9.75
  -4  -1 -20   13.21   18.74
   4  -1 -20   17.99   11.47
   4  -1 -20   27.69    8.86
   4   1 -19   17.88   25.99
   4  -1 -19   35.53   18.46
  -4   1 -19   34.99   22.14
   4   1 -19   68.10   15.96
   4  -1 -19   71.16    9.93
   4  -1 -19   45.84   19.21
   4   1 -19   50.22    8.78
   4   1 -19   51.82   17.75
  -4  -1 -19   53.98   22.46
  -4   1 -19   97.50   23.67
   4   1 -18   67.74   27.69
  -4  -1 -18   10.33   23.03
   4  -1 -18   23.42   18.41
  -4   1 -18   -5.55   22.69
   4   1 -18   55.81   15.72
   4  -1 -18   62.06   17.58
   4   1 -18   38.04   16.75
   4  -1 -18   45.59    9.38
  -4  -1 -18   25.87   20.16
  -4   1 -18   30.89   22.21
   4   1 -18   54.76    8.80
   4  -1 -17  828.57   61.77
   4   1 -17  815.75   61.33
   4  -1 -17  598.37   50.25
  -4  -1 -17  472.39   52.13
   4   1 -17  644.65   48.78
  -4   1 -17  523.78   51.90
   4  -1 -17  745.67   46.22
   4   1 -17  662.50   50.34
  -4   1 -17  580.28   52.48
   4  -1 -17  639.58   50.38
  -4  -1 -17  625.71   52.11
   4   1 -16   59.91   24.94
   4  -1 -16   44.79   26.03
  -4  -1 -16   53.98   21.16
  -4  -1 -16   34.67   12.52
  -4   1 -16   26.07   19.78
  -4   1 -16   33.34   14.98
   4  -1 -16   26.75   15.49
   4   1 -16   49.32   13.91
   4  -1 -16   42.29    8.32
   4  -1 -16   35.61   16.67
   4   1 -16   49.01   17.18
   4  -1 -16   27.92   10.16
  -4   1 -16   17.95   20.30
  -4  -1 -16   22.04   18.68
   4   1 -15  -18.01   22.54
   4  -1 -15  -10.94   22.49
   4   1 -15   11.16   12.48
  -4   1 -15   -2.46   18.62
   4  -1 -15   -4.03   14.69
  -4  -1 -15    8.31   17.71
  -4  -1 -15   -3.26   12.31
  -4   1 -15    8.33   14.14
   4   1 -15    4.22    7.68
  -4   1 -15   -0.80   18.74
   4  -1 -15   -5.93    9.41
   4  -1 -15    7.22    6.81
   4  -1 -15    0.66   14.71
  -4  -1 -15   -0.49   10.29
  -4  -1 -15    7.73   17.38
   4  -1 -14  210.65   16.04
   4  -1 -14  245.01   29.60
   4   1 -14  241.73   16.89
   4   1 -14  206.64   30.02
   4   1 -14  206.79   15.81
  -4   1 -14  185.94   20.44
  -4  -1 -14  153.14   24.17
   4  -1 -14  203.44   19.51
   4   1 -14  194.07   19.90
   4  -1 -14  215.85   21.55
  -4   1 -14  191.70   23.02
  -4  -1 -14  180.33   23.56
   4  -1 -14  167.11   17.91
  -4   1 -14  192.14   23.71
   4  -1 -14  222.95   22.08
   4   1 -13   72.93   20.41
   4   1 -13   76.35    8.96
   4  -1 -13   80.46   22.27
   4   1 -13   58.73    6.84
  -4  -1 -13   53.95   13.13
  -4   1 -13   50.32   15.95
  -4  -1 -13   38.76   17.01
  -4   1 -13   41.43   13.09
  -4  -1 -13   56.46   17.46
   4  -1 -13   70.63   14.45
  -4   1 -13   42.61   17.00
   4   1 -12   54.32   17.71
   4  -1 -12   28.51    9.80
   4  -1 -12   32.26   19.43
   4   1 -12   38.58    7.65
   4   1 -11   40.94   18.36
   4   1 -11   20.57    6.73
   4  -1 -11   22.37   16.10
   4  -1 -11   19.42    7.88
   4  -1 -10   35.11    9.27
   4  -1 -10   35.37   17.55
   4   1 -10   28.88   17.20
  -4  -1 -10   21.64    4.63
   4  -1 -10   22.06    7.28
   4  -1  -9    5.56   15.13
   4  -1  -9   12.52    9.21
   4   1  -9   20.34   15.14
  -4  -1  -9   18.54    3.81
   4  -1  -9   15.00    6.71
   4  -1  -8  766.99   51.62
  -4   1  -8  670.94   51.04
   4   1  -8  734.75   54.68
   4  -1  -8  710.61   50.25
   4  -1  -8  843.01   54.81
  -4  -1  -8  738.34   49.43
  -4  -1  -7  326.63   21.07
  -4   1  -7  294.49   22.61
   4  -1  -7  300.07   22.71
  -4  -1  -7  294.87   20.50
   4  -1  -7  303.00   21.41
  -4  -1  -7  303.09   20.38
  -4  -1  -7  261.95   20.80
   4  -1  -7  319.54   26.87
   4   1  -7  257.92   26.57
  -4  -1  -6 1447.84   94.62
  -4  -1  -6 1442.82   94.93
  -4   1  -6 1362.19   94.86
  -4  -1  -6 1298.27   96.63
   4  -1  -6 1482.76   95.96
   4  -1  -6 1402.23   97.51
   4  -1  -6 1356.37   95.01
   4   1  -6 1414.32   97.61
  -4  -1  -5  573.77   43.30
  -4   1  -5  584.57   41.16
   4  -1  -5  648.42   42.23
  -4   1  -5  556.43   42.09
   4   1  -5  597.97   44.33
   4  -1  -5  609.44   41.13
   4  -1  -5  661.86   43.85
  -4   1  -4 1570.66  109.51
  -4   1  -4 1659.82  110.02
  -4  -1  -4 1585.90  110.58
   4  -1  -4 1783.02  110.08
   4  -1  -4 1705.95  110.90
  -4   1  -4 1557.96  109.74
   4  -1  -4 1602.00  109.18
  -4   1  -3  956.02   62.44
  -4  -1  -3  907.52   62.90
  -4  -1  -3  868.95   61.99
   4  -1  -3  976.62   62.15
   4  -1  -3  892.81   61.26
  -4   1  -3  877.65   62.22
  -4  -1  -2  624.76   43.73
  -4  -1  -2  645.05   44.51
   4  -1  -2  647.90   43.47
  -4   1  -2  687.16   43.97
   4  -1  -2  592.53   42.64
  -4   1  -2  650.68   43.42
  -4   1  -2  651.88   44.11
  -4  -1  -1 6745.23  443.16
  -4  -1  -1 6638.00  442.83
   4  -1  -1 7287.99  442.69
  -4   1  -1 6352.81  443.00
  -4   1  -1 6188.85  442.41
  -4  -1   0 4636.57  304.42
  -4  -1   0 4900.92  304.67
  -4   1   0 4305.93  303.94
  -4  -1   1 7635.71  469.13
  -4  -1   1 7607.95  469.05
  -4   1   1 6390.01  468.47
  -4  -1   2  659.13   43.11
  -4  -1   2  648.18   42.83
  -4   1   2  577.04   42.24
  -4  -1   3 1020.41   65.39
  -4  -1   3 1007.31   65.31
  -4   1   3  865.29   64.62
  -4   1   3 1044.25   66.09
  -4  -1   4 1555.02  101.95
  -4  -1   4 1547.59  101.97
   4  -1   4 1468.34  101.03
  -4   1   4 1570.30  102.64
  -4  -1   5  687.96   45.03
   4   1   5  668.83   43.88
   4  -1   5  630.75   43.67
  -4   1   5  723.36   46.17
  -4  -1   6 1232.07   85.87
  -4   1   6 1319.79   86.70
  -4  -1   7  349.22   24.97
  -4  -1   8  616.12   43.05
  -4  -1   8  632.45   42.79
  -4   1   8  610.41   43.87
  -4  -1   9    5.13    5.29
  -4  -1   9    8.13    5.57
  -4   1   9    5.30    8.18
  -4  -1  10   22.79    5.65
  -4  -1  10   14.43    4.85
  -4   1  10   21.48    8.14
  -4  -1  11   36.35    5.90
  -4  -1  11   35.01    4.89
  -4  -1  11   34.17    9.02
  -4   1  11   36.18    8.04
  -4  -1  12   23.27    5.30
  -4  -1  12   27.13    8.29
   4  -2 -26    9.94    5.11
   4  -2 -25   68.17   11.33
   4   2 -24   38.28   10.25
   4  -2 -24   55.71   13.14
   4   2 -23  150.79   19.91
   4   2 -23  182.42   17.72
   4  -2 -23  165.75   19.36
   4   2 -23  183.10   18.37
   4  -2 -23  172.32   15.90
   4   2 -22   17.65   16.33
   4  -2 -22   16.69   10.95
   4   2 -22   11.69   12.81
   4  -2 -22   19.72   10.13
   4  -2 -22    2.41   16.03
  -4  -2 -22   30.90   17.35
   4   2 -22   21.02   13.82
   4   2 -22   24.90    6.37
   4   2 -21  361.71   35.55
  -4   2 -21  286.52   35.63
   4   2 -21  392.96   32.33
   4  -2 -21  408.82   31.19
   4  -2 -21  296.29   32.08
   4  -2 -21  395.66   33.87
   4   2 -21  400.37   33.30
   4   2 -21  424.75   28.63
   4  -2 -21  444.44   29.52
  -4  -2 -21  383.37   35.06
   4  -2 -20   68.36   14.51
  -4   2 -20   60.03   22.32
   4  -2 -20   66.13   17.92
   4   2 -20   81.50   21.37
   4   2 -20   66.66   16.53
  -4   2 -20   64.58   22.95
   4  -2 -20   81.55   10.64
  -4  -2 -20   96.40   20.97
   4  -2 -20   72.51   19.00
   4   2 -20   74.11   17.76
   4  -2 -20   68.27   13.33
   4   2 -20   72.01    9.13
   4   2 -19  188.21   31.40
   4  -2 -19  218.59   32.63
   4  -2 -19  142.55   17.40
   4   2 -19  140.64   22.24
  -4   2 -19   86.06   24.18
   4  -2 -19   65.19   19.73
   4   2 -19  107.06   18.70
   4   2 -19  105.39   19.85
  -4  -2 -19  111.27   23.34
   4  -2 -19  159.03   17.06
  -4   2 -19  157.80   26.11
   4  -2 -19  119.50   21.38
   4  -2 -19  160.15   14.23
   4  -2 -18   57.63   27.33
   4   2 -18   50.39   26.49
   4   2 -18   19.52   14.82
   4   2 -18   22.23   18.26
   4  -2 -18   46.63   14.52
  -4   2 -18   20.11   20.39
   4  -2 -18   84.49   18.83
   4   2 -18   25.30   17.00
   4  -2 -18   59.66   10.03
  -4   2 -18   23.75   21.55
   4  -2 -18   45.29   18.82
  -4  -2 -18   48.11   19.99
   4  -2 -17  116.84   29.26
   4   2 -17   96.51   28.79
   4   2 -17   58.18   15.88
   4  -2 -17   47.06   17.32
  -4   2 -17   78.38   22.74
  -4  -2 -17   88.35   15.57
  -4   2 -17   79.33   16.97
   4  -2 -17   64.20   14.80
   4   2 -17   84.11   19.96
   4  -2 -17   99.00   11.34
   4   2 -17   78.10   18.32
   4  -2 -17   69.29   18.65
  -4  -2 -17   69.74   20.22
  -4   2 -17   62.17   22.46
   4  -2 -16   -1.72   23.59
   4   2 -16   -3.35   24.09
  -4   2 -16   19.90   18.36
  -4  -2 -16   15.06   13.11
  -4   2 -16   -6.67   15.03
   4  -2 -16   25.17   16.27
   4   2 -16  -11.65   13.62
   4   2 -16    7.09   16.03
   4  -2 -16   27.49   13.12
   4  -2 -16   12.29    7.97
   4   2 -16    6.82    6.16
  -4  -2 -16   -4.77   17.27
   4   2 -16   11.96   14.30
  -4   2 -16   12.14   20.30
   4  -2 -16   19.65   16.75
   4   2 -15  703.65   44.36
   4   2 -15  722.14   55.70
  -4  -2 -15  408.97   49.49
  -4   2 -15  532.22   48.85
   4   2 -15  682.59   47.72
  -4  -2 -15  667.16   46.24
   4  -2 -15  604.40   47.66
  -4   2 -15  624.39   46.65
   4  -2 -15  653.03   45.94
   4   2 -15  578.32   46.18
   4   2 -15  676.64   43.43
  -4  -2 -15  581.65   49.00
   4  -2 -15  673.65   47.89
   4  -2 -15  416.79   44.46
   4  -2 -15  711.82   44.21
   4   2 -15  690.22   47.47
  -4  -2 -15  563.29   45.83
  -4   2 -15  586.79   49.93
   4   2 -14   83.60   23.36
   4   2 -14   59.00    8.90
  -4   2 -14   39.68   17.78
   4   2 -14   70.31   14.14
   4   2 -14   57.25   12.65
  -4  -2 -14   23.17   18.89
   4  -2 -14   65.20   12.63
  -4  -2 -14   82.65   14.23
   4  -2 -14   65.79   15.43
  -4   2 -14   63.40   14.26
   4   2 -14   55.74    7.24
   4   2 -14   56.01   15.31
  -4  -2 -14   44.40   17.06
   4  -2 -14   72.72   16.70
  -4  -2 -14   77.33   12.96
   4  -2 -14   44.68   11.11
  -4   2 -14   78.35   18.94
   4  -2 -14   60.65    8.88
   4  -2 -13  414.26   28.89
   4   2 -13  420.42   29.25
   4   2 -13  375.44   38.04
   4  -2 -13  429.35   30.61
   4   2 -13  418.36   31.49
  -4   2 -13  329.85   33.18
  -4  -2 -13  306.92   33.97
  -4   2 -13  344.54   31.16
   4   2 -13  412.41   27.67
   4  -2 -13  411.84   32.18
  -4   2 -13  327.46   33.81
  -4  -2 -13  315.83   33.00
   4  -2 -13  419.94   28.37
   4  -2 -13  329.90   29.36
   4   2 -12   11.15    7.61
  -4  -2 -12    7.67    5.03
   4  -2 -12    1.62    6.87
   4   2 -11  427.97   31.61
  -4   2 -11  466.00   42.87
   4  -2 -11  425.79   30.81
  -4  -2 -11  430.18   29.49
  -4  -2 -11  426.48   29.89
   4   2 -11  420.69   38.04
  -4   2 -10   26.15   21.89
   4   2 -10    6.06   17.05
   4  -2 -10    4.32    9.22
   4  -2 -10    7.20    6.97
  -4  -2 -10    9.03    3.15
  -4  -2 -10    5.58    4.22
   4   2  -9  163.89   20.63
   4   2  -9  154.33   14.04
  -4   2  -9  154.02   26.75
   4  -2  -9  157.87   14.69
  -4  -2  -9  159.26   12.20
   4  -2  -9  152.16   13.08
  -4  -2  -9  152.66   11.63
  -4  -2  -9  157.32   11.23
  -4   2  -8  252.94   20.08
   4   2  -8  264.02   20.70
   4  -2  -8  265.22   20.89
  -4  -2  -8  262.65   18.99
  -4   2  -8  307.12   30.28
   4   2  -8  253.82   25.01
  -4  -2  -8  296.36   18.46
   4  -2  -8  304.20   19.53
  -4  -2  -8  277.77   18.63
  -4  -2  -8  203.68   18.59
  -4  -2  -7  474.69   31.46
  -4   2  -7  415.57   30.97
  -4  -2  -7  488.54   32.06
  -4   2  -7  441.21   32.30
   4   2  -7  462.96   32.80
   4  -2  -7  486.83   33.16
   4  -2  -7  473.23   31.85
  -4  -2  -7  476.91   31.16
   4   2  -7  416.81   36.19
   4  -2  -6 1959.56  123.57
  -4   2  -6 1759.01  123.03
  -4   2  -6 1852.31  122.50
   4  -2  -6 1832.46  122.60
   4   2  -6 1689.58  125.30
  -4   2  -6 1775.95  122.80
  -4  -2  -5  835.07   70.84
  -4  -2  -5 1026.50   69.03
   4  -2  -5 1043.64   68.68
   4   2  -5 1076.78   71.90
  -4   2  -4  776.34   52.99
  -4  -2  -4  745.00   52.39
  -4  -2  -4  625.67   54.27
   4  -2  -4  798.13   51.97
  -4   2  -4  786.41   52.53
  -4  -2  -3   56.45   13.28
   4  -2  -3   63.07    6.05
  -4   2  -3   72.21    8.40
  -4  -2  -2 2256.72  161.74
   4  -2  -2 2504.23  160.08
  -4   2  -2 2380.58  161.15
  -4   2  -2 2232.91  160.46
  -4  -2  -1  179.60   15.74
  -4  -2  -1  187.58   18.03
  -4   2  -1  179.16   17.03
  -4   2  -1  180.80   14.88
   4  -2  -1  196.18   13.38
  -4  -2   0   53.32   11.31
  -4  -2   0   54.10    8.43
  -4   2   0   47.58    7.42
  -4  -2   1  143.66   14.33
  -4  -2   1  144.96   12.72
  -4   2   1  137.54   11.86
  -4  -2   2 2346.38  156.77
   4   2   2 2281.77  156.16
  -4  -2   2 2426.17  156.88
  -4   2   2 2289.39  157.11
  -4   2   2 2316.72  156.16
  -4  -2   3   81.92    9.90
  -4  -2   3   81.71   10.57
  -4   2   3   86.23   12.07
  -4   2   3   81.75    8.44
  -4  -2   4  657.10   45.40
   4   2   4  654.14   44.48
  -4  -2   4  686.02   45.44
  -4   2   4  702.50   46.25
  -4   2   4  613.95   44.69
  -4  -2   5  975.40   66.04
   4   2   5  955.05   65.20
  -4   2   5  993.91   66.88
  -4  -2   6 1606.49  100.55
  -4   2   6 1620.90  101.31
  -4   2   6 1367.53  100.00
  -4  -2   7  530.97   36.58
  -4  -2   7  519.99   36.76
  -4  -2   8  198.77   16.23
  -4  -2   8  212.34   16.00
  -4   2   8  232.00   17.97
  -4  -2   9  196.52   14.93
  -4  -2   9  199.16   15.40
  -4  -2  10   -2.10    5.61
  -4  -2  13  274.69   21.65
   4   3 -25   39.57    9.87
   4  -3 -25   93.48   10.22
   4   3 -24   19.37   12.41
   4   3 -24   21.38    9.27
   4  -3 -24   21.54   11.54
   4   3 -23   47.17   14.85
   4   3 -23   31.18   11.73
   4  -3 -23   37.24   13.54
   4   3 -22   -2.51   12.08
   4   3 -22    5.14   16.78
  -4  -3 -22   -0.58   16.13
   4  -3 -22    0.84   10.54
   4  -3 -22   -4.56   15.49
  -4   3 -21   45.59   20.55
   4   3 -21   41.14   14.47
   4   3 -21   43.51   19.16
   4  -3 -21   49.37   16.68
   4   3 -21   58.86    7.76
   4  -3 -21   80.04   12.89
   4   3 -21   60.00   14.34
  -4  -3 -21   57.21   17.49
  -4   3 -20   -5.90   19.50
   4   3 -20    8.55   18.96
   4   3 -20   15.19   14.39
   4  -3 -20   17.99   12.02
   4  -3 -20   24.36    9.28
   4   3 -20   12.77    6.53
   4  -3 -20   18.70   16.43
  -4  -3 -20  -13.12   18.04
   4   3 -20   15.91   14.60
   4  -3 -20   15.23   12.29
   4   3 -19  403.13   41.92
  -4   3 -19  259.68   32.17
   4   3 -19  276.08   28.87
   4   3 -19  358.92   31.21
   4  -3 -19  316.01   26.66
   4  -3 -19  259.13   28.04
   4  -3 -19  352.04   25.36
   4   3 -19  330.33   29.30
   4  -3 -19  282.05   29.65
   4   3 -19  332.52   23.92
   4  -3 -19  355.72   28.54
  -4  -3 -19  320.30   31.49
   4   3 -18  153.19   28.87
   4   3 -18  113.11   20.06
  -4  -3 -18   78.21   16.41
   4  -3 -18   60.82   16.51
  -4   3 -18   72.12   21.13
   4   3 -18   66.59   16.25
   4  -3 -18   80.36   14.55
  -4   3 -18   91.43   23.06
   4  -3 -18   84.72   19.64
   4   3 -18   85.37   17.22
   4  -3 -18  116.51   12.29
   4  -3 -18   96.52   15.66
  -4  -3 -18   59.16   19.89
   4   3 -17  583.47   54.57
   4  -3 -17  718.16   54.76
  -4   3 -17  405.98   44.91
   4  -3 -17  420.97   42.18
  -4   3 -17  500.21   42.54
   4   3 -17  580.55   44.52
   4  -3 -17  532.42   41.07
   4   3 -17  585.55   38.56
   4   3 -17  529.58   42.36
  -4  -3 -17  541.42   42.07
  -4   3 -17  483.24   46.42
   4   3 -17  545.28   42.76
   4  -3 -17  557.34   43.76
   4  -3 -17  644.33   39.81
  -4  -3 -17  499.12   44.49
   4  -3 -16   10.26   24.86
   4   3 -16   22.15   24.27
   4  -3 -16   16.89   15.23
  -4   3 -16   22.54   19.94
   4   3 -16   40.39   15.08
  -4  -3 -16   30.23   15.18
   4   3 -16   19.45   16.81
  -4   3 -16   15.66   15.04
   4  -3 -16   24.37   12.47
  -4  -3 -16   39.30   18.31
   4   3 -16   32.47    6.98
   4  -3 -16   50.59   17.04
  -4   3 -16   26.01   20.70
   4  -3 -16   35.90    9.00
   4   3 -16    6.34   15.06
   4  -3 -15  225.69   17.81
   4  -3 -15  260.13   32.18
   4  -3 -15  205.24   18.53
   4   3 -15  218.75   31.64
  -4  -3 -15  215.79   21.28
   4   3 -15  210.22   22.19
  -4   3 -15  185.02   24.94
  -4   3 -15  160.49   20.67
   4  -3 -15  182.21   19.11
   4   3 -15  146.38   20.02
  -4  -3 -15  151.75   19.80
   4  -3 -15  198.87   17.10
   4  -3 -15  179.90   22.30
   4   3 -15  209.07   21.37
   4   3 -15  197.09   15.39
  -4   3 -15  170.45   25.02
   4  -3 -14  240.49   18.54
   4   3 -14  241.59   18.40
   4  -3 -14  238.02   19.83
   4  -3 -14  258.91   30.98
   4   3 -14  213.01   29.71
   4   3 -14  168.51   20.34
  -4  -3 -14  205.28   21.74
  -4   3 -14  199.48   21.00
  -4   3 -14  148.83   24.27
   4  -3 -14  198.85   19.29
   4   3 -14  187.77   21.44
   4  -3 -14  228.07   17.54
   4   3 -14  204.31   16.44
   4  -3 -14  213.43   22.64
   4   3 -14  232.49   21.78
  -4   3 -14  174.70   25.27
  -4  -3 -14  199.99   21.55
   4  -3 -13  257.60   19.73
  -4  -3 -13  261.34   17.71
   4   3 -13  266.90   30.09
  -4  -3 -13  251.39   18.55
   4   3 -13  246.32   20.34
   4  -3 -13  275.45   21.59
   4  -3 -13  310.93   31.60
  -4   3 -13  195.10   24.40
  -4   3 -13  229.11   22.59
   4   3 -13  263.70   22.93
   4   3 -13  238.38   18.35
  -4  -3 -13  227.00   24.94
   4  -3 -13  277.45   24.08
  -4   3 -13  189.22   25.42
   4  -3 -13  255.20   19.19
   4  -3 -13  141.20   20.58
  -4  -3 -12   24.78    6.03
  -4  -3 -12   25.85    4.09
   4  -3 -12   27.82    7.67
   4   3 -12   24.97    8.56
   4   3 -12   12.58   19.00
   4  -3 -12   26.29   19.04
   4   3 -12   18.39   10.96
   4  -3 -12   17.80    9.85
   4  -3 -12   26.40   13.52
   4  -3 -12   14.14    6.57
   4   3 -12   21.01    5.29
   4  -3 -11  687.49   49.97
   4   3 -11  635.11   43.86
   4  -3 -11  611.56   42.74
   4   3 -11  591.13   49.62
  -4  -3 -11  614.53   42.01
  -4  -3 -11  594.46   41.54
   4   3 -10   54.73   17.91
  -4  -3 -10   33.19    6.43
   4  -3 -10   21.18   16.04
   4  -3 -10   36.29    9.25
  -4  -3 -10   34.29    4.46
  -4  -3 -10   36.22    5.34
   4  -3 -10   39.08    7.23
   4   3  -9  990.44   71.62
   4  -3  -9 1128.32   75.33
  -4  -3  -9  957.58   70.44
   4  -3  -9 1001.69   71.74
   4  -3  -9  993.70   70.46
  -4  -3  -9 1168.97   70.01
   4   3  -9 1008.87   75.62
  -4  -3  -9  992.84   69.98
   4   3  -8  161.80   14.39
  -4   3  -8  145.90   12.40
  -4  -3  -8  146.37   12.16
  -4  -3  -8  149.94   13.17
   4  -3  -8  162.01   18.43
   4  -3  -8  154.36   14.75
   4   3  -8  162.37   20.42
  -4   3  -8  141.90   12.93
   4  -3  -8  159.51   12.44
  -4   3  -7  588.34   41.74
   4  -3  -7  580.46   44.69
  -4  -3  -7  610.69   41.45
  -4   3  -7  586.22   40.84
   4   3  -7  625.08   42.86
   4  -3  -7  629.36   41.42
   4   3  -7  630.86   46.05
  -4   3  -7  587.94   41.79
   4  -3  -6   41.73   11.40
   4   3  -6   24.66   14.15
  -4   3  -6   30.27    7.22
  -4  -3  -6   25.22    6.42
   4   3  -6   22.35    8.30
  -4   3  -6   33.77    7.47
   4  -3  -6   17.34    7.65
   4  -3  -6   29.54    5.48
  -4   3  -5   78.12    9.66
   4   3  -5   93.81   10.52
  -4  -3  -5   91.42    8.95
   4  -3  -5   89.25   11.36
   4  -3  -5   78.50    7.59
   4  -3  -5   80.88    9.37
   4   3  -4  447.88   30.96
  -4  -3  -4  413.42   30.17
   4  -3  -4  359.88   30.60
   4  -3  -4  386.52   29.85
   4  -3  -4  477.20   29.56
  -4   3  -4  443.23   30.10
  -4  -3  -3   84.11    8.89
   4   3  -3   80.11    9.95
   4  -3  -3  111.12    8.06
   4  -3  -3   79.59    9.12
   4  -3  -3   76.51    8.96
  -4   3  -3   94.71    9.95
   4   3  -2   96.71    9.70
  -4  -3  -2   98.81   15.34
   4  -3  -2  103.72    7.82
   4  -3  -2   74.03    7.93
  -4   3  -2   99.62    9.92
   4  -3  -2   78.92    8.45
  -4  -3  -1  498.77   30.55
   4   3  -1  493.44   27.58
  -4   3  -1  581.08   27.54
   4   3   0  434.68   29.03
  -4  -3   0  383.33   31.45
   4  -3   0  388.66   28.00
  -4   3   0  432.11   29.02
   4   3   1  615.60   44.48
  -4  -3   1  612.96   46.00
  -4   3   1  686.88   44.48
   4   3   2   89.30    9.16
  -4  -3   2   98.73   13.66
  -4   3   2  106.39    9.87
  -4  -3   3   20.36   10.36
  -4   3   3   14.14    6.65
   4   3   4  331.12   25.39
  -4   3   4  402.43   25.82
  -4  -3   5   92.73   11.90
  -4  -3   6   28.45    8.67
  -4   3   6   23.69    6.29
  -4  -3   7  538.33   38.09
  -4   3   7  533.30   36.99
  -4   3   8   97.32    9.02
   4   4 -25    4.60    6.92
   4  -4 -25    1.69    6.09
   4   4 -24   31.91   11.14
   4   4 -24   16.49    8.48
   4  -4 -24   23.13   10.09
   4   4 -23   26.21   13.64
   4   4 -23   17.12   10.46
   4  -4 -23   34.99    9.22
   4  -4 -23   23.25   12.54
   4   4 -22   -1.83   16.10
   4   4 -22    1.17   11.21
   4  -4 -22    4.19   10.37
   4  -4 -22    9.33   13.67
   4   4 -21   74.41   18.50
   4  -4 -21   53.39   11.79
  -4   4 -21   24.58   19.08
   4   4 -21   40.31   13.30
   4  -4 -21   22.56   15.90
   4  -4 -21   12.74   11.51
  -4   4 -20   29.66   19.58
   4   4 -20    9.08   13.92
   4   4 -20   22.64   17.40
   4   4 -20   11.51    5.66
   4  -4 -20   19.59   15.64
   4  -4 -20   18.74   12.66
  -4   4 -19   26.54   19.61
   4   4 -19    9.22   14.78
   4   4 -19   50.70   18.65
   4   4 -19   29.30    6.87
   4  -4 -19   30.93    9.67
   4  -4 -19   13.82   16.73
   4  -4 -19   51.98   13.82
   4   4 -19   25.63   13.13
   4   4 -18   54.51   26.18
  -4  -4 -18    9.82   15.09
   4   4 -18   18.22   18.26
  -4   4 -18    3.53   20.86
   4   4 -18    2.82   15.16
   4  -4 -18    6.75   11.23
   4  -4 -18   11.38    9.42
   4   4 -18   18.54    7.04
   4  -4 -18    0.71   16.37
   4   4 -18   -8.54   13.57
   4  -4 -18   11.84   13.03
   4   4 -17   39.14   27.26
   4   4 -17   24.55   17.86
  -4   4 -17   42.49   20.12
   4   4 -17   41.98   16.01
   4  -4 -17   48.46   12.35
   4   4 -17   60.78    7.96
   4  -4 -17   61.79   17.18
   4  -4 -17   58.24   10.67
   4  -4 -17   53.50   14.91
   4   4 -17   70.41   14.79
   4  -4 -16   80.16   11.39
   4   4 -16   56.17   27.18
   4   4 -16   76.96   18.04
  -4   4 -16   26.11   18.77
   4  -4 -16   64.73   12.84
   4   4 -16   44.70   15.35
   4  -4 -16   84.54   11.60
   4  -4 -16   64.92   17.62
   4   4 -16   62.24   15.24
   4   4 -16   80.51    9.01
  -4  -4 -16   61.83   18.82
   4  -4 -15  205.07   18.60
   4   4 -15  255.62   32.12
   4  -4 -15  207.41   19.78
   4   4 -15  162.77   21.57
  -4  -4 -15  214.82   22.80
  -4   4 -15  188.40   26.04
   4  -4 -15  208.30   19.61
   4   4 -15  233.93   23.94
   4   4 -15  221.15   21.20
  -4  -4 -15  196.17   23.90
   4   4 -15  221.46   16.82
   4  -4 -15  226.17   18.61
   4  -4 -15  207.82   23.78
   4  -4 -14  158.41   14.67
  -4  -4 -14  156.27   12.28
  -4  -4 -14  167.20   13.85
   4   4 -14  169.05   28.76
   4  -4 -14  162.35   16.48
   4  -4 -14  154.59   26.29
   4   4 -14  167.07   19.22
   4   4 -14  133.13   18.55
  -4  -4 -14  147.09   19.94
  -4   4 -14  118.73   22.36
   4   4 -14  157.73   13.07
   4  -4 -14  151.51   14.17
   4   4 -14  138.93   17.41
  -4  -4 -14  163.17   20.41
   4  -4 -14  153.17   19.49
   4   4 -13  146.49   12.33
  -4  -4 -13  151.31   11.61
   4  -4 -13  147.07   13.84
  -4  -4 -13  160.67   13.02
   4   4 -13  159.84   25.45
   4  -4 -13  134.49   23.10
   4  -4 -13  168.14   15.72
   4   4 -13  182.21   17.67
  -4   4 -13  120.76   17.15
  -4  -4 -13  145.17   18.23
   4   4 -13  143.99   12.26
  -4   4 -13  103.17   20.57
   4  -4 -13  143.65   13.50
  -4  -4 -13  112.08   16.44
  -4  -4 -13  121.42   19.92
   4  -4 -13  152.64   19.84
  -4  -4 -12    6.91    5.87
  -4  -4 -12    1.01    4.16
   4  -4 -12    5.24    7.96
  -4   4 -12   25.73   22.88
   4  -4 -12   10.72   17.40
   4   4 -12   -1.94    9.42
   4  -4 -12    5.08    9.47
   4   4 -12   18.38   20.57
  -4   4 -12    5.57    8.35
   4   4 -12   -2.50   10.91
  -4   4 -12  -17.14   16.34
  -4   4 -12   -8.55   11.82
  -4  -4 -12  -13.86   13.52
   4  -4 -12   -9.84   14.59
  -4  -4 -12   11.29   14.81
  -4  -4 -12   -8.30   11.65
  -4   4 -12    0.65   15.91
   4  -4 -12    4.62   10.19
   4  -4 -12    4.08    6.50
   4   4 -12    2.40    5.18
  -4  -4 -11  125.80    9.75
   4  -4 -11  129.26   11.58
  -4  -4 -11  125.74   10.57
   4   4 -11  135.10   14.30
  -4  -4 -11  119.36   11.43
   4  -4 -11  147.73   20.22
  -4   4 -11  142.40   25.65
   4   4 -11  135.36   23.07
  -4  -4 -11  137.73   17.07
   4   4 -11  125.34   15.08
   4  -4 -11  114.58   11.15
   4  -4 -11   77.07   14.17
   4   4 -11  104.31   10.18
   4  -4 -11  116.76   17.53
  -4  -4 -11  131.64   15.37
  -4   4 -10  128.93   25.04
   4  -4 -10   74.21   16.40
  -4  -4 -10   78.45    9.60
   4  -4 -10   81.82   11.31
   4   4 -10   97.02   21.38
  -4   4 -10   74.59    9.20
  -4  -4 -10  107.03    8.27
   4  -4 -10   80.67    9.28
  -4   4  -9  200.63   25.69
   4   4  -9  164.58   15.35
  -4  -4  -9  142.41   12.50
   4  -4  -9  144.61   14.52
   4   4  -9  137.41   22.65
   4  -4  -9  139.57   17.97
   4  -4  -9  145.51   12.25
  -4   4  -9  137.90   12.82
  -4   4  -8  133.20   23.09
  -4   4  -8   91.93    9.33
   4   4  -8  120.91   12.94
   4  -4  -8   86.14   14.81
  -4  -4  -8  109.11   10.13
   4   4  -8   85.52   18.92
   4  -4  -8  108.34   10.07
  -4  -4  -8  109.97    8.86
   4  -4  -8  101.36   11.78
  -4   4  -8  110.03   10.85
   4   4  -7  424.68   31.60
  -4   4  -7  396.25   29.50
  -4   4  -7  421.37   36.53
  -4  -4  -7  415.00   30.38
   4  -4  -7  370.52   31.73
   4  -4  -7  459.40   29.25
   4   4  -7  419.79   34.79
   4  -4  -7  382.03   30.24
  -4   4  -7  427.00   29.84
   4   4  -6  245.20   19.43
  -4  -4  -6  236.26   18.25
   4  -4  -6  200.07   18.56
  -4   4  -6  212.29   17.62
   4   4  -6  225.22   23.52
   4  -4  -6  247.44   16.95
   4  -4  -6  211.24   17.99
   4   4  -5 1403.75   92.49
  -4  -4  -5 1423.04   91.96
   4  -4  -5 1560.55   91.25
   4   4  -5 1374.34   94.74
   4  -4  -5 1313.28   91.50
  -4   4  -5 1363.68   91.48
   4   4  -4  135.39   13.29
  -4  -4  -4  113.13   11.40
   4  -4  -4  143.61   10.44
  -4   4  -4  117.45   11.88
   4  -4  -4   94.82   11.07
  -4  -4  -3 1106.10   73.61
   4   4  -3 1077.09   73.99
   4  -4  -3 1054.27   72.96
   4   4  -2   55.20    9.32
  -4  -4  -2   49.84    8.20
   4   4  -1   77.89    9.71
   4  -4   0  464.23   32.38
   4   4   0  462.30   32.47
   4  -4   0  441.32   31.02
   4  -4   1  112.90   11.39
   4   4   1  113.91   11.16
   4  -4   1  122.86    9.40
   4   4   2   45.93    7.75
   4  -4   3  800.98   54.98
  -4   4   4  113.00   11.10
  -4   4   5 1231.29   83.58
  -4   4   7  432.28   30.51
  -4   4   8   98.50    9.62
  -4   4   9   69.37    8.17
  -4   4  10   60.44    7.24
   4   5 -24    5.45    9.99
   4  -5 -24    9.22    7.28
   4   5 -23   20.14   13.23
   4   5 -23   26.17    9.02
   4  -5 -23   17.13   10.95
   4  -5 -22   22.29    9.70
   4   5 -22    6.13   14.53
   4   5 -22   11.19   10.71
   4  -5 -22   15.73   12.56
   4  -5 -22   14.79   10.44
   4   5 -21   90.83   14.54
  -4   5 -21   59.11   18.55
   4   5 -21   77.97   18.43
   4  -5 -21   87.94   15.74
  -4  -5 -21   85.22   15.67
   4  -5 -21  116.90   14.27
   4   5 -20   29.49   16.73
  -4   5 -20    8.11   19.43
   4   5 -20   28.48   13.96
  -4  -5 -20   17.67   15.21
   4  -5 -20   36.96   15.93
   4  -5 -20   14.12   12.53
  -4   5 -19  120.71   23.17
   4   5 -19  160.74   19.24
   4   5 -19  113.45   21.67
   4  -5 -19  171.48   20.86
   4   5 -19  150.19   12.63
  -4  -5 -19  148.49   20.44
   4  -5 -19  200.44   18.95
   4   5 -18   27.19   27.43
  -4  -5 -18   14.41   15.46
   4   5 -18    0.55   14.12
  -4   5 -18   17.78   19.90
   4   5 -18   22.75   17.71
   4  -5 -18   -2.02   16.13
   4   5 -18   11.60    6.79
  -4  -5 -18   13.36   17.24
   4  -5 -18    2.54   14.06
   4   5 -17  241.13   35.52
  -4  -5 -17  239.33   24.23
  -4   5 -17  215.76   27.65
   4   5 -17  219.84   23.61
   4   5 -17  165.51   25.35
  -4  -5 -17  266.93   18.21
   4   5 -17  231.17   18.39
   4  -5 -17  212.32   25.25
   4  -5 -17  273.13   24.14
   4  -5 -17  228.94   20.40
  -4  -5 -17  181.44   24.32
   4  -5 -16   25.02    9.63
   4   5 -16   44.83   24.49
   4  -5 -16   27.41   10.41
   4   5 -16    8.43   14.52
   4   5 -16    8.15   16.10
  -4  -5 -16   10.16   15.84
   4  -5 -16   13.82    9.41
   4   5 -16   20.59    6.80
  -4  -5 -16   17.21   16.23
  -4   5 -16    9.34    4.26
   4  -5 -16   34.38   15.01
   4  -5 -16   17.12   15.82
   4  -5 -15  195.32   17.45
  -4  -5 -15  188.75   16.34
   4   5 -15  197.47   30.98
   4  -5 -15  191.63   18.79
   4   5 -15  130.42   20.47
  -4   5 -15  168.39   20.69
   4   5 -15  189.21   22.70
  -4  -5 -15  191.58   22.23
  -4  -5 -15  194.54   22.35
   4  -5 -15  187.50   17.29
   4   5 -15  196.16   15.46
   4  -5 -15  230.89   21.77
   4  -5 -15  182.53   22.50
  -4   5 -15  182.35   14.07
  -4  -5 -14  133.14   10.85
   4  -5 -14  147.51   13.77
  -4  -5 -14  145.59   12.76
   4   5 -14  120.47   11.25
   4   5 -14  111.79   27.59
   4  -5 -14  137.27   15.37
   4   5 -14  111.93   18.05
   4   5 -14  127.04   18.86
  -4  -5 -14  139.80   19.34
  -4   5 -14   88.36   21.05
  -4   5 -14   93.99   16.96
  -4   5 -14  124.01   10.33
  -4  -5 -14  142.76   19.09
   4  -5 -14  110.18   18.51
   4   5 -14  124.98   11.46
   4  -5 -14  124.67   13.30
  -4  -5 -13  279.99   19.25
   4  -5 -13  306.28   21.25
  -4  -5 -13  289.16   20.48
   4   5 -13  256.59   19.82
   4   5 -13  275.18   32.55
   4  -5 -13  273.71   23.06
   4   5 -13  306.46   25.40
  -4   5 -13  187.71   26.59
  -4  -5 -13  264.46   25.05
  -4   5 -13  225.06   23.49
   4   5 -13  177.37   23.18
   4  -5 -13  246.27   20.76
  -4  -5 -13  198.88   24.85
   4   5 -13  269.86   19.73
   4  -5 -12   53.35    8.75
   4   5 -12   45.83    7.30
  -4  -5 -12   55.63    7.89
  -4  -5 -12   52.70    6.16
   4   5 -12   39.55   21.33
   4  -5 -12   49.08   11.22
  -4  -5 -12   71.09   15.64
  -4   5 -12   39.93   12.61
   4   5 -12   46.02   13.32
  -4   5 -12   68.25   17.90
  -4  -5 -12   30.06   13.94
   4   5 -12   46.87    7.38
   4  -5 -12   43.35    8.65
  -4  -5 -11  417.69   25.59
   4   5 -11  355.05   35.78
   4  -5 -11  364.96   26.56
  -4  -5 -11  346.21   26.97
  -4   5 -11  294.61   30.88
   4   5 -11  369.93   29.13
  -4  -5 -11  346.41   29.67
   4  -5 -11  302.67   26.06
  -4   5 -10    9.55    7.07
   4  -5 -10    9.29    6.65
  -4  -5 -10   12.25    5.17
  -4  -5 -10    4.10    7.07
   4   5 -10    2.22   17.39
   4   5 -10    8.97   10.10
   4  -5 -10    9.07    9.29
  -4   5 -10    6.59    8.60
  -4  -5 -10   11.75   13.23
   4   5 -10   -4.05   10.22
   4  -5 -10   10.25    9.95
   4  -5 -10    5.19    5.91
   4  -5  -9 1039.47   71.20
  -4   5  -9  995.33   71.24
   4   5  -9 1092.34   77.20
  -4  -5  -9 1047.44   70.80
   4  -5  -9 1059.67   72.24
   4   5  -9 1104.64   73.38
  -4  -5  -9 1028.36   71.73
   4  -5  -8   87.86   11.41
   4  -5  -8   89.70    9.18
  -4  -5  -8   95.61    8.60
  -4   5  -8   91.13   10.54
   4   5  -8  102.15   13.84
   4   5  -8  118.92   20.18
  -4   5  -7 1273.90   85.57
   4  -5  -7 1225.19   85.83
   4  -5  -7 1427.41   85.29
   4   5  -7 1312.92   90.15
  -4  -5  -7 1323.61   86.66
  -4   5  -7 1127.05   85.22
  -4  -5  -7 1136.59   85.58
   4   5  -7 1316.42   87.28
   4  -5  -6  145.59   11.72
   4  -5  -6  112.32   12.87
   4   5  -6  126.14   18.09
  -4  -5  -6  143.01   13.81
   4   5  -6  148.36   14.68
  -4  -5  -6  131.58   12.19
   4   5  -5  426.25   38.09
   4  -5  -5  439.07   33.83
   4  -5  -5  559.66   33.69
   4   5  -5  480.59   35.76
  -4  -5  -5  428.17   34.51
   4  -5  -4  345.04   25.62
  -4  -5  -4  357.73   26.48
   4   5  -4  369.94   27.76
   4  -5  -3  309.23   23.48
   4   5  -3  384.86   25.98
  -4  -5  -3  317.63   24.76
   4  -5  -2  374.96   28.38
   4   5  -2  367.63   28.74
  -4  -5  -2  382.53   27.72
   4  -5  -1 2964.04  209.38
  -4  -5  -1 3363.05  210.44
   4   5  -1 3214.56  210.64
   4  -5  -1 3148.55  210.63
   4  -5   0  676.66   46.51
   4  -5   0  669.48   47.85
   4   5   0  675.63   47.93
  -4  -5   0  707.49   47.87
   4  -5   1 2626.86  176.32
   4  -5   2  304.98   21.33
   4  -5   3   71.73    6.24
   4  -5   3   75.85    9.34
   4  -5   4  334.41   24.44
   4  -5   5  312.56   22.80
  -4   5   7 1126.38   76.84
  -4   5   8  104.91   10.67
  -4   5   9 1143.93   77.99
  -4   5  10    7.68    6.33
  -4   5  11  322.80   23.54
   4   6 -24   17.48    6.77
   4   6 -23    4.40   10.32
   4   6 -22   17.34   13.28
   4   6 -22   19.99    9.16
   4  -6 -22   33.93    9.39
   4  -6 -21   16.74   11.23
   4   6 -21   12.24   14.75
   4   6 -21   28.45   10.50
   4  -6 -21   19.12   11.58
   4   6 -20   35.89   15.91
   4  -6 -20   28.69   12.87
   4   6 -20   21.81   11.88
   4  -6 -20    9.33   13.87
   4  -6 -20   21.91   12.30
   4   6 -19    8.27   13.21
   4   6 -19    4.34   17.27
   4   6 -19    4.54    5.85
   4  -6 -19    2.90   12.76
  -4  -6 -19   -1.55   13.69
   4   6 -18   38.48   18.73
   4   6 -18   28.69   14.41
  -4  -6 -18   41.62   15.69
  -4  -6 -18   25.62   14.49
   4   6 -18   30.77    7.07
   4  -6 -18   24.42   14.83
   4  -6 -17    7.71    8.88
   4   6 -17   -5.62   25.07
   4   6 -17  -29.24   14.54
  -4  -6 -17    6.30   16.72
   4   6 -17    8.38   16.92
  -4   6 -17   -5.73   18.54
  -4  -6 -17   -6.62   14.92
   4   6 -17   -0.23    6.85
   4  -6 -17    3.30   14.38
   4  -6 -16  140.11   13.86
   4   6 -16  132.40   31.40
  -4   6 -16  103.29   21.34
  -4  -6 -16  128.73   20.18
   4   6 -16  117.77   17.55
   4   6 -16   89.84   19.72
  -4   6 -16  118.73   10.11
   4   6 -16  135.17   11.91
  -4  -6 -16  114.35   18.56
   4  -6 -16  159.06   18.81
  -4  -6 -15   77.52    8.08
   4  -6 -15   86.55   11.43
  -4  -6 -15   72.90   10.58
   4  -6 -15   82.16   12.95
  -4  -6 -15   37.19   16.98
   4   6 -15   82.21   19.40
  -4   6 -15  101.39   20.29
  -4   6 -15   74.03    7.47
   4  -6 -15   70.32   17.02
  -4  -6 -15   62.93   16.15
   4   6 -15   80.12    9.44
   4   6 -14   68.87    8.39
   4  -6 -14   65.72   10.87
  -4  -6 -14   64.48    7.60
  -4  -6 -14   68.41   10.28
   4  -6 -14   79.68   13.00
   4   6 -14   74.73   17.66
  -4  -6 -14   52.13   17.36
  -4   6 -14   52.19   19.09
   4   6 -14   67.52    9.03
  -4   6 -14   60.90    7.11
   4  -6 -14   83.53   17.37
  -4  -6 -14   39.13   15.03
   4  -6 -14   94.42   16.61
   4  -6 -13  296.41   21.65
  -4  -6 -13  279.53   19.64
  -4  -6 -13  259.14   20.86
   4   6 -13  264.29   20.09
   4  -6 -13  305.78   24.04
   4   6 -13  286.84   25.77
  -4  -6 -13  253.53   26.20
  -4   6 -13  171.09   25.90
  -4  -6 -13  208.27   23.99
   4  -6 -13  252.98   25.49
   4  -6 -13  279.40   25.31
   4   6 -13  264.67   20.26
   4  -6 -12    8.17    8.27
  -4  -6 -12    5.00    5.17
   4   6 -12    5.97    6.31
   4  -6 -12    2.91    9.52
   4   6 -12    0.50   12.57
  -4  -6 -12    0.53   15.39
   4   6 -12   14.72   13.81
  -4   6 -12   26.64   16.25
   4  -6 -12    5.89   12.21
   4  -6 -12    8.92    7.85
  -4  -6 -12   -9.96   13.08
   4  -6 -12    7.87   15.17
  -4   6 -11    7.30    7.07
  -4  -6 -11    6.42    6.27
   4  -6 -11   12.64    7.74
  -4  -6 -11   15.32    7.00
  -4  -6 -11    7.47    8.24
   4   6 -11   20.50   12.94
  -4  -6 -11   35.04   14.98
  -4   6 -11    7.37   16.00
   4  -6 -11    6.96   13.46
   4  -6 -11   17.52   11.54
   4  -6 -11    5.61    7.00
   4  -6 -10   19.20    9.80
  -4   6 -10    2.11    7.54
   4  -6 -10   10.88    7.02
  -4  -6 -10    4.22    6.39
  -4  -6 -10   17.66    8.55
   4   6 -10    2.48   11.81
  -4  -6 -10   23.23   14.11
  -4   6 -10    8.94    9.97
  -4   6 -10    2.47   13.82
   4  -6 -10    4.43   13.91
  -4   6  -9   36.12    8.79
   4   6  -9   37.84    6.40
   4  -6  -9   42.97    7.72
   4  -6  -9   50.68   10.67
  -4  -6  -9   42.72    6.78
  -4  -6  -9   38.83    8.72
   4   6  -9   48.83   12.22
  -4  -6  -9   48.54   14.03
  -4   6  -9   38.18   10.31
   4  -6  -9   23.61    6.46
   4  -6  -9   36.41   14.42
  -4  -6  -8  171.25   13.52
   4  -6  -8  174.49   15.49
  -4   6  -8  163.26   14.88
   4  -6  -8  172.63   13.84
   4   6  -8  165.93   13.29
  -4   6  -8  165.08   15.64
  -4  -6  -8  133.40   17.93
  -4  -6  -7   59.63    7.18
   4  -6  -7   68.90    8.26
  -4   6  -7   54.64   10.03
   4  -6  -7   57.17    9.59
  -4   6  -7   58.72    7.77
  -4  -6  -7   53.13    9.12
  -4  -6  -7   41.84   10.21
   4  -6  -6   20.56    6.85
   4  -6  -6   26.85    8.18
  -4  -6  -6   17.01    6.78
  -4  -6  -6   11.24    8.95
   4  -6  -5  122.82   12.06
  -4  -6  -5  123.33   13.62
   4  -6  -4  107.42   10.68
  -4  -6  -4  112.69   12.74
   4  -6  -3   73.22   11.70
  -4  -6  -3   79.36   10.30
  -4  -6  -2    4.03    7.68
   4  -6  -2    5.86    9.46
   4  -6  -1   15.06    6.31
   4  -6  -1    8.41    9.90
  -4  -6  -1   15.35    8.41
   4  -6   0  824.26   57.91
   4  -6   0  862.51   59.68
  -4  -6   0  897.38   59.41
   4  -6   1   -2.35    4.91
  -4  -6   1   -3.10    7.37
   4  -6   2   12.89    4.67
  -4  -6   2    9.20    7.43
   4  -6   2    9.00    8.56
   4  -6   3   53.50    5.65
  -4  -6   3   49.55    9.52
   4  -6   3   48.64    8.91
  -4  -6   4  130.12   12.09
   4  -6   4  110.50   12.00
  -4  -6   5   78.08    9.63
   4  -6   5   80.74    9.43
   4  -6   6   21.66    6.32
  -4   6   7   48.84    9.40
  -4  -6   7   60.29    8.79
  -4   6   8  163.35   14.01
  -4  -6   8  139.05   13.39
  -4   6   9   49.44    8.91
  -4  -6   9   61.97    8.59
  -4   6  10   10.13    7.52
  -4  -6  10    3.80    6.50
  -4   6  11   16.90    7.20
  -4  -6  11   15.39    6.70
   4   7 -23    0.50    6.97
   4   7 -22   24.63   11.64
   4  -7 -22   29.65    7.56
   4   7 -21   21.84   13.18
   4  -7 -21   10.57   10.02
   4   7 -21    9.18    8.37
   4  -7 -21    4.55    9.87
   4  -7 -20   -0.33   11.81
   4   7 -20   -5.78   14.79
   4   7 -20    3.43   10.02
   4  -7 -20   -0.82   12.00
   4  -7 -20   18.23   12.02
   4   7 -19  108.68   18.77
   4  -7 -19   91.98   16.07
   4   7 -19  106.00    9.60
   4   7 -19  100.76   14.28
  -4   7 -19   70.32   18.16
   4  -7 -19   88.43   15.77
   4  -7 -19  123.49   15.54
   4   7 -18    9.12   15.90
  -4   7 -18   32.96   16.98
   4   7 -18   21.83   12.26
   4   7 -18   27.24    6.75
   4  -7 -18   21.07   14.10
   4  -7 -18   12.53   13.92
   4  -7 -17  299.18   21.38
  -4  -7 -17  248.17   25.62
  -4   7 -17  217.01   27.30
   4   7 -17  241.33   23.63
   4   7 -17  222.18   27.26
  -4  -7 -17  206.45   22.91
   4   7 -17  279.64   19.83
   4  -7 -17  229.62   24.61
   4  -7 -17  307.38   25.57
   4  -7 -16  138.61   14.06
  -4  -7 -16  146.10   20.74
  -4   7 -16   95.13   21.03
   4   7 -16  139.65   17.50
   4   7 -16  112.97   20.44
  -4  -7 -16  101.68   16.23
   4   7 -16  129.59   11.81
   4  -7 -16  108.77   18.04
   4  -7 -16  143.95   18.45
   4  -7 -15  264.63   20.27
  -4  -7 -15  236.47   17.90
  -4  -7 -15  232.62   19.97
   4  -7 -15  256.24   21.74
   4   7 -15  316.46   35.68
   4   7 -15  262.12   23.43
   4   7 -15  230.67   25.48
  -4  -7 -15  233.07   25.42
  -4   7 -15  189.72   26.11
   4   7 -15  232.09   18.57
   4  -7 -15  219.38   23.89
   4  -7 -15  254.88   24.14
  -4   7 -15  226.16   17.43
  -4  -7 -14   83.72    8.80
   4  -7 -14   91.78   11.72
   4   7 -14   85.79    9.54
  -4  -7 -14   77.56   11.30
   4   7 -14   95.78   26.12
   4  -7 -14   97.04   13.85
  -4  -7 -14  100.51   19.79
  -4   7 -14   84.13   19.83
   4   7 -14   94.68   18.12
   4   7 -14   85.34   15.69
  -4   7 -14   86.36    8.36
   4  -7 -14   73.29   16.51
   4   7 -14   90.50   10.13
   4  -7 -14  126.77   17.80
  -4  -7 -13  217.86   15.55
   4  -7 -13  218.35   17.46
   4   7 -13  190.59   15.96
   4  -7 -13  187.60   19.80
   4   7 -13  197.50   30.92
   4   7 -13  157.29   20.55
  -4  -7 -13  164.13   22.97
  -4   7 -13  134.51   22.73
   4   7 -13  212.08   22.74
   4  -7 -13  165.29   21.57
   4  -7 -13  230.40   21.83
   4   7 -13  201.71   16.36
  -4  -7 -12  361.10   24.74
   4  -7 -12  383.21   26.15
  -4  -7 -12  375.84   25.86
   4   7 -12  308.15   24.94
   4  -7 -12  337.98   28.16
   4   7 -12  370.09   37.62
   4   7 -12  391.22   30.31
  -4  -7 -12  341.08   30.86
   4   7 -12  287.23   28.59
  -4   7 -12  242.32   30.38
   4  -7 -12  300.13   30.04
   4  -7 -12  334.64   28.91
  -4  -7 -11  554.92   31.52
   4  -7 -11  473.29   31.85
  -4  -7 -11  465.71   31.61
   4   7 -11  494.18   42.10
  -4   7 -11  397.34   31.52
  -4  -7 -11  450.73   33.27
  -4   7 -11  293.31   35.07
  -4  -7 -11  409.70   35.77
   4   7 -11  307.43   33.31
   4   7 -11  433.31   35.18
   4  -7 -11  370.75   34.74
   4  -7 -10   25.45   11.03
  -4   7 -10   23.32    8.94
   4  -7 -10   22.50    7.94
  -4  -7 -10   28.05    7.40
   4   7 -10   30.17   20.51
  -4  -7 -10   29.26    9.64
  -4  -7 -10   16.51   15.10
  -4   7 -10   -6.11   14.11
   4   7 -10   20.20   12.70
   4  -7 -10    3.92   13.47
   4   7  -9 1089.77   84.08
   4  -7  -9 1218.16   77.18
  -4  -7  -9 1176.49   76.90
   4  -7  -9 1169.58   78.23
  -4   7  -9 1129.32   77.54
   4   7  -9 1062.65   76.63
   4   7  -9 1268.74   79.40
  -4  -7  -9 1094.14   79.27
  -4   7  -9 1200.74   78.39
   4  -7  -9  968.82   78.93
   4  -7  -9  967.46   78.15
  -4   7  -8   11.08    8.93
   4   7  -8   20.48    5.96
   4  -7  -8   17.56    7.22
  -4  -7  -8   16.17    6.45
   4  -7  -8   23.14   10.05
   4   7  -8   18.08   17.83
  -4  -7  -8    6.47   13.11
  -4   7  -8   15.21   10.46
   4  -7  -8   19.31    9.67
   4  -7  -8   27.80   12.35
   4  -7  -7  928.06   53.01
  -4  -7  -7  767.94   52.41
   4   7  -7  748.26   52.31
   4   7  -7  733.21   58.54
   4  -7  -7  757.53   53.48
  -4   7  -7  757.25   53.40
  -4  -7  -7  736.90   53.66
  -4   7  -7  826.89   54.03
  -4  -7  -7  665.84   54.47
   4  -7  -7  636.77   53.14
   4   7  -6   90.88    9.40
   4  -7  -6   97.43   11.46
   4  -7  -6  123.44   11.15
  -4   7  -6  101.06   12.75
  -4  -7  -6   86.44   11.14
   4   7  -6   83.86   18.00
  -4  -7  -6  100.72   13.74
   4   7  -5  467.18   37.10
   4  -7  -5  470.21   32.03
   4   7  -5  400.44   30.77
  -4   7  -5  487.69   32.77
  -4  -7  -5  417.84   33.44
  -4  -7  -5  433.93   32.29
   4   7  -4   95.83   17.27
  -4  -7  -4  104.60   13.26
   4   7  -3  386.94   33.14
   4  -7  -3  379.50   30.42
  -4  -7  -3  393.54   30.17
   4  -7  -2  104.17    9.82
  -4  -7  -2   82.65   11.95
   4  -7  -2   90.35   13.16
   4  -7  -1 1405.82   96.12
  -4  -7  -1 1444.18   97.73
   4  -7  -1 1412.81   98.07
   4  -7   0    6.64    5.95
  -4  -7   0   14.21    8.32
   4  -7   1 1164.19   78.89
  -4  -7   1 1154.66   80.50
   4  -7   2   88.94    8.05
  -4  -7   2   77.96   10.75
   4  -7   2   77.32   11.10
   4  -7   3  293.56   20.95
  -4  -7   3  294.96   23.53
   4  -7   3  292.17   23.52
  -4  -7   4  126.93   12.83
   4  -7   4  112.65   12.78
   4  -7   5  240.75   19.84
  -4  -7   6   77.85    9.96
   4  -7   6   64.39    9.34
  -4   7   7  599.62   43.03
  -4  -7   7  603.06   43.12
  -4   7   8   20.52    9.20
  -4  -7   8   17.63    7.82
  -4   7   9  795.72   55.73
  -4  -7   9  796.63   56.04
  -4   7  10   22.93    8.95
  -4  -7  10   20.46    8.04
  -4   7  11  444.43   32.48
   4   7  15  181.01   14.02
   4   7  16  130.87   10.66
   4   8 -22    3.68    6.71
   4   8 -21   29.25   11.43
   4  -8 -21   46.75    9.06
   4  -8 -20   29.13   10.80
   4   8 -20   37.59   13.03
   4  -8 -20   17.24    8.07
   4   8 -19  164.71   11.98
   4  -8 -19  169.07   17.20
   4   8 -19  103.18   18.31
   4  -8 -19  117.58   15.24
   4  -8 -18   10.06   14.48
   4   8 -18   16.60   15.00
   4  -8 -18   10.72   11.64
   4   8 -18   19.98    6.15
   4  -8 -18   12.67   13.15
   4  -8 -17  388.85   27.66
   4   8 -17  276.49   31.43
   4   8 -17  324.88   28.48
   4  -8 -17  447.87   32.02
   4   8 -17  397.59   26.53
   4  -8 -17  316.24   29.55
   4  -8 -16   91.85   11.34
   4   8 -16   79.06   18.96
  -4  -8 -16   87.06   18.16
   4   8 -16   64.19   13.35
   4  -8 -16   78.13   15.69
   4   8 -16   79.45    9.41
   4  -8 -16   90.44   16.34
   4  -8 -15  213.97   17.63
  -4  -8 -15  215.92   17.68
   4   8 -15  195.20   23.47
  -4  -8 -15  195.78   23.98
   4   8 -15  169.32   19.39
   4  -8 -15  149.23   20.40
  -4   8 -15  202.31   14.84
   4   8 -15  193.15   16.15
   4  -8 -15  183.16   21.36
  -4  -8 -14   41.65    7.00
   4   8 -14   50.31    7.80
   4  -8 -14   62.09    9.87
   4   8 -14   58.68   23.99
   4   8 -14   44.47   17.76
  -4  -8 -14   65.93   19.66
   4   8 -14   60.50   13.81
  -4   8 -14   36.61   15.69
   4   8 -14   49.29    8.49
   4  -8 -14   34.56   14.49
   4  -8 -14   78.61   15.24
   4   8 -13   45.38    7.90
  -4  -8 -13   49.54    7.18
   4  -8 -13   61.74   10.30
  -4  -8 -13   53.49    9.49
   4   8 -13   52.60   22.46
   4  -8 -13   31.52   11.70
  -4  -8 -13   30.78   17.79
   4   8 -13   45.67   16.31
   4   8 -13   33.72   12.89
  -4   8 -13   43.56   15.88
   4  -8 -13   29.82   14.08
   4  -8 -13   56.85   15.04
   4   8 -13   52.27    8.54
   4  -8 -12   -5.83    8.29
  -4  -8 -12    2.96    6.18
   4   8 -12    1.46    6.69
  -4  -8 -12    3.97    8.62
   4   8 -12  -30.53   21.64
   4  -8 -12   -1.94   10.61
   4   8 -12    6.44   11.97
  -4  -8 -12  -18.72   17.47
  -4   8 -12   14.04   14.19
   4   8 -12   13.79   15.52
   4  -8 -12   -7.83   13.55
  -4   8 -11    2.26    8.53
  -4  -8 -11    9.26    7.26
   4  -8 -11    2.15    8.13
  -4  -8 -11   19.75    8.31
  -4  -8 -11   -2.29   10.13
   4   8 -11   26.06   20.91
   4   8 -11   13.52   11.95
  -4  -8 -11    1.67   16.50
   4   8 -11   20.44   14.36
   4  -8 -11   -7.14   13.33
   4  -8 -11   15.60   11.55
  -4   8 -10   28.94    9.93
   4  -8 -10   37.45    8.61
  -4  -8 -10    0.29    8.18
   4  -8 -10   39.21   11.73
  -4  -8 -10   19.48   10.50
   4   8 -10   27.01   19.68
   4   8 -10   23.51   11.73
  -4  -8 -10    6.99   16.15
   4  -8 -10   25.66   13.04
   4  -8 -10   39.56   11.51
   4   8  -9  399.90   28.28
  -4  -8  -9  456.54   28.76
   4   8  -9  385.84   37.78
   4  -8  -9  442.44   28.86
   4  -8  -9  390.98   30.36
  -4   8  -9  420.32   29.85
  -4  -8  -9  399.78   32.68
   4  -8  -9  365.81   31.40
   4  -8  -9  337.80   30.07
   4  -8  -8   92.20   10.25
  -4   8  -8   81.03   12.46
   4  -8  -8   72.72   11.78
   4   8  -8   84.87    8.74
  -4  -8  -8   64.32    9.19
   4   8  -8   77.34   19.88
  -4  -8  -8   74.07   11.60
  -4  -8  -8   61.77   16.10
   4   8  -8  106.37   15.34
   4  -8  -8   68.16   14.18
   4  -8  -8   60.92   11.60
  -4   8  -7   65.90   13.15
   4  -8  -7  113.72   10.86
  -4  -8  -7  109.36   10.20
   4   8  -7   91.82    9.85
   4  -8  -7   80.50   12.19
   4   8  -7   95.75   20.43
  -4  -8  -7   90.85   12.29
  -4   8  -7  105.88   13.56
   4  -8  -7   60.05   10.95
   4   8  -6   27.96    6.93
   4  -8  -6   22.20    9.17
   4  -8  -6   40.68    8.78
  -4  -8  -6   38.01    7.46
   4   8  -6    2.08   15.79
  -4  -8  -6   19.07    9.23
  -4  -8  -6   19.60   12.99
  -4   8  -6   42.69   11.07
   4  -8  -6   21.08    8.07
   4   8  -5  214.53   15.64
  -4  -8  -5  216.67   17.84
  -4  -8  -5  203.20   19.49
   4   8  -5  193.15   23.30
  -4   8  -5  211.28   18.56
  -4  -8  -5  168.33   18.96
   4  -8  -5  158.76   15.81
   4   8  -4   11.97    5.99
  -4   8  -4    5.95   10.05
  -4  -8  -4    2.57   11.17
  -4  -8  -4    3.01   10.43
  -4  -8  -4    9.90    9.12
   4   8  -4    5.37   13.90
   4   8  -3  280.90   21.11
   4   8  -3  248.84   26.18
   4  -8  -3  307.22   22.00
  -4  -8  -3  213.55   22.91
  -4  -8  -3  307.20   25.00
  -4  -8  -3  341.55   23.35
   4   8  -2    6.74    5.81
   4  -8  -2   13.14    7.40
  -4   8  -2    7.12    9.11
   4   8  -2    7.26   13.48
   4  -8  -2   25.35   11.84
  -4  -8  -2   14.10   10.00
   4   8  -1  141.07   11.67
   4  -8  -1  126.21   11.96
  -4   8  -1  119.22   13.62
   4  -8  -1  130.54   15.91
  -4  -8  -1  145.61   15.75
   4   8   0  561.41   40.27
   4  -8   0  601.14   40.44
  -4  -8   0  563.65   42.68
   4  -8   1  213.46   16.09
   4   8   1  202.46   16.29
  -4  -8   1  180.61   19.11
   4  -8   1  235.53   19.57
   4   8   2   17.60    6.20
   4  -8   2   19.60    5.75
  -4  -8   2   38.15   10.55
   4  -8   2   13.21    9.81
   4   8   3  365.49   26.48
   4  -8   3  367.48   25.89
   4  -8   3  343.85   28.60
  -4  -8   3  378.29   28.81
   4   8   4   20.05    6.44
   4  -8   4    9.33    9.33
   4   8   5  321.79   23.79
  -4  -8   5  318.16   25.52
   4  -8   5  325.27   25.49
  -4  -8   6   22.83    8.76
  -4   8   7    9.02   10.78
  -4  -8   7    5.15    8.06
  -4   8   8   52.11   11.30
   4   8   8   62.10    8.23
  -4  -8   8   52.43    9.65
   4   8   9  487.56   33.73
  -4   8   9  443.80   34.93
  -4  -8   9  477.56   35.11
  -4   8  10   27.93    9.84
   4   8  10   30.43    6.98
  -4  -8  10   26.93    8.56
  -4   8  11   64.17   10.71
   4   8  11   62.50    8.02
   4   8  12    4.72    5.73
   4   8  13   37.08    6.67
   4   8  14   45.72    6.68
   4   8  15  151.23   12.14
   4   8  16   66.17    6.77
   4  -9 -21   51.72    6.54
   4  -9 -20   27.78    8.76
   4  -9 -19  232.20   16.48
   4   9 -19   83.12   16.65
   4  -9 -18   39.03   13.10
   4   9 -18   26.11   13.82
   4   9 -18   39.61    5.75
   4  -9 -17  146.32   17.66
   4   9 -17  143.66   11.50
   4  -9 -16    8.70    7.70
   4  -9 -16   -5.25   15.46
   4   9 -16   10.23   15.16
   4  -9 -16    9.50   10.44
   4   9 -16   -8.41    6.04
   4  -9 -16   15.20   12.58
  -4  -9 -15    6.24    8.53
   4  -9 -15   19.02    8.27
   4   9 -15  -18.59   15.43
   4   9 -15   20.65    7.00
   4  -9 -15   18.34   11.02
   4  -9 -15   17.22   12.73
   4   9 -14   36.17    6.90
  -4  -9 -14   41.95    6.60
   4  -9 -14   54.51    9.27
  -4  -9 -14   57.26   17.23
   4   9 -14   37.95    8.15
   4  -9 -14   17.83   11.64
  -4   9 -14   38.60    5.94
   4   9 -13   38.50    7.40
  -4  -9 -13   49.70    9.81
  -4  -9 -13   43.27    6.92
   4  -9 -13   47.18    9.32
  -4  -9 -13   39.93   17.54
   4   9 -13   49.69    8.32
   4  -9 -13   42.66   12.46
  -4  -9 -12   17.57    9.06
   4   9 -12   19.33    7.16
  -4  -9 -12   14.69    6.26
   4  -9 -12    6.08    8.31
   4  -9 -12   11.64   10.95
  -4  -9 -12   11.05   17.31
   4  -9 -12    7.26   11.71
   4  -9 -12   23.76   13.08
   4  -9 -11  111.04   12.32
  -4  -9 -11  132.99   11.46
  -4  -9 -11  107.19   12.35
  -4  -9 -11   99.38   14.56
   4  -9 -11  110.93   15.04
  -4  -9 -11  100.37   19.58
   4   9 -11  108.83   18.12
   4  -9 -11   89.94   14.98
  -4   9 -10  100.33   13.28
  -4  -9 -10  109.67   11.78
   4  -9 -10  105.01   11.74
  -4  -9 -10   96.18   14.34
  -4  -9 -10   79.20   17.94
   4   9 -10  110.42   16.99
   4  -9 -10   90.07   13.70
   4  -9  -9  118.73   11.72
  -4   9  -9  109.26   14.09
   4   9  -9   95.30   11.02
  -4  -9  -9  106.52   11.90
   4  -9  -9  111.31   14.47
   4   9  -9  106.94   21.70
  -4  -9  -9  114.57   18.00
   4   9  -9  118.02   16.95
   4  -9  -9   87.71   13.25
   4  -9  -8   46.26    8.86
  -4   9  -8   37.58   12.02
   4   9  -8   43.74    7.86
  -4  -9  -8   49.62    9.11
   4  -9  -8   59.21   11.75
  -4  -9  -8   55.70   11.62
   4   9  -8   50.04   19.05
   4   9  -8   49.46   14.73
   4  -9  -8   38.70   10.18
   4   9  -7   42.21    7.55
   4  -9  -7   55.51    9.33
  -4   9  -7   47.87   12.86
  -4  -9  -7   43.06    8.82
   4  -9  -7   37.78   11.07
  -4  -9  -7   59.96   11.38
   4   9  -7   19.31   17.94
   4   9  -7   67.64   13.80
  -4  -9  -7   53.37   14.60
   4  -9  -7   28.95    9.00
   4  -9  -6  234.49   16.37
  -4  -9  -6  195.04   15.42
   4   9  -6  173.68   14.89
  -4  -9  -6  203.51   18.15
   4   9  -6  163.98   23.44
   4   9  -6  206.68   19.49
  -4  -9  -6  152.48   19.29
   4  -9  -6  126.96   15.27
  -4   9  -5   84.99    8.10
   4   9  -5   85.62    9.94
   4  -9  -5  126.64   11.62
  -4  -9  -5   89.61   10.32
  -4   9  -5  100.16   15.14
  -4  -9  -5   56.57   13.81
   4   9  -5   76.55   17.87
  -4  -9  -5   85.14   12.61
   4  -9  -4   40.36    9.11
   4   9  -4   48.75    8.07
  -4   9  -4   39.54    5.97
   4   9  -4   39.07   15.16
  -4  -9  -4   43.85   10.55
   4   9  -3  296.04   27.73
  -4   9  -3  287.37   21.17
   4   9  -3  304.48   22.04
   4  -9  -3  306.85   22.87
  -4  -9  -3  294.43   24.17
  -4  -9  -3  255.85   25.40
  -4   9  -2   -0.18    5.11
   4  -9  -2    3.25    7.66
   4   9  -2    2.72    6.65
  -4   9  -2   11.36   10.08
  -4  -9  -2    8.30    9.49
  -4  -9  -2    5.99   11.00
   4   9  -2    2.46   13.18
  -4   9  -1  138.09   11.70
   4   9  -1  141.45   12.71
   4  -9  -1  155.83   13.33
  -4   9  -1  134.07   14.58
  -4  -9  -1  162.35   15.25
   4   9  -1  128.48   18.10
  -4  -9  -1  138.38   17.15
   4   9   0    0.99    6.57
   4  -9   0    6.73    7.01
   4  -9   0   14.10   11.58
  -4  -9   0    1.90   10.35
   4   9   1  238.40   18.27
   4  -9   1  232.36   18.01
   4  -9   1  221.10   21.54
  -4  -9   1  224.56   21.41
   4   9   2    3.75    6.62
   4  -9   2    1.56    6.02
   4  -9   2   -0.58   10.71
  -4  -9   2   -1.21   10.14
   4   9   3  416.64   29.46
   4  -9   3  380.56   31.57
   4   9   4   33.11    7.38
  -4  -9   4   50.22   11.13
   4   9   5  126.10   12.10
  -4   9   5  148.48   16.45
  -4  -9   5  122.73   15.05
   4   9   6  188.63   14.84
  -4  -9   6  152.82   17.10
   4   9   7  109.97   10.90
  -4   9   7   99.25   14.29
  -4  -9   7   88.37   12.78
  -4   9   8   41.18   11.42
  -4  -9   8   28.45    9.41
  -4   9   9  157.92   16.22
  -4   9  10  112.63   13.71
   4   9  10  106.79   10.87
   4   9  11  172.80   14.51
  -4   9  11  178.10   16.49
   4   9  12   19.54    6.41
   4   9  13   15.00    5.74
   4   9  14   37.24    6.10
   4   9  15    2.80    4.62
  -4  -9  15    5.82    7.34
   4   9  16   -1.62    3.95
   4 -10 -19   67.67    9.29
   4 -10 -18   -0.76    9.61
   4  10 -18   14.58    3.67
   4 -10 -17  181.82   16.19
   4  10 -17  156.27   11.42
   4 -10 -16   -0.36   12.76
   4  10 -16   -2.72   12.00
   4  10 -16    0.79    5.10
   4 -10 -15  162.83   13.89
   4  10 -15  116.71   18.21
   4 -10 -15  168.95   19.01
   4  10 -15  163.57   12.95
   4 -10 -14    7.41    7.12
   4 -10 -14    1.70   14.27
   4  10 -14   -2.21   14.06
   4  10 -14   -3.26    6.05
   4 -10 -13  220.20   18.66
   4  10 -13  235.04   17.38
  -4 -10 -13  236.12   19.40
  -4 -10 -13  235.49   17.35
   4  10 -13  188.25   22.69
   4 -10 -13  258.62   23.48
   4  10 -13  217.89   17.80
   4  10 -12   13.74    6.42
  -4 -10 -12   20.06    6.19
   4 -10 -12   12.99    8.09
  -4 -10 -12   18.27    8.56
   4  10 -12    1.18   13.86
   4 -10 -11  156.29   13.70
  -4 -10 -11  145.58   14.28
  -4 -10 -11  137.44   12.76
   4  10 -11  143.02   18.81
  -4  10 -10   -7.66   10.32
   4 -10 -10   -0.89    7.71
  -4 -10 -10   -0.66    8.38
   4  10 -10    4.04   13.33
   4 -10  -9   99.02   11.04
  -4  10  -9   94.20   13.94
   4  10  -9   95.18   10.46
  -4 -10  -9   95.20   11.72
   4  10  -9   95.04   16.35
  -4 -10  -9   99.11   14.57
  -4  10  -8   73.49   13.73
   4 -10  -8   83.12    9.95
  -4 -10  -8   77.94   10.32
   4  10  -8   73.93    9.31
   4  10  -8   77.16   15.06
  -4 -10  -8   81.11   13.08
  -4  10  -7   -5.16   12.86
   4  10  -7   11.40    6.95
   4 -10  -7    5.47    8.07
  -4 -10  -7   24.69    8.22
   4  10  -7   -9.39   12.76
  -4 -10  -7  -15.14   11.24
   4  10  -6  118.32   11.83
   4 -10  -6  126.45   12.17
  -4 -10  -6  111.86   12.14
   4 -10  -6   96.35   13.30
   4  10  -6  126.42   15.77
  -4 -10  -6  111.80   15.16
   4 -10  -5  353.67   23.17
  -4  10  -5  291.51   21.15
   4  10  -5  272.40   22.26
  -4 -10  -5  300.88   22.63
   4 -10  -5  276.73   23.86
  -4  10  -5  288.38   25.81
   4  10  -5  300.66   25.12
  -4 -10  -5  255.25   24.63
   4 -10  -4   87.68    9.88
  -4  10  -4   52.55    7.10
   4 -10  -4   58.16   10.65
  -4 -10  -4   63.45    9.10
   4  10  -4   71.81    9.70
  -4  10  -4   79.09   15.37
   4  10  -4   71.64   13.28
  -4 -10  -4   51.28   12.31
   4  10  -3  764.64   52.55
  -4 -10  -3  765.02   52.56
   4 -10  -3  730.87   53.01
  -4  10  -3  856.80   55.84
  -4  10  -3  742.17   51.81
  -4 -10  -3  712.45   54.51
   4 -10  -2   11.37    8.17
  -4  10  -2    7.43    5.64
   4  10  -2    3.48    7.28
  -4 -10  -2   18.57   10.47
   4  10  -1  285.93   21.32
  -4  10  -1  262.88   20.22
   4 -10  -1  282.76   21.57
  -4 -10  -1  259.41   23.52
   4 -10   0    0.87    7.20
   4  10   0   -2.97    7.55
  -4  10   0    6.26    5.93
  -4 -10   0   21.94    9.80
  -4  10   1  337.00   26.02
   4 -10   1  378.02   26.53
   4  10   1  390.40   26.92
  -4 -10   1  343.36   28.44
  -4 -10   1  332.65   30.04
   4  10   2   17.07    7.99
  -4 -10   2   18.99    9.80
   4  10   3  638.63   46.08
  -4 -10   3  651.28   47.48
  -4 -10   3  577.63   48.47
   4  10   4   79.52    9.95
  -4  10   4   69.16   14.43
  -4 -10   4   59.45   12.53
   4  10   5  253.24   19.82
  -4  10   5  257.96   23.25
  -4 -10   5  277.51   21.56
  -4 -10   5  200.88   21.93
   4  10   6  110.53   10.88
  -4 -10   6   77.69   12.94
  -4  10   7   70.56   14.05
   4  10   7   91.42   10.12
  -4 -10   7   68.92   10.80
   4  10   8   89.65   10.13
  -4  10   8  102.18   13.79
  -4 -10   8   74.16   11.02
  -4  10   9  171.32   17.30
  -4 -10   9  180.65   15.88
  -4  10  10   -3.38    9.92
   4  10  11   49.72    7.82
   4  10  12    8.97    5.78
   4  10  13  219.26   16.52
   4  10  14   17.01    4.92
  -4 -10  14   11.21    7.96
   4  10  15  185.40   13.84
  -4 -10  15  191.91   14.62
   4  10  16    5.73    3.02
   4 -11 -17    0.39    7.68
   4  11 -17    8.34    3.03
   4 -11 -16   10.31    9.60
   4  11 -16    3.92    3.81
   4 -11 -15   18.00   10.76
   4  11 -15   15.18    4.85
   4 -11 -14   34.67   12.45
   4  11 -14   38.29    6.41
   4  11 -13    9.97    5.83
   4  11 -12    0.85    5.32
   4 -11 -12    3.51    6.51
  -4 -11 -12   -3.25    7.92
   4  11 -12   -2.19    5.92
   4  11 -11    5.17    5.81
  -4 -11 -11   -1.31    8.26
   4 -11 -11    4.94    6.87
  -4 -11 -11    0.84    5.79
   4 -11 -11   -0.36   12.52
  -4 -11 -10   27.94    8.47
   4 -11 -10   19.03    7.41
  -4 -11 -10   33.94    7.10
   4 -11 -10   21.95   12.39
  -4  11  -9  121.63   14.33
  -4 -11  -9  124.84   11.79
   4  11  -9   87.55   10.20
   4 -11  -9  102.42   11.00
   4 -11  -9   99.49   14.52
   4 -11  -8    0.55    7.39
   4  11  -8   -7.07    6.61
  -4  11  -8    5.81   11.84
  -4 -11  -8    5.95    8.24
   4 -11  -8    6.63   10.94
   4 -11  -7  303.05   21.49
  -4 -11  -7  278.40   21.68
  -4  11  -7  304.24   24.70
   4  11  -7  288.58   21.21
   4 -11  -6   33.03    9.96
   4 -11  -6   36.99    8.11
   4  11  -6   32.01    7.91
  -4 -11  -6   28.94    8.51
   4 -11  -6   25.29    9.74
  -4 -11  -6   30.72   11.83
  -4  11  -5   75.58   15.23
   4  11  -5   74.95    9.69
   4 -11  -5   69.28    9.42
  -4 -11  -5   65.51    9.68
   4 -11  -5   56.62   11.05
  -4 -11  -5   57.31   12.68
   4  11  -4   15.11    7.73
   4 -11  -4    6.61    9.10
  -4  11  -4   14.62    5.23
   4 -11  -4   24.26    7.93
  -4 -11  -4   23.43    7.94
  -4  11  -4    8.04   14.55
  -4 -11  -4    8.84   11.04
  -4  11  -3  103.65   16.76
   4  11  -3  115.03   11.19
  -4 -11  -3  102.01   11.08
  -4  11  -3   94.02    9.48
   4 -11  -3  103.21   12.18
  -4 -11  -3   93.72   14.67
   4 -11  -2   94.23   10.23
  -4  11  -2   69.13    8.49
   4  11  -2   77.63   10.22
  -4  11  -2  104.52   17.29
   4 -11  -2   71.83   10.70
  -4 -11  -2   81.86    9.85
  -4 -11  -2   62.48   13.37
   4 -11  -1   14.23    7.79
   4  11  -1    9.02    7.76
  -4  11  -1   10.83    5.93
  -4  11  -1    8.30   14.03
  -4 -11  -1    5.02    7.23
  -4 -11  -1   14.85   10.89
  -4  11   0   19.29   15.25
   4  11   0    1.37    8.18
  -4  11   0   12.47    6.32
  -4 -11   0   10.30    6.73
  -4 -11   0   18.55   10.22
   4  11   1    6.88    7.97
  -4  11   1    8.49    6.50
  -4  11   1   12.52   14.74
  -4 -11   1   27.05   10.98
  -4  11   2   75.71   15.95
   4  11   2   70.38    9.78
  -4 -11   2   74.04   12.63
  -4  11   3  122.57   16.54
   4  11   3   99.20   11.28
  -4  11   3   90.46   10.21
  -4  11   4  -12.16   13.25
   4  11   4    8.38    8.09
  -4  11   4    7.46    6.80
  -4 -11   4   16.51    9.56
  -4  11   5   83.56   15.08
   4  11   5   89.76   10.85
  -4 -11   5   92.35   12.37
   4  11   6   45.56    8.77
   4  11   7  294.65   22.69
  -4  11   7  304.73   25.17
  -4  11   8  -11.14   11.20
   4  11   8    1.43    7.00
   4  11   9   91.26    9.76
  -4  11   9   86.34   12.64
  -4  11  10   36.32    9.93
   4  11  12    5.03    5.28
   4  11  13    3.15    4.64
   4  11  14   38.47    4.76
  -4 -11  14   31.67    6.65
   4  11  15    7.86    2.87
  -4  11  16    3.76    3.74
  -4  11  17    8.07    2.81
   4  12 -16    1.83    1.97
  -4 -12 -15   44.07    4.86
   4  12 -15   43.12    4.48
   4 -12 -14   35.51    8.03
   4  12 -14   32.26    4.55
   4 -12 -13   59.27   10.20
   4  12 -13   75.17    7.00
   4 -12 -12   24.79    9.45
   4  12 -12   28.19    5.53
   4  12 -11   72.32    7.50
   4 -12 -11   65.64   10.96
   4  12 -11   89.99    8.16
   4  12 -10    0.16    5.22
  -4 -12 -10   15.57    7.34
   4 -12 -10    6.56    9.29
   4 -12  -9   32.76    7.03
  -4 -12  -9   29.95    7.97
   4 -12  -9   30.13    9.20
   4  12  -8   55.12    7.57
  -4 -12  -8   74.41    8.68
   4 -12  -8   50.01    7.96
  -4 -12  -8   43.84    8.73
   4 -12  -8   54.47    9.75
   4  12  -7  316.35   23.17
   4 -12  -7  296.91   23.33
  -4 -12  -7  326.31   24.08
  -4  12  -7  330.75   26.16
  -4  12  -6   48.50   13.53
   4  12  -6   62.22    8.42
   4 -12  -6   54.26    8.13
  -4 -12  -6   51.65    8.46
   4  12  -5  171.04   14.55
  -4 -12  -5  171.55   14.80
   4  12  -4   19.72    7.56
  -4  12  -4   31.37   13.26
  -4 -12  -4   15.23    7.44
  -4  12  -3   16.87   13.95
   4  12  -3   26.65    8.07
   4 -12  -3   36.17    7.60
  -4 -12  -3   39.35    7.97
   4 -12  -2   77.00    8.99
  -4  12  -2   47.94   14.88
   4  12  -2   60.38    9.25
  -4  12  -2   53.78    7.15
  -4 -12  -2   60.74    8.80
   4 -12  -1  167.13   13.01
   4  12  -1  138.27   13.10
  -4  12  -1  155.71   18.97
  -4  12  -1  126.90   11.85
  -4  12   0   58.83   14.84
  -4  12   0   39.92    7.01
   4 -12   0   47.95    8.01
   4  12   0   49.21    9.02
  -4  12   1  157.93   18.47
  -4  12   1  153.15   12.58
  -4 -12   1  129.33   12.56
   4  12   1  147.27   13.64
   4 -12   1  160.06   13.23
   4 -12   2   97.65    9.48
   4  12   2   74.27   10.00
  -4  12   2   74.86   14.84
  -4 -12   2   68.39    8.68
  -4  12   3   67.40   14.78
   4 -12   3   57.86    8.06
   4  12   3   55.47    9.11
  -4 -12   3   57.23    7.44
  -4  12   4   37.11   12.76
   4  12   4   27.15    8.04
  -4  12   4   36.70    7.19
  -4 -12   4   24.32    5.99
  -4 -12   5  100.15    9.10
  -4  12   5  100.84   10.25
   4  12   5   95.50   10.63
  -4  12   6   22.34   11.93
   4  12   6   48.19    7.96
  -4  12   6   43.81    7.71
  -4 -12   6   40.78    5.80
   4  12   7  259.12   20.02
  -4  12   7  257.49   19.91
  -4  12   7  282.32   22.53
  -4  12   8   55.09    8.08
   4  12   8   54.13    7.83
  -4  12   8   61.00   11.19
   4  12   9   61.01    7.87
  -4  12   9   59.31    7.88
  -4  12  10    6.03    5.96
  -4  12  11   97.62    9.23
  -4  12  12   29.02    5.52
   4  12  12   21.32    4.68
  -4 -12  12   29.95    7.07
   4  12  13   79.65    6.87
  -4  12  13   91.61    7.64
  -4 -12  13   77.11    8.03
   4  12  14   25.37    3.00
  -4  12  14   36.25    4.45
  -4  12  15   47.11    4.71
  -4  12  16    1.64    1.77
   4  13 -13   36.03    3.77
   4  13 -12    8.53    3.28
   4  13 -11   22.78    4.40
   4  13 -10    3.90    4.17
   4  13  -9   22.67    4.53
   4  13  -7  145.58   11.75
   4  13  -6    9.39    5.42
   4  13  -5  108.77   10.12
  -4  13  -4   -6.58   11.41
   4  13  -4    3.86    6.22
  -4  13  -3   38.67   12.11
   4  13  -3   31.76    7.19
   4  13  -2    2.49    6.29
  -4 -13  -2   -4.39    6.12
  -4  13  -1   -5.16   11.63
   4  13  -1   10.35    6.48
  -4 -13  -1    6.62    6.07
  -4  13   0   -7.96   11.93
   4  13   0    5.12    6.55
  -4  13   0    0.77    4.94
  -4 -13   0   -1.25    5.64
   4  13   1    5.98    6.71
  -4  13   1   11.85    5.50
  -4  13   1   25.29   11.63
  -4  13   2    3.56   11.27
  -4  13   2    0.49    5.39
   4  13   2    4.23    6.48
  -4  13   3   12.49   11.35
   4  13   3   21.55    6.71
  -4  13   4   -6.16   10.70
   4  13   4    2.41    6.40
   4  13   5  116.94   10.40
  -4  13   5  108.55   10.09
   4  13   6   20.01    6.38
  -4  13   6   22.29    5.77
   4  13   7  145.52   11.89
  -4  13   7  139.39   11.67
   4  13   8   87.46    8.23
  -4  13   8   85.30    8.28
   4  13   9    8.82    4.66
  -4  13   9    7.40    5.02
  -4  13  10    4.21    4.35
  -4 -13  10    5.85    6.25
   4  13  11   16.37    3.27
  -4  13  11    8.88    4.07
   4  13  12    3.78    2.23
  -4  13  12   10.86    3.27
  -4 -13  12    5.20    3.58
  -4  13  13   41.38    4.05
   4  14 -10    9.06    2.08
   4  14  -9   39.95    4.03
   4  14  -8   73.49    6.19
   4  14  -7   46.95    5.14
   4  14  -7   58.43    5.38
   4  14  -5   78.04    7.19
   4  14  -4   30.85    5.09
   4  14  -3  123.46   10.26
   4  14  -2    3.65    4.86
   4  14  -1   59.36    6.89
  -4 -14  -1   64.85    9.45
   4  14   0   20.97    5.54
   4  14   1   37.40    6.15
   4  14   2    5.59    5.15
   4  14   3  113.82    9.63
  -4  14   3  109.10    8.92
   4  14   4   32.56    5.64
  -4  14   4   33.77    4.84
   4  14   5  126.25   10.23
   4  14   6   39.76    5.49
  -4  14   6   48.21    5.04
  -4 -14   6   51.29    7.78
   4  14   7   55.03    5.75
  -4  14   7   59.86    5.57
  -4 -14   7   51.55    7.33
  -4  14   8   80.31    6.37
   4  14   8   71.51    6.29
  -4 -14   8   70.10    7.68
   4  14   9   16.23    2.70
  -4  14   9   16.94    3.07
  -4 -14   9   13.73    4.33
  -4  14  10   10.66    2.26
   4  15  -3   39.45    3.71
   4  15  -2   -1.35    2.55
   4  15  -1   21.72    3.30
   4  15   0    8.94    2.94
   4  15   1   26.36    3.63
   4  15   2    0.24    2.75
  -4 -15   2    4.93    3.84
   4  15   3   59.96    5.04
  -4 -15   3   54.08    5.70
   4  15   4   13.91    2.58
  -4 -15   4   13.70    3.64
   4  15   5  155.08   10.53
  -4 -15   5  142.25   10.83
   5   0 -24  -15.40   11.25
   5   0 -23   -2.97   10.53
   5   0 -23    0.41   11.71
   5   0 -23   -1.44   13.04
   5   0 -22   -5.19   12.11
   5   0 -22    0.55   14.12
   5   0 -22   -5.08    6.91
   5   0 -22    0.57   15.00
   5   0 -21    0.65   16.13
   5   0 -21    6.86   12.98
   5   0 -21   11.61   16.25
  -5   0 -21   21.14   20.75
   5   0 -21    4.94    7.46
   5   0 -21    3.33   10.13
   5   0 -20  -10.51   14.17
   5   0 -20   -5.78   16.49
   5   0 -20   -9.06   16.74
   5   0 -20    0.29    7.82
  -5   0 -20   -5.97   20.68
   5   0 -20    8.51   10.25
   5   0 -19    2.63   13.56
   5   0 -19    7.61   16.99
   5   0 -19   -2.90   17.53
  -5   0 -19    2.69   22.31
   5   0 -19   -8.96    8.09
   5   0 -18   -1.91   24.73
  -5   0 -18   35.78   22.13
   5   0 -18   14.55   16.45
   5   0 -18   -8.55   14.32
   5   0 -18   -4.37    8.07
  -5   0 -18   22.73   22.70
   5   0 -18   -0.73   17.16
   5   0 -17   10.90   24.72
   5   0 -17   15.02   17.09
  -5   0 -17    6.53   22.86
   5   0 -17    7.93   13.69
   5   0 -17   -2.80    7.74
   5   0 -17   -5.11    9.15
   5   0 -17    7.20   16.60
  -5   0 -17   -9.02   20.40
   5   0 -16   -6.78   23.45
   5   0 -16   11.77   13.60
  -5   0 -16   -6.32   20.92
   5   0 -16   11.31   15.26
   5   0 -16   -8.32    9.08
  -5   0 -16   14.86   19.89
   5   0 -16   -1.39   15.09
   5   0 -15    9.10   22.91
   5   0 -15   -4.91    6.26
   5   0 -15   19.02   14.71
   5   0 -15    8.26   12.48
  -5   0 -15  -22.26   20.00
   5   0 -15    3.06    8.88
   5   0 -15   -4.64   15.66
  -5   0 -15   21.65   19.47
   5   0 -14    8.53    6.37
   5   0 -14   12.37   20.53
   5   0 -14   13.57   14.00
   5   0 -14   -6.83   12.38
  -5   0 -14  -19.19   18.00
   5   0 -14   -0.71    7.76
  -5   0 -14   -5.48   17.57
   5   0 -14   -1.87   14.39
   5   0 -13    2.03    6.57
   5   0 -13  -19.54   19.93
  -5   0 -13   -8.86   16.04
  -5   0 -13   17.46   16.62
   5   0 -13  -13.98   13.49
   5   0 -12    6.47   18.61
   5   0 -11   -5.72   16.72
   5   0 -10    1.70   15.39
   5   0  -9   -3.00   14.68
   5   0  -9   -2.91    9.07
   5   0  -8   -0.65   13.69
   5   0  -8    4.61    9.30
  -5   0  -8    3.71   10.77
   5   0  -7    3.93   13.03
  -5   0  -7    0.39    2.89
   5   0  -7   -0.35    9.33
   5   0  -6    1.94    8.36
  -5   0  -6   -0.36    1.52
  -5   0  -6    0.92   10.27
  -5   0  -6    1.04    3.05
   5   0  -6    3.92   12.80
  -5   0  -6    0.85    7.46
   5   0  -5   -5.68   12.53
   5   0  -5  -13.30    8.68
  -5   0  -5    2.30    9.98
  -5   0  -4   -1.20    6.79
  -5   0  -4   -0.55   10.51
   5   0  -4   -1.07    7.79
  -5   0  -4    4.67    9.32
  -5   0  -3   10.27   10.41
   5   0  -3    4.58    8.42
  -5   0  -3    5.17    6.91
  -5   0  -3   -1.82    9.81
  -5   0  -2   -3.76   10.55
  -5   0  -2    0.64    7.02
   5   0  -2   -4.13    6.89
  -5   0  -1   -7.25    7.35
  -5   0  -1   11.63    9.77
   5   0  -1   -5.71    7.22
  -5   0   0   -4.23    9.43
   5   0   0   -2.45    6.58
   5   0   1   -0.92    6.17
  -5   0   1   -3.41    9.06
  -5   0   2    2.66    8.76
  -5   0   3    3.95    8.71
  -5   0   9   -1.07    6.34
  -5   0   9   -1.00   10.26
  -5   0  10   -0.83    6.03
  -5   0  10    4.66    9.49
  -5   0  11    1.63    5.55
  -5   0  11    7.36    5.84
  -5   0  11    3.89    8.63
  -5   0  12    1.16    5.20
  -5   0  12    1.52    5.25
  -5   0  12    0.91    8.18
  -5   0  13   -0.50    5.20
  -5   0  13    4.37    7.48
   5  -1 -25   22.32    8.03
   5   1 -24   58.95   10.13
   5   1 -24   44.81   11.29
   5   1 -24   58.26   11.34
   5  -1 -24   63.36   13.08
   5   1 -23   61.73   14.96
   5  -1 -23   83.03   11.70
   5   1 -23   66.57   12.26
   5   1 -23   76.65    8.18
   5  -1 -23   80.95   15.02
   5  -1 -22  198.51   23.67
   5  -1 -22  234.13   22.19
   5   1 -22  249.63   23.11
   5   1 -22  227.66   25.10
   5  -1 -22  298.15   20.44
   5  -1 -22  271.35   25.63
   5  -1 -22  301.85   22.08
   5   1 -21   90.46   15.32
   5  -1 -21   68.16   16.83
   5   1 -21   53.31   18.54
   5   1 -21  102.98   10.41
   5  -1 -21   91.12   11.10
   5  -1 -21   93.62   18.32
  -5  -1 -21   86.56   21.30
   5  -1 -21  110.24   13.60
   5   1 -20  135.94   21.47
   5  -1 -20  119.75   20.60
   5   1 -20  166.30   19.08
   5  -1 -20  131.92   20.83
  -5  -1 -20  115.67   23.52
  -5   1 -20  141.31   25.82
   5  -1 -20  157.94   14.47
   5   1 -20  170.77   20.73
   5   1 -20  168.06   13.99
   5   1 -20  139.54   15.70
   5   1 -19   95.36   28.18
   5  -1 -19  107.79   28.55
   5   1 -19   62.58   16.79
   5  -1 -19   85.54   18.90
  -5   1 -19   61.39   24.12
   5  -1 -19   76.90   19.51
  -5  -1 -19   73.39   22.18
  -5   1 -19   68.45   23.62
   5   1 -19   85.66   10.57
   5   1 -19   94.69   18.50
   5  -1 -19  105.00   11.47
   5   1 -18  241.44   32.99
   5  -1 -18  259.50   34.44
  -5   1 -18  138.08   26.73
   5   1 -18  172.06   20.77
   5  -1 -18  140.37   22.10
   5   1 -18  158.16   22.42
   5   1 -18  180.48   15.82
   5  -1 -18  186.40   23.30
   5  -1 -18  209.49   16.65
  -5   1 -18  147.76   26.71
  -5  -1 -18  173.32   26.48
   5   1 -17   70.60   26.72
  -5   1 -17    9.25   21.35
   5  -1 -17   37.51   16.58
   5   1 -17   62.86   15.66
   5  -1 -17   21.39   10.03
   5  -1 -17   44.52   17.74
   5  -1 -17   52.47    8.90
   5   1 -17   14.90    8.40
  -5   1 -17   39.64   22.91
  -5  -1 -17   54.33   21.41
   5   1 -16  140.71   28.86
  -5   1 -16   43.94   20.39
  -5  -1 -16   81.80   23.27
   5  -1 -16  100.37   17.82
   5   1 -16   93.99   15.75
  -5   1 -16  101.83   23.85
   5  -1 -16  116.49   11.18
   5  -1 -16   94.10   18.49
   5   1 -16   67.24   11.00
  -5  -1 -16   92.20   21.91
   5  -1 -16   61.48   12.37
   5   1 -15   23.89    7.21
   5   1 -15   27.38   22.77
   5  -1 -15   46.84   23.29
   5  -1 -15   18.53   12.08
  -5   1 -15    0.85   19.22
  -5  -1 -15    0.86   20.59
   5   1 -15   30.94   13.12
   5  -1 -15   18.43   15.59
   5  -1 -15   34.57   10.17
  -5   1 -15    0.85   20.15
   5  -1 -15    4.73   16.00
  -5  -1 -15   41.70   17.32
   5   1 -15   17.57    8.74
   5   1 -14  443.57   28.79
   5   1 -14  425.60   39.46
   5  -1 -14  472.93   40.13
  -5   1 -14  309.77   33.63
   5   1 -14  468.36   32.46
   5  -1 -14  362.39   30.36
   5   1 -14  331.67   30.43
  -5  -1 -14  251.66   34.43
   5  -1 -14  442.26   32.28
  -5  -1 -14  331.72   34.37
   5  -1 -14  434.46   32.89
  -5   1 -14  356.88   35.11
   5   1 -14  388.35   28.49
   5  -1 -14  339.49   28.96
   5   1 -13   10.34    7.35
   5   1 -13   24.40   20.35
   5  -1 -13    4.96   18.32
  -5   1 -13    4.43   16.60
   5   1 -13   -3.10   12.07
  -5   1 -13    3.38   11.73
   5  -1 -13    9.92   11.18
  -5  -1 -13   -8.88   16.50
   5  -1 -13    4.42    8.59
   5  -1 -13    3.59   14.05
  -5  -1 -13    7.25   16.13
   5   1 -13    9.03    5.08
  -5   1 -13   -6.63   16.85
   5   1 -12 1075.42   76.07
   5   1 -12 1104.83   69.73
   5  -1 -12 1274.11   76.86
   5   1 -11  113.93   20.90
   5  -1 -11  106.65   13.09
   5  -1 -11   76.24   18.10
   5  -1 -10   59.87   11.08
   5   1 -10   46.36   15.91
   5  -1 -10   61.68   17.40
   5  -1 -10   46.05    8.41
  -5  -1 -10   55.70    5.41
  -5   1  -9  222.33   19.66
   5  -1  -9  236.01   20.55
   5  -1  -9  221.61   18.26
   5   1  -9  235.85   24.63
  -5  -1  -9  238.25   16.51
   5  -1  -9  280.42   25.41
  -5  -1  -8 1149.66   74.07
  -5   1  -8 1064.51   75.38
  -5  -1  -8  997.59   73.50
   5  -1  -8 1238.16   76.06
   5   1  -8 1168.32   78.70
   5  -1  -8 1089.38   74.56
  -5  -1  -8 1152.08   73.58
   5  -1  -8 1185.64   78.42
  -5  -1  -7  504.02   34.51
  -5   1  -7  481.13   36.83
  -5  -1  -7  461.23   38.21
  -5  -1  -7  540.47   35.11
   5  -1  -7  537.30   37.20
   5  -1  -7  501.47   35.54
   5  -1  -7  593.04   39.71
  -5  -1  -7  513.88   34.42
   5   1  -7  511.70   39.64
  -5  -1  -7  462.42   35.34
  -5   1  -6 1197.84   80.02
  -5  -1  -6 1250.30   79.81
  -5   1  -6 1146.55   79.10
   5  -1  -6 1267.64   81.30
  -5  -1  -6 1170.50   81.91
   5  -1  -6 1275.31   82.83
   5   1  -6 1220.29   83.15
   5  -1  -6 1200.35   80.01
  -5  -1  -6 1164.55   80.33
  -5   1  -5  116.90   13.64
   5  -1  -5  121.77   12.59
  -5  -1  -5  123.82   15.83
   5  -1  -5  123.48   10.44
   5  -1  -5  116.03   15.04
  -5  -1  -4 1634.61  112.09
  -5  -1  -4 1649.86  111.13
   5  -1  -4 1825.68  111.44
  -5   1  -4 1518.73  110.88
  -5   1  -4 1709.14  111.56
   5  -1  -4 1629.76  110.44
   5  -1  -4 1714.01  112.37
  -5   1  -4 1548.88  111.13
  -5  -1  -3  392.37   29.65
  -5   1  -3  397.87   28.79
  -5  -1  -3  374.36   28.02
   5  -1  -3  412.28   27.98
  -5   1  -3  358.88   28.75
   5  -1  -3  381.48   26.81
  -5  -1  -2  775.02   50.02
   5  -1  -2  779.45   48.69
  -5  -1  -2  698.51   48.96
  -5   1  -2  740.03   49.26
   5  -1  -2  640.32   47.65
  -5   1  -2  732.50   49.45
  -5  -1  -1 2737.93  178.13
  -5   1  -1 2771.20  177.81
   5  -1  -1 2707.50  177.38
  -5  -1  -1 2535.30  177.62
  -5   1  -1 2414.90  177.93
  -5  -1   0 1614.78  106.73
  -5  -1   0 1651.25  107.02
   5  -1   0 1534.52  106.07
  -5   1   0 1505.10  107.07
  -5  -1   1 2822.71  185.25
  -5  -1   1 2760.97  185.10
   5  -1   1 2696.35  184.44
  -5  -1   2 1021.73   70.94
  -5  -1   2 1072.00   70.72
  -5   1   2  987.94   71.40
  -5  -1   3  418.26   30.54
  -5  -1   3  475.87   30.82
   5  -1   3  403.13   29.01
  -5   1   3  423.67   31.92
  -5  -1   4 1963.58  125.60
   5  -1   4 1839.20  124.59
  -5  -1   4 1710.57  125.45
  -5   1   4 1997.75  126.33
  -5  -1   5  120.76   11.19
  -5  -1   5  103.24   10.95
   5  -1   5  103.06    7.81
  -5   1   5  103.13   14.36
  -5  -1   6 1331.95   88.17
   5   1   6 1272.44   86.93
  -5   1   6 1384.05   89.11
  -5  -1   7  453.60   32.19
  -5  -1   8  752.41   50.18
  -5  -1   8  714.52   49.92
  -5   1   8  698.01   51.17
  -5  -1   9  182.50   14.34
  -5  -1   9  167.72   14.23
  -5   1   9  184.74   16.28
  -5  -1  10   73.92    8.27
  -5  -1  10   70.55    7.94
  -5   1  10   79.42   11.08
  -5  -1  11   46.32    6.75
  -5  -1  11   43.65    6.27
  -5   1  11   43.95    9.33
  -5  -1  11   52.85   10.70
  -5  -1  12  890.13   62.67
  -5  -1  12  955.83   63.83
  -5   1  13   -3.60    5.86
  -5  -1  13    6.63    8.51
  -5   1  14  341.33   25.01
   5  -2 -25   10.23    7.86
   5   2 -24  129.99   12.92
   5  -2 -24  148.02   15.59
   5   2 -23   -0.34   10.63
   5  -2 -23    3.38   13.21
   5  -2 -23    2.55    8.37
   5  -2 -22   21.64   10.46
   5   2 -22   45.01   12.42
   5  -2 -22   34.47    7.77
   5   2 -22   38.36   13.55
   5  -2 -22   30.83   16.04
   5   2 -22   19.58    6.38
   5   2 -21   19.43   17.40
   5  -2 -21  -11.30   11.40
   5   2 -21   16.53   13.27
   5  -2 -21    3.29    8.23
   5   2 -21    4.45   14.38
  -5  -2 -21  -11.99   19.26
   5  -2 -21   19.20   11.56
   5  -2 -21   21.90   15.62
   5   2 -20   18.12   14.76
  -5   2 -20   11.08   21.52
   5  -2 -20   17.24   14.80
   5   2 -20  -13.56   17.11
   5  -2 -20   16.74   13.08
   5  -2 -20   22.79    8.57
  -5  -2 -20    9.29   18.37
   5  -2 -20    4.88   16.26
   5  -2 -20   28.80   12.10
   5   2 -20   22.90   14.78
   5  -2 -19  103.61   28.42
   5   2 -19   72.42   26.08
   5   2 -19   36.63   18.36
   5  -2 -19   30.22   15.32
   5   2 -19   63.98   16.11
  -5   2 -19   94.53   24.14
   5  -2 -19   63.76   13.72
   5   2 -19   65.18   16.95
  -5  -2 -19   41.85   20.90
   5  -2 -19   66.23   10.31
   5   2 -19   51.85    8.54
   5  -2 -19   39.96   17.51
   5   2 -18  320.04   37.59
   5  -2 -18  363.07   39.25
   5  -2 -18  201.32   25.48
   5   2 -18  278.62   27.17
  -5   2 -18  228.21   29.74
   5  -2 -18  223.33   23.08
   5   2 -18  233.13   24.71
  -5   2 -18  177.44   29.53
   5  -2 -18  283.55   20.99
   5  -2 -18  268.83   26.71
   5   2 -18  250.07   25.50
  -5  -2 -18  229.34   28.84
   5   2 -17  187.34   31.91
   5  -2 -17  199.25   32.54
   5   2 -17  183.79   21.72
  -5   2 -17  124.87   24.60
   5  -2 -17  110.98   19.65
   5  -2 -17  163.21   17.96
   5   2 -17  121.63   19.00
   5   2 -17  143.08   20.21
   5  -2 -17  124.56   20.85
  -5   2 -17  110.79   26.04
  -5  -2 -17  156.45   24.08
   5  -2 -17  149.57   14.64
   5   2 -16   80.62   27.83
   5  -2 -16  137.34   28.61
   5  -2 -16   84.34   17.20
   5   2 -16   91.44   16.58
  -5   2 -16   93.08   23.33
   5  -2 -16  101.81   15.54
   5   2 -16   81.71   17.41
   5  -2 -16   96.03   11.19
   5   2 -16   79.33   17.03
  -5   2 -16   83.28   23.27
   5  -2 -16  123.70   19.44
   5  -2 -16   68.82   13.51
  -5  -2 -16   65.61   21.69
   5   2 -15  180.00   29.27
   5  -2 -15  280.06   32.19
   5   2 -15  178.04   14.94
  -5  -2 -15  143.52   18.89
  -5  -2 -15  175.10   13.59
  -5   2 -15  121.11   23.01
   5  -2 -15  146.17   17.67
   5   2 -15  196.31   20.83
   5   2 -15  167.87   13.31
   5   2 -15  138.98   18.30
   5  -2 -15  143.98   19.88
   5  -2 -15  120.42   15.95
   5   2 -15  184.30   19.72
   5  -2 -15  177.65   14.95
  -5   2 -15  109.48   23.89
   5   2 -15  132.66   14.15
   5  -2 -15  131.09   20.34
  -5  -2 -15  185.27   24.50
   5   2 -14  359.70   24.88
   5   2 -14  351.78   34.99
   5  -2 -14  406.56   37.47
  -5   2 -14  227.83   29.74
  -5  -2 -14  302.28   23.24
   5   2 -14  334.01   27.62
   5  -2 -14  269.07   27.20
  -5  -2 -14  319.62   27.14
   5  -2 -14  294.08   26.03
   5   2 -14  322.78   22.88
   5   2 -14  305.38   23.65
   5   2 -14  336.98   27.75
   5  -2 -14  347.79   28.13
   5  -2 -14  317.92   23.96
  -5  -2 -14  261.15   30.23
  -5   2 -14  262.82   31.86
   5   2 -13   62.42   20.94
   5  -2 -13  112.35   22.90
   5   2 -13   74.72   10.14
   5  -2 -13   78.94   12.31
   5  -2 -13   54.01   12.28
   5   2 -13   42.76   13.18
  -5  -2 -13   63.11   14.14
  -5   2 -13   38.14   17.50
  -5   2 -13   47.25   14.58
   5   2 -13   66.40   14.73
  -5   2 -13   53.87   19.22
   5   2 -13   76.75    7.86
   5  -2 -13   45.49   14.94
  -5  -2 -13   59.49   18.04
   5  -2 -13   74.65    9.29
   5   2 -12  319.36   30.45
   5  -2 -12  256.31   19.45
  -5  -2 -12  232.45   17.33
   5   2 -12  267.34   19.88
   5   2 -12  269.59   21.85
  -5   2 -12  184.94   23.77
  -5   2 -12  191.32   21.91
   5  -2 -12  245.19   23.28
   5   2 -12  229.60   17.52
  -5   2 -12  179.79   24.50
   5   2 -11   27.78   18.91
   5   2 -11   43.99    9.25
   5  -2 -11   35.33   10.99
  -5  -2 -11   46.73    5.57
   5  -2 -11   43.08    8.79
   5  -2 -10 1853.65  125.33
   5  -2 -10 1881.62  123.95
  -5  -2 -10 1796.26  123.07
   5   2 -10 1881.53  129.08
   5   2  -9  308.43   23.47
  -5   2  -9  307.76   23.41
  -5  -2  -9  318.98   21.59
   5  -2  -9  321.93   24.72
  -5  -2  -9  296.88   20.98
   5   2  -9  296.31   28.70
  -5  -2  -9  314.56   21.33
   5  -2  -9  283.50   22.58
  -5  -2  -8  324.71   22.59
  -5  -2  -8  301.47   23.21
  -5   2  -8  320.46   24.40
   5  -2  -8  316.92   25.36
  -5  -2  -8  324.41   22.29
  -5  -2  -8  265.83   22.92
  -5  -2  -8  352.17   22.13
   5   2  -8  261.37   28.89
   5  -2  -8  328.64   23.57
  -5   2  -7  356.65   26.52
  -5  -2  -7  350.09   25.48
  -5  -2  -7  362.18   24.94
  -5   2  -7  352.43   24.94
   5  -2  -7  373.11   27.15
   5   2  -7  346.79   30.82
   5  -2  -7  356.90   25.45
  -5   2  -6 1139.18   74.32
  -5   2  -6 1032.30   75.01
  -5  -2  -6 1018.92   76.99
   5  -2  -6 1132.61   75.39
   5   2  -6  988.73   77.51
   5  -2  -6 1116.72   74.26
  -5  -2  -5  337.41   26.18
   5  -2  -5  378.12   27.49
  -5  -2  -5  348.03   29.84
   5  -2  -5  398.58   26.03
  -5  -2  -4  343.58   29.78
   5  -2  -4  390.31   27.74
  -5   2  -4  355.33   27.75
  -5   2  -4  381.29   27.25
   5  -2  -4  378.51   26.16
  -5   2  -3   64.91   10.91
  -5  -2  -3   63.03   14.73
   5  -2  -3   78.30    6.95
  -5   2  -3   74.28    9.99
  -5   2  -3   69.18   11.61
  -5  -2  -2  558.09   39.78
  -5  -2  -2  543.44   38.39
  -5   2  -2  539.36   38.61
   5  -2  -2  525.20   36.58
  -5   2  -2  554.00   37.69
  -5  -2  -1  499.70   36.10
  -5  -2  -1  483.90   35.08
  -5   2  -1  506.74   34.34
  -5   2  -1  440.60   35.44
  -5  -2   0 4921.91  326.16
  -5  -2   0 4999.18  325.82
   5  -2   0 4882.83  324.54
  -5   2   0 4931.55  325.96
  -5   2   0 4590.96  325.16
  -5  -2   1  435.52   32.10
  -5  -2   1  418.47   31.21
  -5   2   1  441.83   32.03
  -5   2   1  430.95   30.60
  -5  -2   2  480.58   33.32
  -5  -2   2  469.42   33.81
  -5   2   2  437.64   32.51
  -5   2   2  475.88   33.85
  -5  -2   3   47.11    9.23
  -5  -2   3   52.85   10.07
  -5   2   3   45.30   11.34
  -5   2   3   49.48    7.88
  -5  -2   4  218.89   17.82
  -5  -2   4  226.41   17.50
   5   2   4  212.57   15.73
  -5   2   4  224.45   19.26
  -5   2   4  207.26   16.56
   5   2   5  286.45   20.18
  -5  -2   5  280.83   21.61
  -5   2   5  298.40   23.50
  -5  -2   6  837.39   56.96
  -5  -2   6  773.02   56.86
   5   2   6  849.77   55.82
   5  -2   6  807.35   55.65
  -5   2   6  899.79   58.03
  -5  -2   7  271.94   20.44
  -5  -2   8  361.29   25.96
  -5  -2   8  354.20   25.79
  -5   2   8  349.08   27.09
  -5  -2   9  272.40   20.46
  -5  -2   9  269.80   20.19
  -5   2   9  283.07   21.92
  -5  -2  10 1321.51   87.74
  -5  -2  10 1264.50   87.19
  -5  -2  11   25.66    6.16
  -5  -2  13   57.55   11.15
   5  -3 -25   18.20    7.10
   5   3 -24   38.91   11.46
   5   3 -24   54.86    9.63
   5  -3 -24   57.96    7.92
   5  -3 -24   62.29   11.72
   5   3 -23    8.26   13.13
   5   3 -23   34.40   11.01
   5  -3 -23   26.64   13.12
   5   3 -22   58.57   16.50
   5   3 -22   38.65   12.84
   5   3 -22   64.08    7.21
   5  -3 -22   63.09   12.03
   5  -3 -22   53.50   15.35
   5   3 -21   10.61   13.62
   5   3 -21   15.00   15.82
  -5  -3 -21   24.98   17.32
   5   3 -21   12.35    6.09
   5  -3 -21   10.47    8.06
   5  -3 -21    3.83   11.76
   5  -3 -21    9.24   16.01
   5   3 -20  115.01   17.79
   5  -3 -20  123.52   14.92
   5   3 -20  106.77   21.07
  -5   3 -20   79.58   23.43
  -5  -3 -20   44.22   19.55
   5   3 -20  130.36   11.31
   5  -3 -20  112.42   19.22
   5   3 -20  102.31   16.78
   5  -3 -20  121.00   15.81
   5  -3 -20  132.63   13.09
   5   3 -19   66.61   16.30
  -5   3 -19   56.93   21.77
   5   3 -19   73.92   20.04
   5  -3 -19   59.59   13.42
   5  -3 -19   84.55   15.40
   5  -3 -19   80.44   11.80
  -5  -3 -19   76.58   20.27
   5  -3 -19   53.88   18.01
   5   3 -19   72.94   15.63
   5   3 -18   26.94   23.02
   5   3 -18   27.06   15.29
   5  -3 -18   17.97   12.67
   5   3 -18    8.55   17.74
  -5   3 -18   12.65   20.74
   5  -3 -18   36.40   17.10
   5   3 -18   35.06   14.87
  -5  -3 -18   38.16   18.73
   5  -3 -18   39.37   10.16
   5   3 -17  290.67   37.63
   5  -3 -17  364.29   37.03
  -5   3 -17  237.18   30.59
   5   3 -17  298.43   27.98
   5  -3 -17  252.24   23.27
   5   3 -17  258.53   25.48
   5   3 -17  238.45   25.04
   5  -3 -17  232.34   27.07
  -5  -3 -17  266.29   29.10
   5  -3 -17  275.64   22.05
   5   3 -16  221.03   33.52
   5  -3 -16  284.54   34.01
   5   3 -16  231.19   24.55
  -5  -3 -16  206.07   16.85
  -5  -3 -16  185.58   22.67
   5   3 -16  232.72   16.86
  -5   3 -16  138.48   26.03
   5   3 -16  190.83   22.30
   5  -3 -16  191.38   20.58
   5   3 -16  207.03   22.32
   5  -3 -16  223.69   24.72
  -5   3 -16  187.69   27.41
   5  -3 -16  218.07   18.21
   5   3 -15   46.27   24.62
   5  -3 -15   39.14   22.63
   5   3 -15   40.50    8.82
   5  -3 -15   17.45   10.76
   5   3 -15   34.93   15.76
  -5  -3 -15   43.58   16.34
   5   3 -15   33.21   14.60
  -5  -3 -15   29.68    8.01
   5  -3 -15   42.94   12.19
  -5   3 -15   34.34   20.34
   5  -3 -15   17.55   12.09
   5   3 -15   36.98   14.58
  -5   3 -15   41.57   20.69
   5  -3 -15   41.65   16.24
   5  -3 -15   30.08    9.25
   5   3 -15   27.98    6.69
   5  -3 -14  160.09   15.17
   5   3 -14  161.69   27.19
   5  -3 -14  212.36   27.95
   5   3 -14  158.21   15.32
   5  -3 -14  178.60   17.23
  -5  -3 -14  151.67   18.97
   5   3 -14  153.45   18.62
  -5   3 -14  100.09   21.76
   5  -3 -14  147.70   16.28
   5  -3 -14  176.91   14.05
   5  -3 -14   94.52   16.10
   5   3 -14  157.13   12.85
   5   3 -14  131.15   18.04
   5  -3 -14  161.28   19.99
  -5   3 -14  115.89   23.87
   5  -3 -13  118.86   12.90
  -5  -3 -13  116.27   10.48
   5  -3 -13  115.43   24.43
   5   3 -13  134.81   13.71
   5   3 -13  137.74   24.94
   5  -3 -13  134.98   14.98
   5  -3 -13   92.52   13.91
   5   3 -13  101.34   15.54
  -5   3 -13  110.43   20.80
  -5   3 -13  131.76   12.22
   5  -3 -13  102.18   17.63
   5  -3 -13  128.02   11.69
   5   3 -13  127.37   15.72
   5   3 -13  114.42   10.52
   5  -3 -13   81.05   14.56
  -5   3 -13   86.32   20.38
  -5  -3 -13   93.77   19.63
   5  -3 -12  188.79   16.08
   5   3 -12  176.14   14.36
  -5  -3 -12  205.53   14.24
   5   3 -12  153.25   26.32
   5   3 -12  192.24   17.07
   5  -3 -12  245.96   26.33
   5   3 -12  202.22   18.49
   5   3 -12  178.24   14.17
   5  -3 -12  198.18   20.45
   5  -3 -12  126.49   16.93
   5  -3 -12  182.63   15.07
  -5   3 -12  120.34   22.18
  -5  -3 -12  155.87   22.00
   5   3 -11  118.29   22.06
   5  -3 -11  153.28   21.53
   5  -3 -11  141.40   15.22
  -5  -3 -11  138.04   10.19
  -5  -3 -11  134.27   11.07
   5  -3 -11  128.93   12.82
   5   3 -10  382.28   31.11
   5  -3 -10  393.71   36.17
   5  -3 -10  404.91   31.77
  -5  -3 -10  404.67   29.48
  -5  -3 -10  414.31   29.03
   5   3 -10  424.34   37.61
   5  -3 -10  432.10   30.18
  -5  -3 -10  433.82   28.69
   5  -3  -9  121.42   18.16
   5   3  -9   93.86   19.35
   5   3  -9  115.22   12.87
  -5  -3  -9  108.69   10.32
   5  -3  -9  129.88   13.67
  -5   3  -9  103.67   11.31
   5  -3  -9  117.75   11.41
  -5  -3  -9  141.30    9.46
  -5  -3  -9  118.40    9.68
   5   3  -8  173.56   17.19
  -5  -3  -8  185.78   14.75
  -5  -3  -8  198.15   15.91
  -5   3  -8  179.24   15.91
   5  -3  -8  228.16   17.64
   5  -3  -8  183.87   20.23
  -5  -3  -8  204.24   14.19
   5  -3  -8  198.25   15.36
   5   3  -8  192.36   22.68
   5  -3  -7   27.99   11.96
  -5   3  -7   22.62    4.93
   5  -3  -7   27.62    9.27
   5   3  -7    7.72   14.39
   5   3  -7    7.16    8.66
  -5   3  -7   21.97    8.22
  -5  -3  -7   22.95    5.11
  -5   3  -7   16.21    8.22
   5  -3  -7   26.58    6.08
  -5   3  -6 1406.40   99.13
   5   3  -6 1476.79   99.59
   5   3  -6 1390.91  102.20
  -5   3  -6 1367.44   98.78
   5  -3  -6 1545.63   98.42
   5  -3  -6 1498.30  100.53
   5   3  -5  238.10   17.52
  -5  -3  -5  204.98   16.24
   5  -3  -5  208.53   15.28
   5  -3  -5  198.72   18.17
  -5   3  -5  185.11   16.79
   5   3  -4 1109.63   73.07
  -5  -3  -4 1065.68   72.55
  -5  -3  -4  989.59   75.24
   5  -3  -4 1012.99   73.00
   5  -3  -4 1073.72   71.88
  -5   3  -4 1067.21   72.57
   5  -3  -3   55.37    9.11
   5   3  -3   51.05    9.09
  -5  -3  -3   75.78   15.40
   5  -3  -3   69.76    6.43
  -5   3  -3   67.69    9.16
  -5  -3  -2  647.69   50.51
   5   3  -2  681.64   48.41
   5  -3  -2  625.42   47.62
  -5   3  -2  722.81   48.09
   5  -3  -2  738.55   47.18
  -5  -3  -1  612.35   44.92
   5   3  -1  598.73   42.78
  -5   3  -1  626.61   42.73
   5   3   0   80.18    8.25
  -5  -3   0   55.50   13.59
   5  -3   0   64.43    5.79
  -5   3   0   51.96    9.57
   5   3   1  529.30   38.63
  -5  -3   1  527.21   40.57
   5  -3   1  573.06   37.56
  -5   3   1  528.76   38.67
   5   3   2  974.85   67.31
  -5  -3   2  953.03   68.66
  -5   3   2 1017.24   67.41
  -5  -3   3   39.78    9.23
  -5  -3   3   36.82   11.16
  -5   3   3   34.75    8.01
  -5   3   3   31.16   12.45
   5   3   4 1002.98   68.43
  -5  -3   4  987.56   69.41
  -5   3   4 1024.71   68.69
  -5  -3   5  190.85   17.38
   5   3   5  201.14   14.94
  -5  -3   5  204.06   16.58
  -5  -3   6 1292.97   82.78
  -5   3   6 1158.90   81.77
  -5  -3   7   11.60    8.29
  -5   3   7    6.80    6.59
  -5  -3   8  173.20   15.37
   5  -4 -25   13.64    5.12
   5   4 -24   38.81   10.42
   5   4 -24   34.93    8.15
   5  -4 -24   41.61    9.51
   5   4 -23   12.96    9.74
   5  -4 -23   27.05    8.90
   5  -4 -23   17.64   12.11
   5   4 -22   50.02   12.52
   5   4 -22   32.36   14.59
   5  -4 -22   59.67   11.81
   5  -4 -22   26.52   12.83
   5   4 -21   29.54   13.00
   5  -4 -21   41.00   11.57
   5   4 -21   29.02   16.03
   5  -4 -21   52.99   15.91
   5  -4 -21    4.75   11.85
  -5   4 -20  108.77   21.62
   5   4 -20  101.64   20.22
   5   4 -20  120.61   16.54
   5  -4 -20  106.29   19.19
   5   4 -20  114.76   10.83
   5  -4 -20  132.03   15.98
   5   4 -19   21.38   17.43
  -5   4 -19   19.24   19.58
   5   4 -19   21.29   14.45
   5  -4 -19   24.36   10.52
   5  -4 -19   34.52    9.57
   5  -4 -19   51.57   16.64
   5  -4 -19   46.68   14.75
   5   4 -18  685.34   55.35
   5  -4 -18  560.54   40.04
   5   4 -18  520.43   43.70
   5   4 -18  524.94   42.00
  -5   4 -18  383.61   45.42
   5  -4 -18  612.79   40.12
   5   4 -18  494.06   40.81
   5  -4 -18  541.27   43.53
  -5  -4 -18  463.23   43.06
   5  -4 -18  663.39   42.85
   5   4 -17  287.24   36.18
   5   4 -17  235.40   26.91
   5   4 -17  269.33   19.81
  -5  -4 -17  266.22   19.55
  -5   4 -17  184.63   28.32
   5  -4 -17  246.92   22.11
   5   4 -17  248.75   24.67
   5  -4 -17  283.08   21.65
   5  -4 -17  239.98   26.82
   5   4 -17  234.48   23.10
   5  -4 -17  269.06   24.88
  -5  -4 -17  219.89   27.43
   5   4 -16  158.36   29.53
   5  -4 -16  107.30   14.95
   5   4 -16  101.34   18.22
  -5  -4 -16  141.20   12.52
   5   4 -16  106.95   19.14
  -5   4 -16  131.87   22.63
   5   4 -16  135.45   16.36
   5  -4 -16  134.42   13.99
   5   4 -16  129.09   12.08
   5  -4 -16  160.91   20.68
  -5  -4 -16  146.29   21.91
   5  -4 -15   65.62   11.45
   5   4 -15   38.13   24.33
   5  -4 -15   72.07   22.32
   5  -4 -15   60.57   12.64
   5   4 -15   48.12   15.77
   5  -4 -15   58.35   12.15
   5   4 -15   62.98   16.49
  -5  -4 -15   77.22   17.16
   5   4 -15   48.87   13.76
   5  -4 -15   56.69   10.48
   5   4 -15   68.94    8.59
  -5  -4 -15   60.91   19.19
   5  -4 -15   63.43   17.34
   5  -4 -14  203.00   17.36
  -5  -4 -14  195.38   15.51
   5   4 -14  189.58   28.48
   5  -4 -14  202.14   27.10
   5   4 -14  209.57   18.29
   5  -4 -14  205.52   19.57
   5   4 -14  207.20   21.70
  -5  -4 -14  153.47   21.38
   5  -4 -14  180.84   16.22
   5   4 -14  157.00   18.87
   5  -4 -14  167.80   22.58
   5   4 -14  181.23   15.16
  -5  -4 -14  181.85   22.20
  -5  -4 -13   30.80    7.06
   5  -4 -13   26.56    9.35
   5  -4 -13   35.86   18.78
   5   4 -13   45.98   10.61
   5  -4 -13   34.00   10.87
   5   4 -13   48.83   21.25
  -5   4 -13   42.24    9.67
  -5  -4 -13   22.75   15.22
   5   4 -13   33.26   13.72
  -5   4 -13   39.20   17.70
   5  -4 -13   31.89    8.33
   5  -4 -13   19.09   12.03
   5  -4 -13   41.96   16.34
  -5  -4 -13   34.67   16.60
   5   4 -13   36.67    6.43
   5  -4 -12  164.30   14.64
  -5  -4 -12  168.25   12.77
  -5  -4 -12  161.43   11.55
   5   4 -12  126.63   12.68
   5  -4 -12  182.98   23.38
   5   4 -12  179.33   25.68
   5   4 -12  166.64   16.34
  -5  -4 -12  155.09   19.05
  -5   4 -12  187.76   14.93
  -5   4 -12  100.68   19.80
   5   4 -12  188.01   17.00
   5   4 -12  142.28   12.57
   5  -4 -12   84.11   15.78
   5  -4 -12  154.50   20.17
  -5  -4 -12  115.23   18.74
   5  -4 -12  146.65   13.65
   5  -4 -11   71.83    9.79
  -5  -4 -11   69.65    7.67
  -5  -4 -11   74.86    6.49
   5   4 -11   69.98    7.76
   5  -4 -11   40.21   15.86
   5   4 -11   93.32   22.31
  -5  -4 -11   71.11    8.38
   5  -4 -11   74.27   11.52
   5   4 -11   67.24   12.96
  -5  -4 -11   63.17   15.65
  -5   4 -11   84.01   10.61
   5  -4 -11   56.62    8.20
   5  -4 -11   53.40   12.48
   5  -4 -11   55.00   15.64
   5   4 -11   65.75    7.50
   5   4 -10  863.15   63.56
  -5  -4 -10  805.07   61.74
   5  -4 -10  849.80   65.83
   5  -4 -10  898.58   63.67
  -5  -4 -10 1036.28   61.22
   5  -4 -10  882.23   61.94
  -5  -4 -10  863.28   61.21
   5   4 -10  834.23   67.86
   5  -4  -9  110.97   16.86
   5   4  -9  151.59   14.51
   5   4  -9  109.53   20.70
  -5  -4  -9  135.07   11.89
   5  -4  -9  173.44   14.94
  -5   4  -9  128.78   12.43
  -5  -4  -9  129.72   10.82
   5  -4  -9  146.21   12.25
  -5   4  -8  440.28   32.17
   5   4  -8  528.55   34.50
  -5  -4  -8  429.12   31.97
   5  -4  -8  513.30   34.07
   5  -4  -8  432.49   34.97
   5  -4  -8  460.11   32.06
  -5   4  -8  425.92   32.52
   5   4  -8  460.04   38.20
   5  -4  -7   -8.40    9.45
  -5  -4  -7    6.13    5.55
   5   4  -7    0.78   14.54
  -5   4  -7    0.73    6.98
   5   4  -7    6.89    9.34
   5  -4  -7    4.59    5.25
  -5   4  -7   -1.60    8.08
   5   4  -6  213.20   18.33
  -5  -4  -6  201.93   16.66
  -5   4  -6  198.95   16.96
   5  -4  -6  176.50   17.13
   5  -4  -6  225.76   15.65
   5   4  -6  189.27   23.02
   5   4  -5  341.15   24.07
  -5  -4  -5  305.42   22.61
   5  -4  -5  331.98   21.58
   5  -4  -5  293.83   22.72
  -5   4  -5  315.38   22.76
   5  -4  -4   12.90    3.89
   5   4  -4    7.07    8.49
  -5  -4  -4    9.23    6.49
   5  -4  -4    8.30    7.39
  -5   4  -4   13.84    8.25
   5  -4  -4   10.50    5.34
   5   4  -3  419.18   30.35
  -5  -4  -3  408.21   29.64
   5  -4  -3  459.59   28.48
   5  -4  -3  328.96   29.00
  -5   4  -3  404.21   29.49
   5   4  -2  875.62   63.15
   5  -4  -2  943.32   61.91
  -5   4  -2  882.65   62.70
   5   4  -1  866.56   55.79
   5  -4  -1  718.47   54.62
  -5   4  -1  902.04   55.50
   5   4   0 1938.76  126.55
   5  -4   0 1720.52  125.56
  -5   4   0 2106.09  126.42
   5   4   1  928.96   62.16
  -5  -4   1  832.45   64.37
  -5   4   1  907.75   62.11
   5   4   2  862.48   62.40
  -5  -4   2  844.86   64.52
  -5   4   2  994.14   62.61
  -5   4   3  367.08   26.97
  -5  -4   4   87.86   13.58
  -5   4   4   88.87   10.47
  -5   4   5  363.85   26.51
  -5   4   7    0.80    6.78
  -5   4   8  528.80   37.09
  -5   4   9   89.02    9.39
   5   5 -24   20.35    7.85
   5  -5 -24   35.29    7.26
   5   5 -23    6.48   11.54
   5   5 -23    4.12    8.45
   5  -5 -23    6.84    7.86
   5  -5 -23    5.60    9.07
   5   5 -22   -2.07   13.15
   5   5 -22   -0.32   10.11
   5  -5 -22   -5.50   12.09
   5  -5 -22    0.76    9.52
   5   5 -21   -9.74   15.36
   5   5 -21   -0.39   12.03
   5  -5 -21   12.83   11.51
   5  -5 -21   -1.52   13.70
  -5   5 -20    0.70   17.91
   5   5 -20   13.48   13.13
   5   5 -20   10.92   16.84
   5  -5 -20    6.90   14.40
   5  -5 -20   20.50   12.68
  -5   5 -19   32.47   19.52
   5   5 -19   48.22   17.85
[truncated: 3,427,621 more chars]
