# Supplementary material for: Cyclo­penta­dienone triisocyanide iron complexes: general synthesis and crystal structures of tris­(2,6-di­methyl­phenyl isocyanide)(η4-tetra­phenyl­cyclo­penta­dienone)iron and tris­(naphthalen-2-yl iso­cyanide)(η4-tetra­phenyl­cyclo­penta­dienone)iron acetone hemisolvate
Source: Acta Crystallogr E Crystallogr Commun. 2023 Jun 13;79(Pt 7):626–32. doi: 10.1107/S205698902300498X (PMC10439430; doi:10.1107/S205698902300498X)
Supplement: Supplementary file 2 [file e-79-00626-Isup2.hkl]

data_I
#                                                                
_shelx_title ' c130922_1_1_a.res in Pca2(1)'                                    
_shelx_refln_list_code          4                                               
_shelx_F_calc_maximum      233.25                                               
_exptl_crystal_F_000      1752.00                                               
_reflns_d_resolution_high  0.7825                                               
                                                                                
loop_                                                                           
 _space_group_symop_operation_xyz                                               
 'x, y, z'                                                                      
 '-x, -y, z+1/2'                                                                
 'x+1/2, -y, z'                                                                 
 '-x+1/2, y, z+1/2'                                                             
                                                                                
_cell_length_a    16.7473                                                       
_cell_length_b    12.1998                                                       
_cell_length_c    20.9668                                                       
_cell_angle_alpha  90.000                                                       
_cell_angle_beta   90.000                                                       
_cell_angle_gamma  90.000                                                       
                                                                                
_shelx_F_squared_multiplier     1.000                                           
                                                                                
loop_                                                                           
 _refln_index_h                                                                 
 _refln_index_k                                                                 
 _refln_index_l                                                                 
 _refln_F_squared_calc                                                          
 _refln_F_squared_meas                                                          
 _refln_F_squared_sigma                                                         
 _refln_observed_status                                                         
   2   1 -26        222.96        244.12        49.59 o                         
   3   1 -26        393.68        453.73        52.79 o                         
   4   1 -26        209.70        229.61        37.31 o                         
   2   2 -26        185.00        166.88        44.28 o                         
   3   2 -26         29.39         52.27        35.76 o                         
   4   2 -26         37.01         56.79        29.19 o                         
   2   0 -25        380.72        474.02        76.78 o                         
   4   0 -25        508.22        569.71        70.73 o                         
   6   0 -25        441.98        426.25        47.70 o                         
   1   1 -25        426.47        549.60        47.07 o                         
   2   1 -25         37.29         75.89        43.94 o                         
   3   1 -25          8.90        -62.73        62.73 o                         
   4   1 -25        391.09        419.36        45.76 o                         
   5   1 -25         53.14        127.52        45.88 o                         
   6   1 -25         27.92         58.90        40.16 o                         
   1   2 -25         99.44        109.99        50.88 o                         
   2   2 -25        385.27        520.92        73.53 o                         
   3   2 -25        300.64        443.11        68.21 o                         
   4   2 -25        333.07        389.46        64.73 o                         
   5   2 -25         15.67         58.44        44.90 o                         
   6   2 -25        327.30        278.74        43.53 o                         
   1   3 -25        104.60        166.47        58.25 o                         
   2   3 -25        110.99        161.86        43.15 o                         
   3   3 -25          6.87         -4.45        35.00 o                         
   4   3 -25        460.06        437.91       154.00 o                         
   5   3 -25        110.40        103.98        40.56 o                         
   6   3 -25        140.42        144.20        34.39 o                         
   1   4 -25        224.14        216.53        50.39 o                         
   2   4 -25         77.52         67.12        45.05 o                         
   3   4 -25        134.60         84.68        31.11 o                         
   4   4 -25         44.12         17.44        26.12 o                         
   5   4 -25        121.13         77.93        29.25 o                         
   0   0 -24        792.13        848.11       111.81 o                         
   2   0 -24         88.87         86.81        58.28 o                         
   4   0 -24        137.12        158.82        67.07 o                         
   0   1 -24        170.86        200.30        60.71 o                         
   1   1 -24        127.37        221.44        42.17 o                         
   2   1 -24        182.28        190.49        45.79 o                         
   3   1 -24        598.43        728.96        66.26 o                         
   4   1 -24        228.45        257.26        40.01 o                         
   5   1 -24        322.65        324.87        32.34 o                         
   6   1 -24         79.70        104.59        96.52 o                         
   7   1 -24        317.91        310.25        37.93 o                         
   0   2 -24        162.29        179.09        59.66 o                         
   1   2 -24        163.69        174.61        46.52 o                         
   2   2 -24          5.97         71.14        37.38 o                         
   3   2 -24         74.28         71.26        33.12 o                         
   4   2 -24        155.26        265.47        49.79 o                         
   5   2 -24        612.78        787.85        56.83 o                         
   6   2 -24        178.37        227.75        31.78 o                         
   7   2 -24         93.01        102.02        31.99 o                         
   8   2 -24        737.01        704.99        89.18 o                         
   0   3 -24        148.23        253.68        56.25 o                         
   1   3 -24         29.65         29.60        38.16 o                         
   2   3 -24         75.77         91.08        41.65 o                         
   3   3 -24        272.46        325.86        41.40 o                         
   4   3 -24        120.63        119.07        35.68 o                         
   5   3 -24        300.36        317.22        28.00 o                         
   6   3 -24         56.30         66.14        23.54 o                         
   7   3 -24        176.51        145.95        29.68 o                         
   8   3 -24        198.51        150.56        32.45 o                         
   0   4 -24        143.00        126.58        82.24 o                         
   1   4 -24         19.77        -33.66        33.66 o                         
   2   4 -24         69.21        116.96        47.13 o                         
   3   4 -24        224.40        211.34        45.70 o                         
   4   4 -24         61.77        132.24        32.04 o                         
   5   4 -24        210.95        218.53        30.40 o                         
   6   4 -24         43.29         34.33        30.51 o                         
   7   4 -24        257.96        231.12        26.00 o                         
   0   5 -24        594.62        455.56        79.64 o                         
   1   5 -24         63.10        119.46        66.56 o                         
   2   5 -24        294.35        256.72        82.33 o                         
   3   5 -24          2.17         14.91        35.99 o                         
   4   5 -24         37.70         43.60        33.61 o                         
   5   5 -24        234.79        170.60        42.68 o                         
   6   5 -24         83.09         45.39        22.55 o                         
   1   6 -24          8.02         -6.74        52.62 o                         
   2   6 -24         83.40         97.87        51.59 o                         
   3   6 -24        220.99        114.43        44.90 o                         
   4   6 -24        266.42         99.86        38.68 o                         
   2   0 -23        972.99       1180.48        72.81 o                         
   4   0 -23        514.80        504.54        50.16 o                         
   6   0 -23        270.36        308.85        34.86 o                         
   8   0 -23        368.25        428.89       128.06 o                         
   1   1 -23        408.25        518.70        38.31 o                         
   2   1 -23         29.81         85.28        35.67 o                         
   3   1 -23         48.36         59.69        39.72 o                         
   4   1 -23        437.72        506.87        60.49 o                         
   5   1 -23        394.74        431.51        29.38 o                         
   6   1 -23        203.29        234.67        23.56 o                         
   7   1 -23        325.00        412.15        24.15 o                         
   8   1 -23         50.42         74.49        15.85 o                         
   9   1 -23        558.32        737.65       106.04 o                         
  10   1 -23        104.26         83.93        20.28 o                         
   1   2 -23        123.33        125.36        35.59 o                         
   2   2 -23        316.17        319.34        40.00 o                         
   3   2 -23        260.27        271.97        37.81 o                         
   4   2 -23        893.99        985.83        46.20 o                         
   5   2 -23          3.81         10.44        33.63 o                         
   6   2 -23        530.62        580.26        42.04 o                         
   7   2 -23        133.95        156.76        33.99 o                         
   8   2 -23        102.14        119.80        28.43 o                         
   9   2 -23         15.36         31.70        16.33 o                         
  10   2 -23         19.04         37.14        12.20 o                         
   1   3 -23          6.65         23.25        32.80 o                         
   2   3 -23        825.80        862.61        42.33 o                         
   3   3 -23        220.92        218.00        32.49 o                         
   4   3 -23        174.22        217.50        43.49 o                         
   5   3 -23        143.04        136.80        40.54 o                         
   6   3 -23        246.51        246.21        34.22 o                         
   7   3 -23        334.16        408.58        34.30 o                         
   8   3 -23         64.12         46.40        14.90 o                         
   9   3 -23        353.73        329.54        41.66 o                         
   1   4 -23        787.84        704.85        50.00 o                         
   2   4 -23         66.19         43.16        34.10 o                         
   3   4 -23         29.73         45.75        28.88 o                         
   4   4 -23        161.22        151.21        31.62 o                         
   5   4 -23         93.42        112.06        32.99 o                         
   6   4 -23         67.72         61.95        28.46 o                         
   7   4 -23        334.94        322.66        38.76 o                         
   8   4 -23         66.93         59.51        23.35 o                         
   9   4 -23        286.58        219.47        19.29 o                         
   1   5 -23         65.89         98.49        43.02 o                         
   2   5 -23        256.38        243.25        37.46 o                         
   3   5 -23        137.97        131.86        36.94 o                         
   4   5 -23        142.89        123.16        35.20 o                         
   5   5 -23         17.28         32.75        25.59 o                         
   6   5 -23         21.99         41.20        23.47 o                         
   7   5 -23         45.71         77.50        20.08 o                         
   8   5 -23         22.89         -2.26        20.54 o                         
   1   6 -23        653.07        570.80        45.83 o                         
   2   6 -23         47.55         58.47        39.39 o                         
   3   6 -23         25.50          5.52        38.03 o                         
   4   6 -23          0.11         25.14        58.96 o                         
   5   6 -23         21.89         59.53        54.33 o                         
   6   6 -23         37.36         27.82        41.48 o                         
   7   6 -23        461.93        146.08        36.22 o                         
   1   7 -23        117.23         70.33        54.33 o                         
   2   7 -23        445.03        223.10        51.82 o                         
   3   7 -23         19.67         -4.80        47.36 o                         
   4   7 -23         98.01          2.86        39.82 o                         
   5   7 -23         33.46         19.94        34.11 o                         
   0   0 -22        774.38        578.08        81.35 o                         
   2   0 -22        685.76        710.90        46.05 o                         
   4   0 -22        289.66        305.52        45.98 o                         
   6   0 -22         16.23         94.20        28.74 o                         
   8   0 -22        372.40        425.10        37.45 o                         
  10   0 -22        486.50        607.17        50.06 o                         
   0   1 -22        480.18        590.32        53.75 o                         
   1   1 -22          1.95          1.25        34.53 o                         
   2   1 -22        435.74        463.03        28.07 o                         
   3   1 -22       1082.83       1209.63        43.59 o                         
   4   1 -22         89.37         96.87        21.15 o                         
   5   1 -22       1327.69       1497.49        74.48 o                         
   6   1 -22        117.09        113.48        22.39 o                         
   7   1 -22        168.34        174.13        20.65 o                         
   8   1 -22         85.84         82.98        17.68 o                         
   9   1 -22         65.68         90.12        17.66 o                         
  10   1 -22         16.38         41.69        17.49 o                         
  11   1 -22         68.03         62.56        20.19 o                         
  12   1 -22        175.58        169.51        19.08 o                         
   0   2 -22        127.94        137.52        46.12 o                         
   1   2 -22         11.97        -17.16        29.91 o                         
   2   2 -22        288.98        316.78        36.41 o                         
   3   2 -22         83.25         94.18        32.62 o                         
   4   2 -22        125.35        110.21        22.40 o                         
   5   2 -22        135.91        175.67        22.22 o                         
   6   2 -22        940.09       1094.71        54.26 o                         
   7   2 -22        134.76        141.63        19.10 o                         
   8   2 -22        418.81        429.29        26.32 o                         
   9   2 -22        102.31        110.08        16.67 o                         
  10   2 -22        427.83        550.73        41.80 o                         
  11   2 -22        105.72        126.48        14.13 o                         
   0   3 -22       1203.83       1311.31        78.50 o                         
   1   3 -22         29.33         54.09        30.82 o                         
   2   3 -22         14.24          2.49        36.14 o                         
   3   3 -22         68.92         95.67        34.23 o                         
   4   3 -22          5.97         -2.39        34.50 o                         
   5   3 -22        297.06        341.78        28.52 o                         
   6   3 -22         24.70         63.38        23.17 o                         
   7   3 -22        231.17        214.19        37.18 o                         
   8   3 -22        314.72        352.64        53.92 o                         
   9   3 -22         25.33         52.31        26.60 o                         
  10   3 -22        359.65        382.55        23.63 o                         
  11   3 -22         72.15         78.09        12.97 o                         
   0   4 -22         87.32        109.16        49.01 o                         
   1   4 -22        390.00        365.55        41.56 o                         
   2   4 -22         81.05         62.27        31.80 o                         
   3   4 -22        137.34        165.78        32.60 o                         
   4   4 -22          4.72         19.18        35.12 o                         
   5   4 -22        279.50        261.70        41.90 o                         
   6   4 -22        139.80        142.17        33.46 o                         
   7   4 -22        237.85        260.73        32.61 o                         
   8   4 -22        215.23        269.10        23.16 o                         
   9   4 -22         14.25          9.37        22.03 o                         
  10   4 -22        204.85        223.53        26.80 o                         
   0   5 -22       1087.47       1017.16       124.15 o                         
   1   5 -22         11.37         21.65        33.10 o                         
   2   5 -22        563.01        596.01        50.76 o                         
   3   5 -22         31.55         68.00        26.19 o                         
   4   5 -22         90.61         83.41        28.71 o                         
   5   5 -22          3.32         -8.89        31.24 o                         
   6   5 -22         56.76         36.91        29.54 o                         
   7   5 -22         56.54         55.03        26.85 o                         
   8   5 -22        504.64        417.34        40.09 o                         
   9   5 -22        122.63         78.73        20.34 o                         
  10   5 -22        596.11        387.88        28.94 o                         
   0   6 -22         77.42        100.32        38.41 o                         
   1   6 -22        263.55        190.32        46.93 o                         
   2   6 -22         89.23        102.87        41.93 o                         
   3   6 -22        142.37         65.44        46.95 o                         
   4   6 -22        183.56        143.22        33.59 o                         
   5   6 -22        725.81        644.74        47.23 o                         
   6   6 -22         16.74         44.26        22.73 o                         
   7   6 -22        497.32        500.25        58.21 o                         
   8   6 -22         51.07         20.45        16.96 o                         
   0   7 -22        901.47        547.94        89.18 o                         
   1   7 -22         56.44         43.80        32.14 o                         
   2   7 -22         68.51         65.73        37.46 o                         
   3   7 -22         89.69        130.66        37.71 o                         
   4   7 -22        286.43        159.87        36.22 o                         
   5   7 -22        155.47         50.63        50.85 o                         
   6   7 -22        115.13         63.76        49.76 o                         
   7   7 -22        172.68         65.53        37.71 o                         
   0   8 -22        601.82        310.96        51.08 o                         
   2   8 -22        291.55         98.38        48.16 o                         
   3   8 -22         46.03         36.39        44.56 o                         
   4   8 -22        121.42         21.02        38.33 o                         
   5   8 -22         27.90          3.26        31.19 o                         
   2   0 -21       1645.55       1680.12        70.57 o                         
   4   0 -21        209.52        251.89        29.76 o                         
   6   0 -21       1485.58       1534.79        80.71 o                         
   8   0 -21        298.41        350.74        36.23 o                         
  10   0 -21        155.73        136.98        26.17 o                         
  12   0 -21        259.88        374.55        37.93 o                         
   1   1 -21        429.80        467.59        25.63 o                         
   2   1 -21        244.02        250.15        24.50 o                         
   3   1 -21        222.07        220.40        22.20 o                         
   4   1 -21        265.54        296.84        28.99 o                         
   5   1 -21        419.40        537.66        29.07 o                         
   6   1 -21        132.29        148.09        23.80 o                         
   7   1 -21        544.42        577.84        28.58 o                         
   8   1 -21        215.77        208.14        19.35 o                         
   9   1 -21        651.21        662.50        27.54 o                         
  10   1 -21        197.06        249.70        22.16 o                         
  11   1 -21        625.09        749.61        44.88 o                         
  12   1 -21        110.31        101.58        11.35 o                         
  13   1 -21        278.62        292.51        26.28 o                         
   1   2 -21        286.43        306.20        31.80 o                         
   2   2 -21        106.60        114.46        30.95 o                         
   3   2 -21        107.23        115.88        21.12 o                         
   4   2 -21       2177.80       2228.09        68.39 o                         
   5   2 -21          6.04         42.06        25.41 o                         
   6   2 -21        367.26        404.81        25.78 o                         
   7   2 -21          1.93        -16.83        19.93 o                         
   8   2 -21          1.81        -10.53        19.48 o                         
   9   2 -21        784.00        780.40        54.84 o                         
  10   2 -21         50.71         54.60        17.30 o                         
  11   2 -21         23.82         26.55        16.38 o                         
  12   2 -21        540.86        638.56        60.38 o                         
   1   3 -21         13.79         -0.83        35.21 o                         
   2   3 -21        395.94        401.21        41.28 o                         
   3   3 -21        138.27        138.04        33.30 o                         
   4   3 -21        311.53        337.37        27.17 o                         
   5   3 -21         64.93         67.08        22.20 o                         
   6   3 -21        195.65        240.98        31.24 o                         
   7   3 -21        454.86        543.61        38.05 o                         
   8   3 -21        277.86        293.41        24.55 o                         
   9   3 -21        200.13        227.39        21.07 o                         
  10   3 -21         74.22         78.79        19.25 o                         
  11   3 -21        152.04        143.79        18.89 o                         
  12   3 -21        255.53        245.58        25.24 o                         
   1   4 -21       1252.66       1296.56        48.03 o                         
   2   4 -21         64.93         45.72        35.59 o                         
   3   4 -21         52.32         58.08        31.08 o                         
   4   4 -21        271.02        228.02        46.09 o                         
   5   4 -21        162.71        178.61        35.39 o                         
   6   4 -21         43.05         55.59        21.86 o                         
   7   4 -21        611.18        655.17        35.29 o                         
   8   4 -21         79.95         61.13        32.06 o                         
   9   4 -21        602.69        710.76        39.14 o                         
  10   4 -21        137.05        145.92        17.78 o                         
  11   4 -21         13.34         12.88        14.42 o                         
  12   4 -21        131.77        102.41        18.63 o                         
   1   5 -21         13.83         22.22        29.29 o                         
   2   5 -21        123.73        163.21        32.65 o                         
   3   5 -21         26.55         12.77        30.97 o                         
   4   5 -21        537.14        528.66        37.19 o                         
   5   5 -21          1.57          6.25        36.86 o                         
   6   5 -21         27.22          2.24        34.50 o                         
   7   5 -21         19.29         -0.68        32.38 o                         
   8   5 -21        105.96        106.33        19.52 o                         
   9   5 -21         77.52         80.29        21.32 o                         
  10   5 -21        422.79        391.55        23.72 o                         
  11   5 -21         73.20         52.08        15.86 o                         
   1   6 -21        848.30        635.97        49.50 o                         
   2   6 -21         74.67         67.59        29.45 o                         
   3   6 -21        114.82         78.91        29.90 o                         
   4   6 -21        105.08        112.78        33.52 o                         
   5   6 -21         18.59         40.22        29.16 o                         
   6   6 -21         31.79         76.41        27.09 o                         
   7   6 -21        560.31        565.83        53.00 o                         
   8   6 -21        222.75        226.06        27.05 o                         
   9   6 -21        251.26        234.91        22.71 o                         
  10   6 -21          0.64         -2.91        13.34 o                         
   1   7 -21        314.10        316.61        40.41 o                         
   2   7 -21        484.88        456.20        60.67 o                         
   3   7 -21        106.73         83.33        27.88 o                         
   4   7 -21         47.93         61.53        28.47 o                         
   5   7 -21        242.32        235.86        40.25 o                         
   6   7 -21        747.83        775.85       112.22 o                         
   7   7 -21         92.52         95.18        23.12 o                         
   8   7 -21         48.19         24.76        15.69 o                         
   9   7 -21         60.69         23.48        31.54 o                         
   1   8 -21        594.86        681.36       248.49 o                         
   2   8 -21        364.48        342.40       117.69 o                         
   3   8 -21        231.54        198.16        42.88 o                         
   4   8 -21        275.16        235.55        49.99 o                         
   5   8 -21        111.84        130.10        54.22 o                         
   6   8 -21         51.78         54.40        34.42 o                         
   7   8 -21         85.82         76.49        51.62 o                         
   4   9 -21        282.47        295.48        37.36 o                         
   0   0 -20       1910.46       1899.53        72.96 o                         
   2   0 -20        153.42        140.58        29.63 o                         
   4   0 -20         95.88        141.93        29.66 o                         
   6   0 -20        697.04        667.19        75.77 o                         
   8   0 -20        141.80         90.05        33.98 o                         
  10   0 -20        319.15        376.74        39.65 o                         
  12   0 -20        537.76        599.75       156.85 o                         
   0   1 -20        476.53        510.65        32.41 o                         
   1   1 -20       1229.20       1226.89        40.17 o                         
   2   1 -20        328.11        330.80        24.75 o                         
   3   1 -20       1083.30       1146.68        39.32 o                         
   4   1 -20        115.56        103.53        24.80 o                         
   5   1 -20        758.99        862.33        34.43 o                         
   6   1 -20          5.40         40.69        24.37 o                         
   7   1 -20         46.52         37.25        23.13 o                         
   8   1 -20        176.74        209.16        24.12 o                         
   9   1 -20        576.65        575.59        39.57 o                         
  10   1 -20         24.61         46.62        19.64 o                         
  11   1 -20        281.28        321.64        27.27 o                         
  12   1 -20        230.02        251.58        25.13 o                         
  13   1 -20        620.81        724.95        37.41 o                         
  14   1 -20          2.93        -10.25        10.81 o                         
   0   2 -20        686.52        650.96        60.54 o                         
   1   2 -20        402.79        430.98        27.11 o                         
   2   2 -20        102.23        117.22        19.98 o                         
   3   2 -20        223.06        175.73        22.45 o                         
   4   2 -20        433.69        421.49        24.98 o                         
   5   2 -20         89.93         88.11        24.97 o                         
   6   2 -20       1593.45       1802.43        69.67 o                         
   7   2 -20        665.37        760.48        32.16 o                         
   8   2 -20        234.87        261.25        24.87 o                         
   9   2 -20         30.60         26.06        21.34 o                         
  10   2 -20       1042.40       1082.01        70.29 o                         
  11   2 -20         37.05         51.84        17.38 o                         
  12   2 -20         31.51         47.16        15.97 o                         
  13   2 -20         96.53         89.34        19.24 o                         
   0   3 -20        193.53        137.72        44.06 o                         
   1   3 -20         74.71         84.10        27.25 o                         
   2   3 -20        440.99        477.34        26.15 o                         
   3   3 -20        391.92        416.06        27.68 o                         
   4   3 -20         87.64         73.05        21.55 o                         
   5   3 -20        638.61        674.61        34.92 o                         
   6   3 -20        289.94        359.14        31.10 o                         
   7   3 -20         87.05         87.35        22.20 o                         
   8   3 -20        466.84        578.41        59.89 o                         
   9   3 -20        105.22        117.18        22.16 o                         
  10   3 -20        799.23        911.79        48.21 o                         
  11   3 -20        494.46        581.11        38.84 o                         
  12   3 -20        114.45         78.20        18.41 o                         
  13   3 -20        440.78        444.19        37.87 o                         
   0   4 -20        663.74        651.69        41.87 o                         
   1   4 -20         79.84         71.12        26.00 o                         
   2   4 -20        122.15        117.03        26.98 o                         
   3   4 -20        611.15        669.07        57.79 o                         
   4   4 -20         71.81         94.09        24.91 o                         
   5   4 -20        676.04        664.94        37.35 o                         
   6   4 -20         45.64         48.50        26.53 o                         
   7   4 -20         64.51         91.08        39.36 o                         
   8   4 -20         68.01         80.40        25.15 o                         
   9   4 -20         28.48         50.87        23.63 o                         
  10   4 -20        150.09        182.62        26.71 o                         
  11   4 -20        594.46        672.52        69.58 o                         
  12   4 -20         24.12         24.47        14.64 o                         
  13   4 -20        105.58        104.97        11.11 o                         
   0   5 -20       2233.24       2158.51       119.54 o                         
   1   5 -20        179.61        182.55        35.77 o                         
   2   5 -20        175.44        177.33        40.18 o                         
   3   5 -20          7.04          8.91        34.69 o                         
   4   5 -20        102.06        128.94        35.44 o                         
   5   5 -20         92.57         64.08        37.28 o                         
   6   5 -20        322.18        340.61        32.98 o                         
   7   5 -20        132.55        118.71        28.52 o                         
   8   5 -20        638.58        504.72        50.76 o                         
   9   5 -20         15.81        -11.51        31.63 o                         
  10   5 -20        637.00        755.48        52.80 o                         
  11   5 -20         32.92         62.12        21.50 o                         
  12   5 -20        103.31        101.86        11.91 o                         
   0   6 -20         60.22        122.84        48.62 o                         
   1   6 -20          5.30          2.09        30.75 o                         
   2   6 -20        103.92        115.90        30.32 o                         
   3   6 -20        552.20        581.51        46.54 o                         
   4   6 -20        147.09        132.58        33.62 o                         
   5   6 -20        557.05        579.71        60.46 o                         
   6   6 -20         40.91         20.11        35.01 o                         
   7   6 -20        313.53        369.96        40.29 o                         
   8   6 -20         10.42         19.94        30.44 o                         
   9   6 -20         22.28         16.94        16.38 o                         
  10   6 -20         43.00         39.92        14.15 o                         
  11   6 -20        146.80        139.51        18.45 o                         
   0   7 -20       1312.47       1028.99        87.44 o                         
   1   7 -20        110.09        139.68        27.85 o                         
   2   7 -20        109.37         85.42        28.68 o                         
   3   7 -20        317.63        340.24        31.52 o                         
   4   7 -20         42.92         18.72        30.29 o                         
   5   7 -20         19.98         29.57        33.47 o                         
   6   7 -20         66.19         36.55        31.44 o                         
   7   7 -20        118.30        131.72        37.74 o                         
   8   7 -20        616.82        741.86        57.02 o                         
   9   7 -20        123.63         89.56        27.02 o                         
  10   7 -20        227.54        249.02       128.69 o                         
   0   8 -20       1113.04       1378.11       123.57 o                         
   1   8 -20        157.91        169.95        77.35 o                         
   2   8 -20        600.43        444.29        59.42 o                         
   3   8 -20        214.05        114.94        57.96 o                         
   4   8 -20        138.51        150.37        33.08 o                         
   5   8 -20        221.90        204.02        52.15 o                         
   6   8 -20         72.76         70.71        27.64 o                         
   7   8 -20          4.05         32.26        55.73 o                         
   8   8 -20        156.88        127.84        28.33 o                         
   9   8 -20         66.19          9.83        30.05 o                         
   1   9 -20        179.31        231.95        61.02 o                         
   2   9 -20        249.02        264.93        77.44 o                         
   3   9 -20        377.67        495.78        64.79 o                         
   4   9 -20        183.27        158.71        50.05 o                         
   5   9 -20        167.15         77.72        31.32 o                         
   6   9 -20        136.44        106.46        32.94 o                         
   7   9 -20        100.25        104.32        24.97 o                         
   2   0 -19       2518.61       2400.34        84.49 o                         
   4   0 -19        171.11        196.77        33.32 o                         
   6   0 -19       1811.71       1698.79        70.73 o                         
   8   0 -19        318.50        378.11        42.67 o                         
  10   0 -19       1452.83       1730.72       130.94 o                         
  12   0 -19       1215.24       1412.39        97.72 o                         
  14   0 -19        445.29        484.76        41.08 o                         
   1   1 -19       3259.24       3295.25        60.17 o                         
   2   1 -19        258.59        274.96        18.46 o                         
   3   1 -19         14.74         15.68        23.28 o                         
   4   1 -19        334.81        329.49        33.74 o                         
   5   1 -19        518.01        503.98        29.91 o                         
   6   1 -19        475.79        503.29        42.08 o                         
   7   1 -19        430.73        444.10        29.51 o                         
   8   1 -19        196.53        188.83        24.85 o                         
   9   1 -19       2537.26       2564.47       117.59 o                         
  10   1 -19         31.55         16.01        20.88 o                         
  11   1 -19         93.60        136.93        26.93 o                         
  12   1 -19        107.76        145.47        25.70 o                         
  13   1 -19        288.58        273.23        21.90 o                         
  14   1 -19         74.73         77.91        31.74 o                         
   1   2 -19        839.85        791.69        26.07 o                         
   2   2 -19         93.53         87.82        19.25 o                         
   3   2 -19        227.37        207.13        23.44 o                         
   4   2 -19        748.14        808.44        54.90 o                         
   5   2 -19        361.45        340.05        30.17 o                         
   6   2 -19        201.56        204.67        25.27 o                         
   7   2 -19       1706.46       1806.62        63.43 o                         
   8   2 -19       1004.91       1018.56        39.73 o                         
   9   2 -19        462.99        508.07        33.76 o                         
  10   2 -19        329.60        361.10        25.93 o                         
  11   2 -19          8.29         -2.89        18.71 o                         
  12   2 -19        566.58        663.58        36.22 o                         
  13   2 -19          4.15          0.94        15.86 o                         
  14   2 -19        187.65        187.14        21.43 o                         
   1   3 -19        180.36        213.21        20.46 o                         
   2   3 -19        281.96        290.56        20.83 o                         
   3   3 -19        844.36        864.01        28.73 o                         
   4   3 -19       1906.71       1846.03        60.21 o                         
   5   3 -19        392.11        412.00        30.57 o                         
   6   3 -19        381.66        368.60        29.59 o                         
   7   3 -19        683.35        740.08        42.78 o                         
   8   3 -19        444.66        441.12        36.49 o                         
   9   3 -19        628.30        701.81        86.02 o                         
  10   3 -19         75.36         40.08        22.89 o                         
  11   3 -19        202.48        163.32        29.05 o                         
  12   3 -19        194.30        196.37        18.13 o                         
  13   3 -19         87.82        113.67        22.35 o                         
  14   3 -19         58.62         63.03        14.48 o                         
   1   4 -19         27.42         27.27        24.99 o                         
   2   4 -19         80.73        112.59        20.91 o                         
   3   4 -19       1145.11       1062.73        41.82 o                         
   4   4 -19        209.13        172.82        24.18 o                         
   5   4 -19        173.47        181.24        28.98 o                         
   6   4 -19        153.44        117.17        34.54 o                         
   7   4 -19        621.07        601.77        59.55 o                         
   8   4 -19        438.11        373.20        35.68 o                         
   9   4 -19        393.18        507.35        57.74 o                         
  10   4 -19        254.85        253.86        34.58 o                         
  11   4 -19        774.56        803.21       100.49 o                         
  12   4 -19         34.70         30.17        21.95 o                         
  13   4 -19         87.33         72.55        16.67 o                         
  14   4 -19         36.61         19.88        12.17 o                         
   1   5 -19         10.41         28.39        29.94 o                         
   2   5 -19       1306.10       1440.71        49.58 o                         
   3   5 -19          5.92         -8.50        25.63 o                         
   4   5 -19        875.11        903.23        52.62 o                         
   5   5 -19        284.43        277.56        37.69 o                         
   6   5 -19        778.86        753.41        61.52 o                         
   7   5 -19         68.36         32.60        38.75 o                         
   8   5 -19         28.77         97.21        38.81 o                         
   9   5 -19        175.56        188.44        38.62 o                         
  10   5 -19        232.72        191.34        33.74 o                         
  11   5 -19         59.91         69.32        21.63 o                         
  12   5 -19        667.13        742.85        56.39 o                         
  13   5 -19         81.36         89.20        11.97 o                         
   1   6 -19        401.33        416.90        26.16 o                         
   2   6 -19         11.94         33.83        23.76 o                         
   3   6 -19        103.94         87.23        26.66 o                         
   4   6 -19         12.25         22.15        25.61 o                         
   5   6 -19         41.50         48.64        37.40 o                         
   6   6 -19         11.80        -27.07        38.76 o                         
   7   6 -19        561.78        534.34        49.63 o                         
   8   6 -19         71.34         54.70        44.55 o                         
   9   6 -19        490.14        579.25        60.82 o                         
  10   6 -19         14.76         30.79        18.79 o                         
  11   6 -19        171.79        173.11        18.04 o                         
  12   6 -19        384.91        333.70        44.72 o                         
   1   7 -19        288.35        293.57        23.91 o                         
   2   7 -19        633.76        663.98        38.78 o                         
   3   7 -19        313.35        286.52        23.74 o                         
   4   7 -19        568.17        585.92        31.14 o                         
   5   7 -19        122.59         69.15        43.77 o                         
   6   7 -19        744.21        798.99       238.01 o                         
   7   7 -19          5.38         14.36        47.61 o                         
   8   7 -19        243.91        234.83        35.29 o                         
   9   7 -19         67.88         34.44        29.54 o                         
  10   7 -19         30.39         62.33        25.94 o                         
  11   7 -19         94.25         75.83        24.51 o                         
   1   8 -19        467.34        428.21        46.79 o                         
   2   8 -19        120.26        170.35        23.75 o                         
   3   8 -19          6.19         13.14        23.94 o                         
   4   8 -19        809.48        850.10        93.20 o                         
   5   8 -19         27.79         62.04        33.16 o                         
   6   8 -19        484.50        580.18        72.07 o                         
   7   8 -19         70.18         83.13        35.38 o                         
   8   8 -19        112.53        127.42        24.64 o                         
   9   8 -19         67.42         83.48        31.76 o                         
  10   8 -19         95.43         80.97        22.21 o                         
   1   9 -19        367.53        276.84        77.90 o                         
   2   9 -19        291.89        312.20        52.82 o                         
   3   9 -19        609.84        650.60        43.77 o                         
   4   9 -19        938.02       1105.44       425.85 o                         
   5   9 -19         18.12         53.03        41.10 o                         
   6   9 -19          7.19         -7.77        37.94 o                         
   7   9 -19        320.23        313.68       106.95 o                         
   8   9 -19         34.83         46.44        24.85 o                         
   2  10 -19         46.20         90.78        51.65 o                         
   3  10 -19        437.66        674.26        70.21 o                         
   4  10 -19        307.02        386.61        53.07 o                         
   5  10 -19        128.08        172.19        38.68 o                         
   6  10 -19        906.16        966.54        73.36 o                         
   0   0 -18       7681.65       7687.10       245.69 o                         
   2   0 -18       4171.01       4203.77       119.99 o                         
   4   0 -18        170.92        143.94        32.23 o                         
   6   0 -18       2221.09       2175.76        97.24 o                         
   8   0 -18        402.06        337.46        70.05 o                         
  10   0 -18       1216.57        799.24        73.19 o                         
  12   0 -18        198.83        231.58        31.77 o                         
  14   0 -18         21.65         37.50        21.37 o                         
   0   1 -18        182.32        191.89        21.24 o                         
   1   1 -18       1576.17       1677.61        32.28 o                         
   2   1 -18        851.89        904.56        23.63 o                         
   3   1 -18        863.96        844.33        34.58 o                         
   4   1 -18        285.09        245.92        33.83 o                         
   5   1 -18       1121.41       1054.65        55.91 o                         
   6   1 -18        741.23        749.43        45.22 o                         
   7   1 -18        599.85        517.45        34.15 o                         
   8   1 -18         17.15         22.77        23.20 o                         
   9   1 -18        473.68        482.58        37.09 o                         
  10   1 -18        164.66        148.74        22.04 o                         
  11   1 -18        437.12        473.30        27.79 o                         
  12   1 -18          5.81          5.84        18.22 o                         
  13   1 -18        332.36        308.94        26.04 o                         
  14   1 -18         41.57         37.00        20.69 o                         
  15   1 -18          2.78         17.54        18.28 o                         
   0   2 -18       4737.37       4831.78       126.71 o                         
   1   2 -18       1254.48       1258.30        36.39 o                         
   2   2 -18       1445.29       1388.57        37.54 o                         
   3   2 -18        811.21        865.69        29.45 o                         
   4   2 -18        257.42        261.77        28.16 o                         
   5   2 -18       1349.22       1460.69        69.28 o                         
   6   2 -18        261.52        234.16        28.89 o                         
   7   2 -18        572.63        503.25        37.83 o                         
   8   2 -18       1570.12       1580.06        58.72 o                         
   9   2 -18         68.33         83.69        27.96 o                         
  10   2 -18       1025.81        956.25        94.73 o                         
  11   2 -18        197.19        217.80        27.73 o                         
  12   2 -18        228.92        229.54        27.68 o                         
  13   2 -18        130.97        143.54        29.59 o                         
  14   2 -18        114.15        125.61        16.54 o                         
  15   2 -18        286.12        283.38        24.20 o                         
   0   3 -18         52.13         49.28        21.96 o                         
   1   3 -18        918.35        914.16        29.57 o                         
   2   3 -18         59.11         49.93        18.41 o                         
   3   3 -18        569.37        594.79        25.05 o                         
   4   3 -18        523.14        532.14        33.78 o                         
   5   3 -18        154.63        162.05        29.16 o                         
   6   3 -18        233.17        186.88        29.12 o                         
   7   3 -18        396.84        393.82        33.43 o                         
   8   3 -18        214.43        253.61        35.19 o                         
   9   3 -18         88.70         68.52        30.92 o                         
  10   3 -18         88.13        105.75        33.00 o                         
  11   3 -18        247.82        292.94        34.87 o                         
  12   3 -18        665.89        589.30        40.51 o                         
  13   3 -18         74.11        111.00        17.48 o                         
  14   3 -18        206.26        199.53        19.52 o                         
  15   3 -18         98.82         76.77        21.14 o                         
   0   4 -18       3122.27       3040.40       102.62 o                         
   1   4 -18        334.56        333.90        20.05 o                         
   2   4 -18       1256.75       1273.39        35.70 o                         
   3   4 -18       2614.46       2745.72        86.04 o                         
   4   4 -18         67.28         61.53        21.60 o                         
   5   4 -18       3043.88       3165.05       133.79 o                         
   6   4 -18         51.77         38.68        30.74 o                         
   7   4 -18         14.51         47.15        33.51 o                         
   8   4 -18        785.25        876.97        81.91 o                         
   9   4 -18        285.03        367.37        39.67 o                         
  10   4 -18         48.08         37.93        34.09 o                         
  11   4 -18        328.26        328.44        40.27 o                         
  12   4 -18        253.99        254.66        32.38 o                         
  13   4 -18       1111.29       1145.59       127.71 o                         
  14   4 -18          1.73         -6.33        14.28 o                         
   0   5 -18        433.80        500.12        36.59 o                         
   1   5 -18         44.13         77.01        21.17 o                         
   2   5 -18        418.69        452.35        25.44 o                         
   3   5 -18         16.22         17.59        25.11 o                         
   4   5 -18         64.12         61.84        25.50 o                         
   5   5 -18        257.81        257.79        30.25 o                         
   6   5 -18        384.75        387.42        47.66 o                         
   7   5 -18         86.08         86.93        42.42 o                         
   8   5 -18        252.79        259.13        44.52 o                         
   9   5 -18        189.72        227.99        39.66 o                         
  10   5 -18         93.19        144.37        35.99 o                         
  11   5 -18        197.09        175.13        33.36 o                         
  12   5 -18          1.72        -21.64        30.49 o                         
  13   5 -18         84.01         66.42        15.35 o                         
  14   5 -18        168.69        159.18        14.86 o                         
   0   6 -18        115.15        116.84        24.53 o                         
   1   6 -18        409.78        481.57        26.89 o                         
   2   6 -18        166.96        177.40        19.76 o                         
   3   6 -18       2108.12       2133.15        75.88 o                         
   4   6 -18        127.02        177.69        28.20 o                         
   5   6 -18       2154.39       2062.75       131.96 o                         
   6   6 -18         51.19         51.46        27.48 o                         
   7   6 -18       1030.15        900.70        67.65 o                         
   8   6 -18         48.53         41.70        37.00 o                         
   9   6 -18         82.11         94.02        43.02 o                         
  10   6 -18         86.01         50.99        31.23 o                         
  11   6 -18        103.29        108.45        41.94 o                         
  12   6 -18         15.95         -2.01        24.10 o                         
  13   6 -18        350.08        327.82        40.94 o                         
   0   7 -18         97.64         60.01        29.15 o                         
   1   7 -18         73.96         85.77        18.68 o                         
   2   7 -18        101.67        127.35        17.33 o                         
   3   7 -18        797.55        772.67        36.75 o                         
   4   7 -18        153.05        126.94        26.58 o                         
   5   7 -18         71.49         42.51        38.43 o                         
   6   7 -18        157.08        184.55        32.01 o                         
   7   7 -18         74.66         24.05       117.32 o                         
   8   7 -18        101.32        116.65        38.58 o                         
   9   7 -18        411.39        404.09        35.22 o                         
  10   7 -18         14.80        -23.19        30.19 o                         
  11   7 -18        290.37        191.02        39.99 o                         
  12   7 -18         67.69         85.49        13.84 o                         
   0   8 -18       2371.72       2287.94       290.68 o                         
   1   8 -18         25.59         27.56        16.40 o                         
   2   8 -18         64.68         44.52        20.61 o                         
   3   8 -18        647.59        713.07        47.41 o                         
   4   8 -18         92.77         86.87        25.86 o                         
   5   8 -18        632.61        746.48        55.32 o                         
   6   8 -18        896.82        959.43        90.92 o                         
   7   8 -18        279.30        335.26        48.79 o                         
   8   8 -18        204.20        194.21        34.64 o                         
   9   8 -18          8.72         39.20        36.02 o                         
  10   8 -18         86.35         57.61        27.98 o                         
  11   8 -18         18.77          6.63        22.66 o                         
   0   9 -18         10.56         79.01        79.41 o                         
   1   9 -18         50.89         43.83        18.48 o                         
   2   9 -18        225.25        281.83        32.95 o                         
   3   9 -18        212.88        265.63        31.88 o                         
   4   9 -18        219.27        215.65        28.11 o                         
   5   9 -18        297.01        349.59        43.67 o                         
   6   9 -18         45.95         -8.13        43.81 o                         
   7   9 -18         73.77         39.69        40.51 o                         
   8   9 -18         36.20         75.86        36.44 o                         
   9   9 -18         20.33         11.76        26.90 o                         
   0  10 -18        133.98        130.73        21.63 o                         
   1  10 -18         97.65        136.61        23.05 o                         
   2  10 -18        170.74        170.70        34.16 o                         
   3  10 -18        134.67        127.31        22.46 o                         
   4  10 -18         67.80         63.68        43.82 o                         
   5  10 -18          4.49        -27.30        38.36 o                         
   6  10 -18        342.92        413.80        54.27 o                         
   7  10 -18        128.18        156.88        36.68 o                         
   2   0 -17       1281.25       1186.83        49.61 o                         
   4   0 -17        413.79        430.07        36.13 o                         
   6   0 -17       1165.59       1166.52        55.08 o                         
   8   0 -17        340.40        270.85        44.80 o                         
  10   0 -17        444.14        475.88       130.72 o                         
  12   0 -17        747.27        538.75        48.41 o                         
  14   0 -17        154.89        150.14        28.98 o                         
   1   1 -17       6619.17       6789.77       140.37 o                         
   2   1 -17        274.07        247.33        16.84 o                         
   3   1 -17       1381.16       1351.52        36.75 o                         
   4   1 -17       3860.73       3755.85       154.38 o                         
   5   1 -17        144.83        230.81        30.87 o                         
   6   1 -17         90.49         84.94        22.36 o                         
   7   1 -17       1467.65       1354.60        68.69 o                         
   8   1 -17        311.72        317.75        25.49 o                         
   9   1 -17       2318.18       2123.53        87.17 o                         
  10   1 -17        445.20        402.73        27.09 o                         
  11   1 -17        925.19        758.83        49.60 o                         
  12   1 -17        234.33        219.31        20.54 o                         
  13   1 -17        628.97        602.84        88.49 o                         
  14   1 -17         42.77         32.10        21.05 o                         
  15   1 -17         73.77         61.28        14.56 o                         
   1   2 -17        640.73        599.49        21.01 o                         
   2   2 -17       2401.27       2439.21        66.67 o                         
   3   2 -17       1010.08        959.34        32.40 o                         
   4   2 -17        492.33        461.97        27.13 o                         
   5   2 -17        887.95        850.09        43.60 o                         
   6   2 -17        638.46        581.89        34.11 o                         
   7   2 -17        104.90         73.32        20.65 o                         
   8   2 -17         94.20         98.91        25.41 o                         
   9   2 -17        375.83        320.45        34.82 o                         
  10   2 -17       1317.08       1076.48        52.03 o                         
  11   2 -17          6.21         -4.32        22.71 o                         
  12   2 -17        368.48        315.41        23.91 o                         
  13   2 -17         90.30         82.01        20.65 o                         
  14   2 -17        171.46        139.29        17.46 o                         
  15   2 -17        132.39        158.56        35.11 o                         
  16   2 -17         47.96         47.19        24.62 o                         
   1   3 -17        853.38        838.92        28.65 o                         
   2   3 -17        249.85        236.55        20.43 o                         
   3   3 -17        814.09        767.73        26.30 o                         
   4   3 -17       3148.24       3133.51        87.20 o                         
   5   3 -17       1523.67       1537.81        53.77 o                         
   6   3 -17       1384.25       1487.39        68.76 o                         
   7   3 -17         79.67         87.72        24.19 o                         
   8   3 -17       1024.86       1021.50        39.38 o                         
   9   3 -17        980.85        930.26        62.86 o                         
  10   3 -17         90.33        111.31        26.86 o                         
  11   3 -17        291.47        261.99        35.03 o                         
  12   3 -17        741.41        706.04        54.24 o                         
  13   3 -17         35.25         55.34        24.00 o                         
  14   3 -17       1250.07       1346.86       107.29 o                         
  15   3 -17         50.18         31.30        14.88 o                         
   1   4 -17       1212.09       1201.51        34.72 o                         
   2   4 -17        466.20        472.33        21.25 o                         
   3   4 -17        572.19        569.21        22.80 o                         
   4   4 -17        293.92        314.18        24.49 o                         
   5   4 -17       1451.31       1450.55        39.82 o                         
   6   4 -17         66.17         86.03        19.71 o                         
   7   4 -17       1131.09       1211.04        51.17 o                         
   8   4 -17         28.41         27.50        27.84 o                         
   9   4 -17        166.96        204.72        29.38 o                         
  10   4 -17        200.21        227.62        33.06 o                         
  11   4 -17        135.42        141.04        55.05 o                         
  12   4 -17        524.78        479.45        37.11 o                         
  13   4 -17         19.74          2.55        35.79 o                         
  14   4 -17         51.44         53.38        19.98 o                         
  15   4 -17        250.98        202.27        21.24 o                         
   1   5 -17        878.80        958.36        30.39 o                         
   2   5 -17        483.86        516.45        25.57 o                         
   3   5 -17        355.50        328.45        21.56 o                         
   4   5 -17       1332.45       1327.04        43.09 o                         
   5   5 -17        401.43        466.68        26.83 o                         
   6   5 -17       1259.39       1388.28        42.34 o                         
   7   5 -17        163.10        165.47        23.46 o                         
   8   5 -17        244.16        256.60        28.36 o                         
   9   5 -17         48.63         51.57        25.57 o                         
  10   5 -17        120.41        118.00        28.82 o                         
  11   5 -17        240.43        250.81        37.32 o                         
  12   5 -17        427.20        479.36        59.09 o                         
  13   5 -17         11.91         61.56        25.88 o                         
  14   5 -17       1001.39        766.90        58.10 o                         
  15   5 -17        308.52        226.96        32.14 o                         
   1   6 -17        511.34        596.35        22.36 o                         
   2   6 -17         97.77        106.58        16.62 o                         
   3   6 -17       1360.67       1384.04        58.21 o                         
   4   6 -17          8.27         -8.88        23.40 o                         
   5   6 -17        216.98        203.65        23.80 o                         
   6   6 -17         25.17          9.51        23.59 o                         
   7   6 -17        504.80        547.06        32.03 o                         
   8   6 -17        165.62        214.15        31.61 o                         
   9   6 -17        133.29        173.40        29.17 o                         
  10   6 -17         92.92        124.54        26.45 o                         
  11   6 -17         69.81         84.43        23.50 o                         
  12   6 -17        139.66         87.09        27.51 o                         
  13   6 -17         38.43          5.72        31.07 o                         
  14   6 -17         23.55         26.94        12.20 o                         
   1   7 -17        156.50        141.16        16.47 o                         
   2   7 -17        215.15        217.16        17.52 o                         
   3   7 -17        389.55        391.54        23.12 o                         
   4   7 -17       1474.42       1475.34        66.47 o                         
   5   7 -17         20.99         31.27        25.23 o                         
   6   7 -17       1445.26       1556.71        64.83 o                         
   7   7 -17        130.78        154.17        24.83 o                         
   8   7 -17         90.13        115.81        29.27 o                         
   9   7 -17        974.66       1062.77        86.18 o                         
  10   7 -17         37.34         20.17        22.05 o                         
  11   7 -17        190.09        152.58        32.83 o                         
  12   7 -17        182.39        183.48        21.54 o                         
  13   7 -17         28.62         26.23        11.15 o                         
   1   8 -17        565.67        591.71        25.72 o                         
   2   8 -17        290.09        310.10        25.74 o                         
   3   8 -17        282.61        271.10        27.73 o                         
   4   8 -17       2043.39       2103.70       134.86 o                         
   5   8 -17        627.11        666.86        35.62 o                         
   6   8 -17         50.46         33.53        20.09 o                         
   7   8 -17        334.11        424.72        53.27 o                         
   8   8 -17        146.24        177.49        24.05 o                         
   9   8 -17        212.18        175.41        23.34 o                         
  10   8 -17         71.54         32.61        17.13 o                         
  11   8 -17        104.07         55.68        29.84 o                         
  12   8 -17        129.11         45.42        35.19 o                         
   1   9 -17        712.16        750.39        37.53 o                         
   2   9 -17        645.07        727.07        36.43 o                         
   3   9 -17        176.56        208.46        33.35 o                         
   4   9 -17        736.45        825.33        55.06 o                         
   5   9 -17        109.13        118.33        24.22 o                         
   6   9 -17         89.83         88.31        22.90 o                         
   7   9 -17        411.72        445.84        83.40 o                         
   8   9 -17         41.14         37.82        26.74 o                         
   9   9 -17       1378.01       1459.23       483.07 o                         
  10   9 -17         12.35         27.22        28.16 o                         
  11   9 -17        126.10         33.76        28.11 o                         
   1  10 -17          8.85          9.53        15.92 o                         
   2  10 -17        232.98        199.19        28.65 o                         
   3  10 -17        200.54        243.71        29.90 o                         
   4  10 -17        741.69        946.30        72.98 o                         
   5  10 -17         46.95         60.61        42.93 o                         
   6  10 -17        358.25        383.61        52.07 o                         
   7  10 -17          0.06         34.10        33.30 o                         
   8  10 -17         51.32         21.71        58.56 o                         
   1  11 -17         66.00         82.44        20.28 o                         
   2  11 -17         54.75         53.45        18.66 o                         
   3  11 -17        269.18        316.16        26.12 o                         
   4  11 -17         49.03         34.80        22.71 o                         
   5  11 -17        863.16       1015.22        82.15 o                         
   6  11 -17         23.01          2.74        27.71 o                         
   0   0 -16       5448.54       5371.87       175.89 o                         
   2   0 -16         73.53         87.13        22.59 o                         
   4   0 -16        469.30        394.46        36.04 o                         
   6   0 -16        654.53        558.31        41.78 o                         
   8   0 -16       2170.43       2015.92       101.16 o                         
  10   0 -16        188.76        260.41        99.86 o                         
  12   0 -16         75.45         60.82        31.52 o                         
  14   0 -16        275.08        268.63        26.62 o                         
  16   0 -16        385.03        347.29        57.25 o                         
   0   1 -16       1141.84       1114.87        34.24 o                         
   1   1 -16       1354.52       1315.49        37.30 o                         
   2   1 -16        738.14        745.43        21.61 o                         
   3   1 -16       3746.51       3655.82        99.64 o                         
   4   1 -16        214.83        214.15        22.50 o                         
   5   1 -16        577.64        529.00        34.20 o                         
   6   1 -16        106.14         96.36        22.54 o                         
   7   1 -16        307.85        277.59        27.69 o                         
   8   1 -16        673.22        656.69        42.06 o                         
   9   1 -16         47.71         27.54        24.62 o                         
  10   1 -16        543.67        548.60        29.56 o                         
  11   1 -16       1096.97       1083.54        62.07 o                         
  12   1 -16         63.34         54.32        23.64 o                         
  13   1 -16        797.42        732.03        53.84 o                         
  14   1 -16        212.95        179.42        32.42 o                         
  15   1 -16         44.75         80.26        16.25 o                         
  16   1 -16        158.85        129.82        16.92 o                         
   0   2 -16       2814.89       2823.29        78.28 o                         
   1   2 -16       1441.06       1404.69        30.66 o                         
   2   2 -16        109.18        125.55        17.68 o                         
   3   2 -16        198.55        218.03        18.99 o                         
   4   2 -16         54.72         51.81        18.84 o                         
   5   2 -16        508.86        528.31        27.77 o                         
   6   2 -16        245.77        215.52        21.04 o                         
   7   2 -16        248.41        236.35        23.64 o                         
   8   2 -16        371.43        368.02        30.98 o                         
   9   2 -16        719.11        700.76        34.72 o                         
  10   2 -16        714.53        665.50        41.60 o                         
  11   2 -16         33.73         29.69        23.14 o                         
  12   2 -16        227.53        191.73        23.69 o                         
  13   2 -16        182.56        142.35        26.85 o                         
  14   2 -16        254.08        239.58        26.69 o                         
  15   2 -16         34.39         28.00        14.79 o                         
  16   2 -16         66.66         79.75        37.82 o                         
   0   3 -16       3147.28       3071.98        67.41 o                         
   1   3 -16       2414.93       2322.14        67.26 o                         
   2   3 -16        417.35        414.61        22.71 o                         
   3   3 -16        395.10        385.05        18.43 o                         
   4   3 -16        164.81        159.76        20.29 o                         
   5   3 -16       1318.44       1208.84        40.06 o                         
   6   3 -16       1001.66       1033.63        60.91 o                         
   7   3 -16        742.03        756.95        38.30 o                         
   8   3 -16        547.67        511.26        29.47 o                         
   9   3 -16        761.11        747.56        31.76 o                         
  10   3 -16        879.93        822.58        49.59 o                         
  11   3 -16        911.99        878.59        68.92 o                         
  12   3 -16          0.75         12.38        30.03 o                         
  13   3 -16        630.58        575.09        54.12 o                         
  14   3 -16         14.88         28.09        18.26 o                         
  15   3 -16        442.78        471.42        37.20 o                         
  16   3 -16        130.35        137.05        15.35 o                         
   0   4 -16       1017.59       1058.73        40.40 o                         
   1   4 -16        919.93        877.73        26.10 o                         
   2   4 -16       2032.37       2064.98        44.65 o                         
   3   4 -16         90.34        101.84        16.14 o                         
   4   4 -16        405.16        410.47        25.79 o                         
   5   4 -16        692.85        754.76        28.63 o                         
   6   4 -16        647.66        704.04        30.81 o                         
   7   4 -16        194.36        210.52        25.10 o                         
   8   4 -16         93.67         84.95        29.74 o                         
   9   4 -16        305.23        345.36        33.48 o                         
  10   4 -16         62.98         93.81        28.54 o                         
  11   4 -16        107.93        127.00        37.99 o                         
  12   4 -16         32.56          9.95        29.83 o                         
  13   4 -16        636.17        606.71        36.78 o                         
  14   4 -16        205.07        209.24        34.21 o                         
  15   4 -16        437.22        424.17        26.64 o                         
  16   4 -16        282.42        226.78        36.74 o                         
   0   5 -16        730.23        708.91        41.44 o                         
   1   5 -16        725.19        739.70        25.76 o                         
   2   5 -16       3265.18       3028.94        70.94 o                         
   3   5 -16         82.84         63.54        14.69 o                         
   4   5 -16         85.85        102.10        15.58 o                         
   5   5 -16        991.80       1045.57        43.27 o                         
   6   5 -16       1781.11       1812.70        71.61 o                         
   7   5 -16       1236.88       1274.67        43.91 o                         
   8   5 -16       2456.87       2524.86        80.02 o                         
   9   5 -16        277.10        268.90        31.51 o                         
  10   5 -16         97.61         94.54        35.42 o                         
  11   5 -16         68.42         70.22        46.53 o                         
  12   5 -16         99.48         70.15        42.44 o                         
  13   5 -16        107.24        102.91        48.91 o                         
  14   5 -16        112.00        105.83        30.40 o                         
  15   5 -16        174.89        151.30        25.58 o                         
   0   6 -16        357.05        437.54        38.78 o                         
   1   6 -16        349.13        389.58        19.42 o                         
   2   6 -16        142.12        134.91        19.91 o                         
   3   6 -16         98.62        128.40        18.97 o                         
   4   6 -16        777.68        727.58        28.85 o                         
   5   6 -16       2611.61       2736.41       100.81 o                         
   6   6 -16        211.92        235.49        27.33 o                         
   7   6 -16        209.88        183.07        26.35 o                         
   8   6 -16        459.60        499.12        31.48 o                         
   9   6 -16        248.83        273.15        37.89 o                         
  10   6 -16        555.64        553.07        44.97 o                         
  11   6 -16        148.33        180.27        36.86 o                         
  12   6 -16         61.13         80.28        31.31 o                         
  13   6 -16        129.89         86.78        32.19 o                         
  14   6 -16         29.93         21.13        24.80 o                         
  15   6 -16        165.78        152.81        37.08 o                         
   0   7 -16        277.34        286.57        42.33 o                         
   1   7 -16       2088.24       2132.51        52.67 o                         
   2   7 -16       1164.73       1197.07        41.45 o                         
   3   7 -16        830.12        857.46        29.99 o                         
   4   7 -16        724.76        730.43        34.00 o                         
   5   7 -16        202.56        286.39        27.62 o                         
   6   7 -16       1106.87       1282.08        69.62 o                         
   7   7 -16        241.19        212.36        27.83 o                         
   8   7 -16        823.47        869.40        78.63 o                         
   9   7 -16          4.97          8.47        35.79 o                         
  10   7 -16         21.82         -0.80        39.92 o                         
  11   7 -16        269.83        257.73        38.83 o                         
  12   7 -16        218.68        209.50        26.37 o                         
  13   7 -16         52.38         23.78        24.61 o                         
  14   7 -16         99.54         94.32        16.51 o                         
   0   8 -16       1419.63       1457.13        81.88 o                         
   1   8 -16        301.87        293.16        22.93 o                         
   2   8 -16        269.35        295.04        20.75 o                         
   3   8 -16         48.82         46.46        17.73 o                         
   4   8 -16        455.08        469.67        29.19 o                         
   5   8 -16        261.82        288.20        26.89 o                         
   6   8 -16        500.18        498.00        34.35 o                         
   7   8 -16         59.21         56.79        21.82 o                         
   8   8 -16        578.14        514.02        55.14 o                         
   9   8 -16         36.26         28.72        36.58 o                         
  10   8 -16        752.82        787.76        54.90 o                         
  11   8 -16        137.65        118.48        27.16 o                         
  12   8 -16         83.46         56.13        19.30 o                         
  13   8 -16         75.57         33.14        30.22 o                         
   0   9 -16        380.40        381.30        36.81 o                         
   1   9 -16        330.01        356.01        28.81 o                         
   2   9 -16        241.48        265.25        21.07 o                         
   3   9 -16        733.11        847.81        44.65 o                         
   4   9 -16          6.22         20.81        21.86 o                         
   5   9 -16        168.43        162.53        23.62 o                         
   6   9 -16        291.16        264.23        46.63 o                         
   7   9 -16         15.88          0.73        22.46 o                         
   8   9 -16        403.31        371.37        42.02 o                         
   9   9 -16         41.79         47.96        54.96 o                         
  10   9 -16        540.67        390.49        65.81 o                         
  11   9 -16        321.20        287.74        54.56 o                         
   0  10 -16        435.81        532.68        44.05 o                         
   1  10 -16         88.06         81.69        26.21 o                         
   2  10 -16         38.28         35.97        18.83 o                         
   3  10 -16          4.28         27.29        38.02 o                         
   4  10 -16         39.71         -1.60        25.17 o                         
   5  10 -16         17.90         10.30        25.89 o                         
   6  10 -16          6.83         29.43        19.41 o                         
   7  10 -16         80.89         71.17        24.48 o                         
   8  10 -16        311.00        295.52       110.01 o                         
   9  10 -16         58.80         64.63        28.80 o                         
  10  10 -16        548.79        208.19        34.56 o                         
   0  11 -16          1.61         -6.46        22.40 o                         
   1  11 -16         25.05         15.86        21.25 o                         
   2  11 -16        174.29        215.49        26.57 o                         
   3  11 -16        960.57       1051.59        60.08 o                         
   4  11 -16         40.50         32.77        20.23 o                         
   5  11 -16        640.26        647.88        31.97 o                         
   6  11 -16        160.09        148.93        23.09 o                         
   1  12 -16        243.79        237.61        22.80 o                         
   2  12 -16         61.72         67.41        14.74 o                         
   3  12 -16          1.21          2.57        12.28 o                         
   4  12 -16          6.98         10.45        11.25 o                         
   2   0 -15       1917.54       1702.41        68.02 o                         
   4   0 -15       7015.98       6531.85       324.92 o                         
   6   0 -15       2528.91       2570.31       156.89 o                         
   8   0 -15        548.23        474.65        40.32 o                         
  10   0 -15        573.23        557.08        44.12 o                         
  12   0 -15       2470.22       2062.93       391.23 o                         
  14   0 -15       1387.77       1234.30        65.85 o                         
  16   0 -15        201.74        250.16        31.34 o                         
   1   1 -15       1441.77       1481.75        37.60 o                         
   2   1 -15        404.49        390.36        18.98 o                         
   3   1 -15        178.20        165.43        18.25 o                         
   4   1 -15         13.77          6.78        17.83 o                         
   5   1 -15         97.05        122.90        20.93 o                         
   6   1 -15        749.21        756.31        34.94 o                         
   7   1 -15        546.47        541.63        32.23 o                         
   8   1 -15        552.56        520.02        25.63 o                         
   9   1 -15        706.06        776.40        30.78 o                         
  10   1 -15         37.71         66.54        22.09 o                         
  11   1 -15         42.61         35.55        22.54 o                         
  12   1 -15         87.67         76.72        24.10 o                         
  13   1 -15        225.78        247.95        31.55 o                         
  14   1 -15        102.19         88.02        32.79 o                         
  15   1 -15        692.62        621.55        40.89 o                         
  16   1 -15        111.35        126.74        13.75 o                         
  17   1 -15        213.23        162.94        34.05 o                         
   1   2 -15        977.81        939.62        25.74 o                         
   2   2 -15       1693.96       1622.55        47.23 o                         
   3   2 -15       2674.58       2605.37        67.99 o                         
   4   2 -15       3895.02       3592.61        98.85 o                         
   5   2 -15        967.55        933.95        41.35 o                         
   6   2 -15       1458.14       1501.64        59.40 o                         
   7   2 -15       1318.45       1290.97        67.14 o                         
   8   2 -15       1197.48       1235.16        40.27 o                         
   9   2 -15        114.21        137.86        20.92 o                         
  10   2 -15       1585.15       1499.24        49.97 o                         
  11   2 -15        641.49        574.37        34.74 o                         
  12   2 -15        496.60        409.91        40.66 o                         
  13   2 -15         70.53         24.44        28.03 o                         
  14   2 -15        737.51        658.74        46.90 o                         
  15   2 -15        284.37        270.90        19.34 o                         
  16   2 -15        183.63        111.52        51.45 o                         
  17   2 -15        177.46         92.61        27.08 o                         
   1   3 -15       1043.87       1062.63        25.10 o                         
   2   3 -15       1448.56       1406.57        47.36 o                         
   3   3 -15         87.76         83.94        12.33 o                         
   4   3 -15       1079.54       1120.21        34.34 o                         
   5   3 -15        206.77        190.59        16.92 o                         
   6   3 -15        215.63        223.29        17.90 o                         
   7   3 -15         32.41         66.70        17.37 o                         
   8   3 -15        388.65        397.63        29.14 o                         
   9   3 -15        817.87        867.82        43.23 o                         
  10   3 -15        301.02        342.19        30.64 o                         
  11   3 -15        171.40        167.44        30.73 o                         
  12   3 -15        177.06        116.40        34.51 o                         
  13   3 -15        192.55        143.51        41.16 o                         
  14   3 -15        367.04        323.77        26.02 o                         
  15   3 -15        142.43        135.07        48.72 o                         
  16   3 -15         31.30         28.59        17.81 o                         
   1   4 -15       2718.43       2552.32        52.09 o                         
   2   4 -15       2009.53       2008.10        40.21 o                         
   3   4 -15        445.84        480.45        19.34 o                         
   4   4 -15       1257.90       1213.83        33.86 o                         
   5   4 -15        368.03        354.67        21.68 o                         
   6   4 -15        502.94        507.07        25.17 o                         
   7   4 -15       1720.79       1817.16        46.59 o                         
   8   4 -15        705.54        701.19        28.57 o                         
   9   4 -15       1601.24       1716.49        55.17 o                         
  10   4 -15        409.58        373.87        39.37 o                         
  11   4 -15       1148.86       1197.64        62.59 o                         
  12   4 -15        290.97        235.96        27.13 o                         
  13   4 -15        172.22        129.52        24.90 o                         
  14   4 -15        463.98        420.71        35.20 o                         
  15   4 -15        125.61         58.38        22.39 o                         
  16   4 -15        370.98        302.10        19.40 o                         
   1   5 -15        370.96        384.60        20.51 o                         
   2   5 -15       2176.42       2176.61        44.14 o                         
   3   5 -15       1013.32       1058.71        28.48 o                         
   4   5 -15       1017.49       1080.43        29.21 o                         
   5   5 -15        222.15        239.37        20.39 o                         
   6   5 -15        244.65        280.73        21.25 o                         
   7   5 -15        249.76        262.37        25.20 o                         
   8   5 -15        431.86        427.16        27.13 o                         
   9   5 -15        461.44        465.42        43.60 o                         
  10   5 -15        138.70        160.42        38.12 o                         
  11   5 -15        286.01        349.47        33.12 o                         
  12   5 -15        744.84        807.78        54.44 o                         
  13   5 -15         23.85          2.80        50.66 o                         
  14   5 -15        714.90        624.10        46.15 o                         
  15   5 -15        194.57        151.09        21.54 o                         
  16   5 -15         71.67         61.83        13.23 o                         
   1   6 -15       2304.10       2298.40        67.09 o                         
   2   6 -15        418.35        423.85        19.98 o                         
   3   6 -15        164.87        165.02        15.72 o                         
   4   6 -15        449.21        440.59        19.85 o                         
   5   6 -15         81.99         93.71        20.72 o                         
   6   6 -15        396.49        383.23        26.60 o                         
   7   6 -15       1538.68       1693.55        60.99 o                         
   8   6 -15        345.73        352.70        33.85 o                         
   9   6 -15        808.67        932.27        71.01 o                         
  10   6 -15         55.33         58.31        31.73 o                         
  11   6 -15        232.71        217.53        30.94 o                         
  12   6 -15         75.14         39.31        29.36 o                         
  13   6 -15        128.03        103.52        29.32 o                         
  14   6 -15        159.71        143.81        31.08 o                         
  15   6 -15        222.71        131.65        20.95 o                         
   1   7 -15        336.07        316.26        20.53 o                         
   2   7 -15        253.61        241.93        17.90 o                         
   3   7 -15        661.75        678.72        23.76 o                         
   4   7 -15       1243.05       1380.40        35.40 o                         
   5   7 -15        521.88        554.47        29.81 o                         
   6   7 -15        147.61        160.44        31.35 o                         
   7   7 -15        644.51        693.24        42.16 o                         
   8   7 -15        187.54        174.94        38.70 o                         
   9   7 -15        459.48        513.25        32.17 o                         
  10   7 -15        125.32        113.01        31.97 o                         
  11   7 -15        429.95        469.56        31.75 o                         
  12   7 -15        196.08        174.99        23.60 o                         
  13   7 -15        127.85        113.19        22.43 o                         
  14   7 -15        334.93        208.92        24.40 o                         
   1   8 -15       1808.23       1848.07        58.95 o                         
   2   8 -15       1088.44       1150.15        34.02 o                         
   3   8 -15        242.81        277.79        18.86 o                         
   4   8 -15       1082.33       1114.59        35.71 o                         
   5   8 -15        344.56        313.08        24.59 o                         
   6   8 -15        576.92        594.26        30.81 o                         
   7   8 -15         75.26         78.72        25.55 o                         
   8   8 -15         71.96         61.63        23.77 o                         
   9   8 -15        451.14        481.95        27.00 o                         
  10   8 -15        119.31        146.71        25.09 o                         
  11   8 -15        441.24        326.13        34.70 o                         
  12   8 -15        260.24        190.65        30.35 o                         
  13   8 -15          9.70         15.19        27.32 o                         
   1   9 -15       1206.73       1317.64        53.08 o                         
   2   9 -15        980.58        957.63        35.01 o                         
   3   9 -15        304.74        325.32        20.57 o                         
   4   9 -15         73.88         72.39        26.50 o                         
   5   9 -15        122.32        118.54        22.35 o                         
   6   9 -15         12.27         39.04        31.79 o                         
   7   9 -15        248.62        241.05        24.33 o                         
   8   9 -15        121.60        152.40        21.33 o                         
   9   9 -15        409.33        390.88        23.44 o                         
  10   9 -15        143.64        153.69        25.82 o                         
  11   9 -15        454.83        505.30       156.40 o                         
  12   9 -15        218.70          6.97        39.53 o                         
   1  10 -15         13.54         32.02        31.49 o                         
   2  10 -15        206.78        240.55        21.61 o                         
   3  10 -15        130.69        131.78        18.83 o                         
   4  10 -15        801.17        902.88        51.59 o                         
   5  10 -15        120.95        138.40        30.99 o                         
   6  10 -15        748.12        880.33        57.38 o                         
   7  10 -15          5.07         11.26        19.48 o                         
   8  10 -15         79.92        103.83        17.90 o                         
   9  10 -15        204.13        242.21        32.70 o                         
  10  10 -15        109.05        118.51        26.87 o                         
  11  10 -15        196.01         65.07        29.94 o                         
   1  11 -15        192.97        188.01        31.96 o                         
   2  11 -15         49.98         34.98        17.50 o                         
   3  11 -15         21.48         -3.76        25.43 o                         
   4  11 -15         88.50         91.59        25.26 o                         
   5  11 -15         57.26         87.78        23.87 o                         
   6  11 -15         62.07         61.83        18.32 o                         
   7  11 -15       1665.87       1793.06        88.02 o                         
   8  11 -15         21.66         41.86        14.67 o                         
   1  12 -15         68.27         48.68        18.85 o                         
   2  12 -15        410.16        449.51        37.71 o                         
   3  12 -15         25.72         27.31        19.25 o                         
   4  12 -15        239.96        248.87        18.82 o                         
   5  12 -15        194.84        207.10        21.42 o                         
   0   0 -14       8382.97       7402.09       305.83 o                         
   2   0 -14       2267.46       2165.16       160.27 o                         
   4   0 -14        931.54        984.54        48.17 o                         
   6   0 -14        653.96        683.39        51.01 o                         
   8   0 -14        403.55        372.83        44.74 o                         
  10   0 -14       1517.65       1619.66        64.08 o                         
  12   0 -14        115.46         76.01        46.93 o                         
  14   0 -14        909.92        867.26        69.31 o                         
  16   0 -14        879.12        902.81        51.72 o                         
  18   0 -14        223.31        126.83        27.08 o                         
   0   1 -14       1048.75        891.58        43.91 o                         
   1   1 -14        394.88        404.24        23.93 o                         
   2   1 -14       1608.21       1703.62        53.39 o                         
   3   1 -14       2478.24       2476.59        75.51 o                         
   4   1 -14       1229.67       1168.66        30.24 o                         
   5   1 -14       2439.58       2236.39        90.33 o                         
   6   1 -14        221.99        209.72        19.98 o                         
   7   1 -14        140.02        128.71        20.48 o                         
   8   1 -14        846.03        900.01        30.85 o                         
   9   1 -14        637.35        637.51        30.86 o                         
  10   1 -14        822.26        853.61        35.27 o                         
  11   1 -14       1315.04       1300.28        40.58 o                         
  12   1 -14         63.85         60.67        28.15 o                         
  13   1 -14       1389.36       1409.12        70.61 o                         
  14   1 -14         44.85         70.88        22.41 o                         
  15   1 -14        215.17        185.41        23.64 o                         
  16   1 -14         77.41         56.29        15.61 o                         
  17   1 -14         49.52         27.91        12.45 o                         
  18   1 -14         40.17         14.51        22.51 o                         
   0   2 -14       4628.11       4930.80       279.12 o                         
   1   2 -14        537.61        615.19        27.94 o                         
   2   2 -14        448.78        426.11        16.55 o                         
   3   2 -14         21.29         31.01        12.66 o                         
   4   2 -14        321.21        352.98        17.08 o                         
   5   2 -14       1776.46       1811.69        49.81 o                         
   6   2 -14       1987.38       2082.68        78.83 o                         
   7   2 -14        149.28        138.57        18.11 o                         
   8   2 -14        159.06        165.39        17.93 o                         
   9   2 -14        512.31        501.17        22.08 o                         
  10   2 -14        618.34        655.69        32.72 o                         
  11   2 -14         66.43         89.04        23.32 o                         
  12   2 -14        250.83        261.28        27.51 o                         
  13   2 -14         27.77         22.76        21.50 o                         
  14   2 -14        315.22        347.65        25.25 o                         
  15   2 -14        105.93        110.56        22.72 o                         
  16   2 -14        203.56        199.67        27.05 o                         
  17   2 -14         67.90         65.82        13.77 o                         
   0   3 -14        200.40        197.92        17.62 o                         
   1   3 -14        574.21        566.74        22.50 o                         
   2   3 -14        286.19        309.63        14.87 o                         
   3   3 -14        158.10        155.02        16.20 o                         
   4   3 -14       1187.16       1219.52        32.99 o                         
   5   3 -14        849.29        888.47        32.20 o                         
   6   3 -14        824.22        874.62        36.47 o                         
   7   3 -14        530.82        538.06        20.57 o                         
   8   3 -14       1311.69       1286.63        47.05 o                         
   9   3 -14        651.37        626.45        24.92 o                         
  10   3 -14       1251.07       1295.22        48.62 o                         
  11   3 -14        416.06        423.09        29.56 o                         
  12   3 -14        356.96        346.94        28.48 o                         
  13   3 -14        323.52        284.98        43.50 o                         
  14   3 -14        224.58        227.76        25.74 o                         
  15   3 -14        745.72        695.15        32.70 o                         
  16   3 -14        273.87        291.26        45.73 o                         
  17   3 -14        158.32        109.11        13.53 o                         
   0   4 -14        428.22        411.34        22.08 o                         
   1   4 -14        845.34        812.86        21.92 o                         
   2   4 -14       1250.47       1274.85        29.61 o                         
   3   4 -14        484.18        483.33        16.49 o                         
   4   4 -14        896.97        887.00        25.02 o                         
   5   4 -14       1045.78       1080.42        30.57 o                         
   6   4 -14       1379.09       1331.80        41.51 o                         
   7   4 -14        518.26        539.32        27.46 o                         
   8   4 -14         48.84         38.11        18.18 o                         
   9   4 -14        992.35       1079.59        40.32 o                         
  10   4 -14         25.54         31.01        26.00 o                         
  11   4 -14       1247.38       1326.88        46.93 o                         
  12   4 -14         23.49         39.93        21.74 o                         
  13   4 -14        140.58        161.99        24.94 o                         
  14   4 -14        296.24        295.22        61.61 o                         
  15   4 -14        582.75        498.99        51.82 o                         
  16   4 -14        308.89        280.73        39.81 o                         
  17   4 -14         57.66         21.53        22.11 o                         
   0   5 -14       2442.11       2221.70        83.34 o                         
   1   5 -14       1081.59       1060.84        28.77 o                         
   2   5 -14       1787.73       1761.79        36.10 o                         
   3   5 -14        206.50        194.58        13.30 o                         
   4   5 -14        768.96        732.63        20.73 o                         
   5   5 -14        744.34        783.86        34.45 o                         
   6   5 -14       1635.59       1590.92        47.27 o                         
   7   5 -14        215.91        220.17        21.12 o                         
   8   5 -14       3242.76       3486.17        92.98 o                         
   9   5 -14        250.92        266.97        24.84 o                         
  10   5 -14        785.24        834.45        36.71 o                         
  11   5 -14         22.07         34.85        22.09 o                         
  12   5 -14         42.80         42.00        20.89 o                         
  13   5 -14        213.91        257.68        31.00 o                         
  14   5 -14          7.97          1.77        34.36 o                         
  15   5 -14         22.52         15.81        23.79 o                         
  16   5 -14        153.80        100.38        30.15 o                         
   0   6 -14       3287.61       3119.21       108.62 o                         
   1   6 -14         27.68         33.51        13.52 o                         
   2   6 -14        484.11        473.09        20.51 o                         
   3   6 -14        678.04        695.39        22.69 o                         
   4   6 -14        361.15        385.66        17.38 o                         
   5   6 -14       3112.88       3307.90       103.43 o                         
   6   6 -14        262.25        289.87        19.84 o                         
   7   6 -14        409.27        475.65        23.90 o                         
   8   6 -14        195.03        249.96        29.87 o                         
   9   6 -14        277.32        332.06        33.50 o                         
  10   6 -14        421.76        472.29        35.81 o                         
  11   6 -14        370.80        492.57        48.21 o                         
  12   6 -14        237.12        274.19        40.96 o                         
  13   6 -14        124.12        144.56        28.86 o                         
  14   6 -14         29.58         37.05        25.95 o                         
  15   6 -14        175.59        169.91        34.84 o                         
  16   6 -14         15.26          8.48        19.64 o                         
   0   7 -14       1627.59       1510.91        68.36 o                         
   1   7 -14        900.54        842.98        25.54 o                         
   2   7 -14        271.45        283.67        16.41 o                         
   3   7 -14        816.85        805.07        25.74 o                         
   4   7 -14        502.18        510.23        19.17 o                         
   5   7 -14        321.97        341.73        18.60 o                         
   6   7 -14        576.42        558.56        50.06 o                         
   7   7 -14        670.88        753.32        32.24 o                         
   8   7 -14        902.80        945.39        41.96 o                         
   9   7 -14         17.95         15.63        25.56 o                         
  10   7 -14       1100.78       1148.07        64.42 o                         
  11   7 -14        231.13        232.65        29.82 o                         
  12   7 -14        135.57        127.83        26.16 o                         
  13   7 -14        179.62        200.05        22.71 o                         
  14   7 -14         12.90        -25.03        27.25 o                         
  15   7 -14        199.16        108.69        22.90 o                         
   0   8 -14       1365.66       1284.61        57.34 o                         
   1   8 -14        345.52        379.42        23.34 o                         
   2   8 -14        170.97        218.38        17.61 o                         
   3   8 -14        486.90        474.29        20.07 o                         
   4   8 -14        276.53        298.94        19.91 o                         
   5   8 -14        263.54        286.16        21.25 o                         
   6   8 -14        543.68        572.30        43.63 o                         
   7   8 -14        194.92        201.29        20.72 o                         
   8   8 -14        767.66        789.72        37.37 o                         
   9   8 -14         61.19         62.28        21.74 o                         
  10   8 -14        247.41        277.34        32.74 o                         
  11   8 -14        783.88        699.00        46.67 o                         
  12   8 -14        166.26        168.29        24.48 o                         
  13   8 -14         91.44        109.28        22.14 o                         
  14   8 -14         55.78         37.59        21.89 o                         
   0   9 -14        848.52        766.12        71.34 o                         
   1   9 -14        154.86        158.71        27.93 o                         
   2   9 -14        553.94        584.47        28.31 o                         
   3   9 -14        690.41        748.13        37.77 o                         
   4   9 -14        237.40        232.46        21.28 o                         
   5   9 -14        444.82        443.90        35.71 o                         
   6   9 -14        100.93        107.74        22.28 o                         
   7   9 -14        393.47        447.42        23.24 o                         
   8   9 -14        282.93        295.57        25.18 o                         
   9   9 -14         55.92         90.67        20.08 o                         
  10   9 -14         99.74         77.53        23.31 o                         
  11   9 -14        223.51        187.38        27.00 o                         
  12   9 -14        106.52         70.54        24.00 o                         
  13   9 -14        239.68         67.41        34.11 o                         
   0  10 -14         70.66         69.99        33.52 o                         
   1  10 -14         10.49          3.44        24.82 o                         
   2  10 -14        510.37        549.66        26.58 o                         
   3  10 -14        657.60        656.63        29.77 o                         
   4  10 -14         44.15          5.93        23.93 o                         
   5  10 -14         69.46         61.78        17.71 o                         
   6  10 -14        507.19        554.08        44.19 o                         
   7  10 -14         89.69         96.51        29.89 o                         
   8  10 -14       1489.31       1683.41        84.32 o                         
   9  10 -14         86.10         87.91        30.78 o                         
  10  10 -14        108.87        139.92        28.12 o                         
  11  10 -14         22.98        -14.41        31.48 o                         
   0  11 -14         92.92         43.89        32.08 o                         
   1  11 -14        281.32        323.22        24.80 o                         
   2  11 -14         25.02         15.83        28.14 o                         
   3  11 -14        350.06        395.72        27.14 o                         
   4  11 -14        194.16        214.51        32.56 o                         
   5  11 -14        583.80        577.31        52.10 o                         
   6  11 -14         69.40         71.93        26.51 o                         
   7  11 -14        525.82        522.75        48.50 o                         
   8  11 -14         40.73         35.87        14.21 o                         
   9  11 -14         47.51         35.62        20.76 o                         
  10  11 -14         28.59         16.57        15.43 o                         
   0  12 -14       1275.75       1410.51       100.61 o                         
   1  12 -14        223.28        278.80        21.98 o                         
   2  12 -14         49.41         66.69        16.00 o                         
   3  12 -14        222.93        221.47        25.16 o                         
   4  12 -14        193.06        189.15        22.62 o                         
   5  12 -14         21.15         -1.63        37.79 o                         
   6  12 -14        202.00        212.66        18.23 o                         
   7  12 -14        126.24        145.00        21.65 o                         
   0  13 -14        236.54        230.98        20.74 o                         
   1  13 -14        155.76        159.22        17.25 o                         
   2  13 -14         76.83         67.24        13.43 o                         
   3  13 -14        271.31        262.00        22.17 o                         
   2   0 -13        237.64        245.62        49.54 o                         
   4   0 -13       4691.33       4401.47       259.52 o                         
   6   0 -13        569.92        536.53        56.67 o                         
   8   0 -13        209.48        241.02        32.57 o                         
  10   0 -13       2290.06       2213.01        89.44 o                         
  12   0 -13       3720.34       3947.69       146.90 o                         
  14   0 -13       1132.70       1185.33        65.67 o                         
  16   0 -13        414.92        411.90        43.25 o                         
  18   0 -13         68.42         51.36        32.91 o                         
   1   1 -13       3869.48       4510.97       182.37 o                         
   2   1 -13        399.11        407.30        36.05 o                         
   3   1 -13       1297.02       1424.38        66.78 o                         
   4   1 -13        339.74        352.87        23.55 o                         
   5   1 -13         56.84         31.15        16.63 o                         
   6   1 -13        343.14        363.38        22.57 o                         
   7   1 -13       1077.90       1056.09        47.16 o                         
   8   1 -13         48.70         45.92        19.47 o                         
   9   1 -13        231.20        247.15        22.48 o                         
  10   1 -13        811.96        922.54        32.05 o                         
  11   1 -13        239.95        270.81        21.27 o                         
  12   1 -13          8.89         -6.71        22.50 o                         
  13   1 -13        578.47        669.23        34.78 o                         
  14   1 -13        305.08        317.80        24.84 o                         
  15   1 -13       1410.76       1483.78        57.31 o                         
  16   1 -13        113.82        105.83        16.02 o                         
  17   1 -13        171.88        224.40        19.21 o                         
  18   1 -13        129.42         63.16        23.07 o                         
   1   2 -13        700.43        750.68        39.74 o                         
   2   2 -13       1009.10       1195.92        59.43 o                         
   3   2 -13        607.54        696.45        27.21 o                         
   4   2 -13       2351.04       2197.70        67.53 o                         
   5   2 -13        382.85        392.93        23.25 o                         
   6   2 -13       2086.77       2051.06        73.96 o                         
   7   2 -13       1083.05       1129.67        32.97 o                         
   8   2 -13        102.10         66.01        18.91 o                         
   9   2 -13         58.08         75.03        19.91 o                         
  10   2 -13         20.17          0.02        20.95 o                         
  11   2 -13         93.17        113.03        19.69 o                         
  12   2 -13        458.37        469.46        22.24 o                         
  13   2 -13        377.04        340.94        23.72 o                         
  14   2 -13        755.99        740.03        33.95 o                         
  15   2 -13        347.90        317.01        23.57 o                         
  16   2 -13         43.22         68.26        33.05 o                         
  17   2 -13        271.38        312.22        23.61 o                         
  18   2 -13          4.76         33.48        29.02 o                         
   1   3 -13        582.11        538.34        20.26 o                         
   2   3 -13        773.75        724.04        24.18 o                         
   3   3 -13       1995.40       2137.19        54.11 o                         
   4   3 -13       1392.07       1412.78        42.32 o                         
   5   3 -13        625.11        670.83        21.18 o                         
   6   3 -13        396.03        399.67        16.79 o                         
   7   3 -13        497.34        481.30        20.13 o                         
   8   3 -13        575.63        581.70        20.57 o                         
   9   3 -13        229.41        220.07        19.89 o                         
  10   3 -13        619.34        647.26        31.72 o                         
  11   3 -13        104.19        121.89        18.02 o                         
  12   3 -13        118.24        132.22        21.25 o                         
  13   3 -13        501.82        478.71        29.45 o                         
  14   3 -13        248.74        256.75        26.81 o                         
  15   3 -13         23.99         21.41        19.07 o                         
  16   3 -13         30.66         34.42        29.89 o                         
  17   3 -13        216.41        203.57        22.86 o                         
  18   3 -13         71.84         60.27        23.14 o                         
   1   4 -13       3621.68       3596.11        72.00 o                         
   2   4 -13         79.60         83.94        12.49 o                         
   3   4 -13        815.00        883.30        24.38 o                         
   4   4 -13        795.81        842.47        22.71 o                         
   5   4 -13        181.30        199.35        15.83 o                         
   6   4 -13        295.12        294.38        17.81 o                         
   7   4 -13        528.38        580.57        20.22 o                         
   8   4 -13          0.22        -17.33        17.86 o                         
   9   4 -13       1586.45       1620.10        50.72 o                         
  10   4 -13        484.52        508.50        25.71 o                         
  11   4 -13        393.49        397.20        24.85 o                         
  12   4 -13        248.06        248.34        28.04 o                         
  13   4 -13        223.60        212.94        25.66 o                         
  14   4 -13         24.15         17.28        19.08 o                         
  15   4 -13         90.90         84.70        27.76 o                         
  16   4 -13        147.25        152.24        26.86 o                         
  17   4 -13        819.67        618.18        64.79 o                         
   1   5 -13         46.50         54.94        12.28 o                         
   2   5 -13       1822.42       1824.99        45.71 o                         
   3   5 -13        882.10        887.92        23.38 o                         
   4   5 -13       1569.97       1499.94        50.72 o                         
   5   5 -13         46.15         45.12        14.03 o                         
   6   5 -13        439.01        442.29        19.83 o                         
   7   5 -13        147.82        150.33        15.32 o                         
   8   5 -13        275.37        274.40        17.66 o                         
   9   5 -13        636.68        576.49        27.98 o                         
  10   5 -13        809.43        874.31        31.77 o                         
  11   5 -13         68.31         97.25        31.94 o                         
  12   5 -13        670.44        749.94        33.29 o                         
  13   5 -13        105.40        158.50        31.50 o                         
  14   5 -13        359.22        391.38        61.93 o                         
  15   5 -13         82.65         40.91        42.89 o                         
  16   5 -13         72.86         47.74        23.50 o                         
  17   5 -13         83.66         77.54        24.49 o                         
   1   6 -13       2618.77       2555.55        62.34 o                         
   2   6 -13         50.86         64.95        14.41 o                         
   3   6 -13        623.31        687.43        24.18 o                         
   4   6 -13       1528.46       1523.56        44.12 o                         
   5   6 -13        489.93        491.89        21.20 o                         
   6   6 -13         92.98         62.17        17.21 o                         
   7   6 -13        733.83        759.77        39.12 o                         
   8   6 -13        200.43        196.45        17.97 o                         
   9   6 -13       1400.31       1432.66        42.10 o                         
  10   6 -13         26.56         19.91        28.99 o                         
  11   6 -13        460.85        510.90        38.22 o                         
  12   6 -13        359.33        349.98        33.35 o                         
  13   6 -13        176.65        167.97        25.84 o                         
  14   6 -13        400.49        414.31        39.42 o                         
  15   6 -13        239.22        207.31        31.07 o                         
  16   6 -13         46.90         23.86        24.50 o                         
   1   7 -13        107.06        126.95        16.12 o                         
   2   7 -13       3111.80       3132.18        72.28 o                         
   3   7 -13        143.18        145.68        17.46 o                         
   4   7 -13       1144.72       1123.79        39.98 o                         
   5   7 -13       1317.93       1411.82        57.41 o                         
   6   7 -13        372.32        366.08        22.03 o                         
   7   7 -13        506.32        598.22        28.16 o                         
   8   7 -13        679.41        637.28        31.54 o                         
   9   7 -13        155.09        156.17        28.65 o                         
  10   7 -13        626.28        611.78        44.82 o                         
  11   7 -13        211.05        169.48        34.00 o                         
  12   7 -13         54.23         81.14        30.85 o                         
  13   7 -13         62.89         44.40        23.44 o                         
  14   7 -13        312.47        241.79        30.91 o                         
  15   7 -13        178.25        130.99        25.55 o                         
   1   8 -13       3089.19       3172.79        71.36 o                         
   2   8 -13       1914.41       1884.22        66.85 o                         
   3   8 -13        358.90        367.07        19.96 o                         
   4   8 -13        230.11        275.48        17.60 o                         
   5   8 -13        242.30        198.88        20.14 o                         
   6   8 -13        849.29        857.78        39.10 o                         
   7   8 -13        333.52        362.63        22.92 o                         
   8   8 -13        406.06        366.06        22.12 o                         
   9   8 -13        185.36        213.85        23.77 o                         
  10   8 -13        268.98        235.91        38.68 o                         
  11   8 -13        574.59        693.77        56.93 o                         
  12   8 -13         46.94         80.04        26.20 o                         
  13   8 -13         61.48         93.31        49.45 o                         
  14   8 -13        231.62        210.44        76.81 o                         
  15   8 -13        238.74         80.27        27.99 o                         
   1   9 -13        486.61        517.69        36.98 o                         
   2   9 -13       1187.05       1200.90        44.48 o                         
   3   9 -13         62.68         35.41        19.47 o                         
   4   9 -13        244.11        256.10        19.57 o                         
   5   9 -13         34.53         65.11        19.61 o                         
   6   9 -13         15.88         37.61        18.58 o                         
   7   9 -13        969.85        947.78        34.13 o                         
   8   9 -13         41.35         25.55        17.51 o                         
   9   9 -13        275.35        324.48        21.96 o                         
  10   9 -13          3.89         31.41        18.33 o                         
  11   9 -13        139.62        126.33        29.43 o                         
  12   9 -13        174.45        148.59        24.84 o                         
  13   9 -13         94.26        110.24        23.78 o                         
  14   9 -13        421.16        101.52        28.79 o                         
   1  10 -13          6.32         28.62        28.79 o                         
   2  10 -13          7.21        -10.20        21.43 o                         
   3  10 -13         33.54         37.44        18.55 o                         
   4  10 -13       1208.38       1308.34        41.37 o                         
   5  10 -13         14.05         24.05        20.75 o                         
   6  10 -13        780.34        807.70        42.77 o                         
   7  10 -13          2.44        -19.70        19.70 o                         
   8  10 -13         53.06         41.26        20.81 o                         
   9  10 -13        112.98        149.84        35.46 o                         
  10  10 -13         76.10        105.72        32.06 o                         
  11  10 -13        201.37        267.46        50.70 o                         
  12  10 -13        238.81        254.17       112.43 o                         
   1  11 -13        122.37        125.81        28.40 o                         
   2  11 -13        126.58        115.75        23.54 o                         
   3  11 -13         65.67         45.87        22.18 o                         
   4  11 -13         60.40         56.96        33.31 o                         
   5  11 -13        293.37        303.85        26.61 o                         
   6  11 -13         39.42         35.84        19.86 o                         
   7  11 -13       1289.79       1517.81        77.44 o                         
   8  11 -13          3.10          5.82        16.12 o                         
   9  11 -13       1566.53       1622.07        83.61 o                         
  10  11 -13         97.42        110.66        25.37 o                         
   1  12 -13         20.55          8.05        18.50 o                         
   2  12 -13        223.13        295.55        33.79 o                         
   3  12 -13        334.36        367.27        28.41 o                         
   4  12 -13        381.32        404.85        45.42 o                         
   5  12 -13         30.21         44.00        20.25 o                         
   6  12 -13        414.38        429.83        29.28 o                         
   7  12 -13         70.25         78.07        20.60 o                         
   8  12 -13        387.65        497.15        42.05 o                         
   1  13 -13        116.20        135.23        14.00 o                         
   2  13 -13        219.14        237.32        20.00 o                         
   3  13 -13         35.34         43.42        17.25 o                         
   4  13 -13        237.57        205.84        21.54 o                         
   5  13 -13        155.53        151.03        12.59 o                         
   0   0 -12       1681.72       1920.46       197.62 o                         
   2   0 -12       8817.32      10301.37       395.54 o                         
   4   0 -12        549.58        596.10       119.46 o                         
   6   0 -12        681.00        722.93        76.13 o                         
   8   0 -12         35.27         18.25        24.64 o                         
  10   0 -12        531.22        511.33        40.12 o                         
  12   0 -12       1177.72       1311.44        74.09 o                         
  14   0 -12        739.93        634.69        56.32 o                         
  16   0 -12        869.37       1066.78        52.71 o                         
  18   0 -12         43.71         26.51        40.28 o                         
   0   1 -12        563.34        574.64        85.27 o                         
   1   1 -12        315.66        288.24        64.07 o                         
   2   1 -12       1865.51       2087.03        58.99 o                         
   3   1 -12       4701.76       5136.34       155.04 o                         
   4   1 -12        166.54        214.52        31.29 o                         
   5   1 -12       5974.26       6594.08       334.04 o                         
   6   1 -12        271.69        304.65        27.72 o                         
   7   1 -12       1243.17       1283.53        50.58 o                         
   8   1 -12        929.51        971.09        34.95 o                         
   9   1 -12        420.16        456.20        23.95 o                         
  10   1 -12         38.62         22.57        22.44 o                         
  11   1 -12        532.06        544.56        25.72 o                         
  12   1 -12        217.89        232.19        23.62 o                         
  13   1 -12       2004.27       1972.42        54.92 o                         
  14   1 -12          9.82         35.51        21.65 o                         
  15   1 -12        546.82        615.13        35.44 o                         
  16   1 -12        159.88        146.80        21.67 o                         
  17   1 -12         33.22         44.34        15.56 o                         
  18   1 -12         40.71         51.03        21.14 o                         
  19   1 -12         44.19         33.14        21.37 o                         
   0   2 -12       2039.18       2201.87        88.26 o                         
   1   2 -12       1528.30       2014.37        86.98 o                         
   2   2 -12        722.46        677.20        26.26 o                         
   3   2 -12        641.76        721.15        32.10 o                         
   4   2 -12         17.37         38.74        20.46 o                         
   5   2 -12       1357.46       1378.58        64.69 o                         
   6   2 -12       3791.33       3852.16       168.55 o                         
   7   2 -12        927.69        957.40        28.98 o                         
   8   2 -12       1840.74       1889.95        44.89 o                         
   9   2 -12        166.96        197.76        26.60 o                         
  10   2 -12        751.49        732.73        30.08 o                         
  11   2 -12        266.23        255.54        23.91 o                         
  12   2 -12        608.69        624.73        29.34 o                         
  13   2 -12        197.63        214.12        21.92 o                         
  14   2 -12        381.29        371.44        24.45 o                         
  15   2 -12        313.68        337.95        20.88 o                         
  16   2 -12        576.75        561.62        45.82 o                         
  17   2 -12          5.75         -3.55        17.50 o                         
  18   2 -12        168.48         94.99        28.77 o                         
   0   3 -12        805.77        809.41        45.24 o                         
   1   3 -12        551.46        635.17        27.77 o                         
   2   3 -12       1153.78       1304.97        46.09 o                         
   3   3 -12       2800.10       3106.70        82.32 o                         
   4   3 -12        122.24        131.22        12.57 o                         
   5   3 -12        941.81       1051.58        41.11 o                         
   6   3 -12       1488.40       1638.74        40.47 o                         
   7   3 -12        390.79        395.47        14.92 o                         
   8   3 -12       3066.33       3064.61        65.36 o                         
   9   3 -12        115.03         96.22        17.52 o                         
  10   3 -12       1423.29       1419.22        45.02 o                         
  11   3 -12        391.15        392.09        23.16 o                         
  12   3 -12        233.33        199.09        21.05 o                         
  13   3 -12       1380.32       1424.68        44.36 o                         
  14   3 -12        236.79        252.99        21.24 o                         
  15   3 -12        418.35        479.75        40.39 o                         
  16   3 -12        150.28         92.50        27.80 o                         
  17   3 -12        254.25        195.75        48.21 o                         
  18   3 -12        351.19        305.32        46.33 o                         
   0   4 -12       1353.25       1424.11        52.23 o                         
   1   4 -12        709.33        783.66        24.49 o                         
   2   4 -12       1426.14       1401.20        42.22 o                         
   3   4 -12       1988.74       2008.22        42.87 o                         
   4   4 -12          5.42         10.11        11.14 o                         
   5   4 -12        981.96        890.95        34.44 o                         
   6   4 -12        339.10        342.80        15.65 o                         
   7   4 -12        875.98        827.63        28.44 o                         
   8   4 -12        268.32        272.84        16.72 o                         
   9   4 -12        253.68        275.76        18.72 o                         
  10   4 -12        626.01        666.69        29.88 o                         
  11   4 -12       1313.42       1415.09        44.44 o                         
  12   4 -12         74.46         79.26        22.48 o                         
  13   4 -12       1049.56       1176.74        42.78 o                         
  14   4 -12        418.39        416.17        23.22 o                         
  15   4 -12        524.66        531.97        39.35 o                         
  16   4 -12         34.75         30.97        25.15 o                         
  17   4 -12         86.53         65.17        22.16 o                         
  18   4 -12        135.17         86.29        16.51 o                         
   0   5 -12       1410.92       1276.14        42.28 o                         
   1   5 -12        324.62        308.09        15.83 o                         
   2   5 -12       3009.16       2882.15        68.61 o                         
   3   5 -12        671.17        667.44        22.75 o                         
   4   5 -12        282.70        286.72        15.25 o                         
   5   5 -12        125.37        130.42        13.45 o                         
   6   5 -12         23.53         18.21        14.50 o                         
   7   5 -12        123.95        151.83        16.40 o                         
   8   5 -12       2612.64       2742.83        64.49 o                         
   9   5 -12        287.91        243.12        18.12 o                         
  10   5 -12       1577.33       1654.27        54.19 o                         
  11   5 -12         31.90         55.24        22.64 o                         
  12   5 -12        171.65        177.24        24.40 o                         
  13   5 -12        276.51        272.97        38.33 o                         
  14   5 -12        149.46        117.07        40.87 o                         
  15   5 -12         58.45         49.62        29.08 o                         
  16   5 -12        550.34        570.15        28.59 o                         
  17   5 -12         65.17         37.57        20.93 o                         
   0   6 -12        472.57        465.39        32.78 o                         
   1   6 -12        736.12        698.99        21.95 o                         
   2   6 -12        417.99        413.41        16.86 o                         
   3   6 -12       1667.13       1667.03        46.65 o                         
   4   6 -12         28.50         34.82        15.22 o                         
   5   6 -12       3357.79       3344.11       100.58 o                         
   6   6 -12        249.51        260.94        16.65 o                         
   7   6 -12        397.60        404.54        21.36 o                         
   8   6 -12        500.63        479.16        23.02 o                         
   9   6 -12        454.94        432.97        19.87 o                         
  10   6 -12        774.28        835.44        35.35 o                         
  11   6 -12        184.15        185.45        22.95 o                         
  12   6 -12        179.71        249.57        36.97 o                         
  13   6 -12        351.15        371.51        30.51 o                         
  14   6 -12        133.55        113.08        21.81 o                         
  15   6 -12        149.14        138.24        22.02 o                         
  16   6 -12         40.89         15.15        21.84 o                         
  17   6 -12         33.27         -6.48        20.87 o                         
   0   7 -12       7787.78       7878.48       305.52 o                         
   1   7 -12        665.64        688.16        21.94 o                         
   2   7 -12       1164.79       1222.72        37.90 o                         
   3   7 -12        265.97        279.48        18.28 o                         
   4   7 -12       1899.91       1954.54        59.45 o                         
   5   7 -12        327.21        347.04        19.81 o                         
   6   7 -12        270.69        296.24        20.70 o                         
   7   7 -12        331.99        358.83        23.51 o                         
   8   7 -12       1823.68       2029.56        57.08 o                         
   9   7 -12        461.44        458.38        26.50 o                         
  10   7 -12       1337.04       1424.09        46.86 o                         
  11   7 -12        291.94        336.31        34.79 o                         
  12   7 -12        309.37        339.56        34.27 o                         
  13   7 -12        406.66        428.82        32.01 o                         
  14   7 -12         80.90         72.89        30.86 o                         
  15   7 -12         42.63         28.57        28.58 o                         
  16   7 -12        260.53        154.00        27.34 o                         
   0   8 -12       8779.08       8735.64       294.18 o                         
   1   8 -12        649.23        608.69        23.98 o                         
   2   8 -12        691.38        648.85        27.39 o                         
   3   8 -12        176.14        175.14        18.02 o                         
   4   8 -12         17.51         -2.05        17.72 o                         
   5   8 -12        352.23        363.60        24.10 o                         
   6   8 -12       1469.95       1488.89        67.23 o                         
   7   8 -12        377.62        354.75        22.62 o                         
   8   8 -12        507.77        527.35        25.43 o                         
   9   8 -12        915.19        908.15        37.79 o                         
  10   8 -12        771.58        871.52        35.88 o                         
  11   8 -12        964.51       1039.40        66.32 o                         
  12   8 -12         12.64         15.78        27.62 o                         
  13   8 -12        233.46        231.92        38.13 o                         
  14   8 -12        166.36        196.99        31.48 o                         
  15   8 -12         43.75         42.91        36.22 o                         
   0   9 -12       1749.89       1740.79        62.76 o                         
   1   9 -12        525.24        485.17        25.63 o                         
   2   9 -12        334.51        342.54        22.92 o                         
   3   9 -12       1172.92       1265.32        42.68 o                         
   4   9 -12         84.49         80.53        18.39 o                         
   5   9 -12        711.80        758.31        33.77 o                         
   6   9 -12        256.39        279.34        20.41 o                         
   7   9 -12        652.64        634.36        27.82 o                         
   8   9 -12        809.33        790.22        40.58 o                         
   9   9 -12         73.11         61.93        20.04 o                         
  10   9 -12        286.38        296.72        22.87 o                         
  11   9 -12        582.84        617.27        50.52 o                         
  12   9 -12        121.74        162.05        42.14 o                         
  13   9 -12        631.84        714.06        79.61 o                         
  14   9 -12        179.09         23.42        36.68 o                         
   0  10 -12        386.32        400.19        71.69 o                         
   1  10 -12       1111.80       1180.99        44.31 o                         
   2  10 -12        306.28        309.54        24.89 o                         
   3  10 -12        209.37        209.65        20.07 o                         
   4  10 -12         79.50         84.13        19.65 o                         
   5  10 -12         71.19         71.60        18.98 o                         
   6  10 -12        180.63        198.43        24.71 o                         
   7  10 -12          5.92         -2.45        19.33 o                         
   8  10 -12        733.17        723.49        45.32 o                         
   9  10 -12        120.70        120.15        31.83 o                         
  10  10 -12        341.33        360.15        40.19 o                         
  11  10 -12         68.19         27.10        29.84 o                         
  12  10 -12        118.98        160.40        26.68 o                         
  13  10 -12         75.11          2.11        31.08 o                         
   0  11 -12        346.13        284.03        35.58 o                         
   1  11 -12        505.32        572.49        35.46 o                         
   2  11 -12        112.36        129.89        31.47 o                         
   3  11 -12        575.77        629.75        36.72 o                         
   4  11 -12          2.81         -0.73        17.77 o                         
   5  11 -12       1239.08       1287.90        45.61 o                         
   6  11 -12          0.63         -2.13        26.30 o                         
   7  11 -12        314.46        321.28        23.85 o                         
   8  11 -12         68.60         80.01        22.99 o                         
   9  11 -12         35.48         53.36        16.83 o                         
  10  11 -12        169.45        132.10        22.01 o                         
  11  11 -12        369.05        340.67        34.45 o                         
   1  12 -12         65.63         33.48        59.82 o                         
   2  12 -12        152.26        138.84        56.13 o                         
   3  12 -12        660.16        644.64        44.98 o                         
   4  12 -12        132.69        156.08        27.27 o                         
   5  12 -12         52.91         58.32        23.28 o                         
   6  12 -12        380.36        351.91        39.32 o                         
   7  12 -12         11.63         14.85        18.97 o                         
   8  12 -12        328.82        298.28        21.04 o                         
   9  12 -12         88.39         99.41        22.91 o                         
   0  13 -12        110.31        105.24        23.31 o                         
   1  13 -12        213.57        265.66        20.53 o                         
   2  13 -12        140.90        153.80        24.85 o                         
   3  13 -12        435.12        404.44        24.31 o                         
   4  13 -12         21.55         48.73        18.74 o                         
   5  13 -12        292.00        322.16        28.34 o                         
   6  13 -12         33.73         40.86        15.31 o                         
   2   0 -11       1183.85       1348.64        76.00 o                         
   4   0 -11       4095.80       4374.75       335.87 o                         
   6   0 -11        700.16        631.35       115.92 o                         
   8   0 -11       1623.13       1763.71        85.39 o                         
  10   0 -11          8.22          5.18        36.34 o                         
  12   0 -11       3490.59       3658.81       158.50 o                         
  14   0 -11        488.49        428.68       132.14 o                         
  16   0 -11        110.32         69.21        25.31 o                         
  18   0 -11         70.35         34.72        25.91 o                         
   1   1 -11        675.15        604.89        26.51 o                         
   2   1 -11       3178.46       3585.30       100.53 o                         
   3   1 -11        490.59        579.51        28.20 o                         
   4   1 -11         86.61        133.08        26.93 o                         
   5   1 -11        435.94        582.79        57.00 o                         
   6   1 -11       1355.45       1543.82        87.64 o                         
   7   1 -11       3222.40       3086.92       204.49 o                         
   8   1 -11         89.46         75.61        22.89 o                         
   9   1 -11       2355.97       2458.22        74.09 o                         
  10   1 -11        605.66        646.65        30.40 o                         
  11   1 -11       1563.97       1602.71        51.05 o                         
  12   1 -11        321.51        296.50        29.22 o                         
  13   1 -11        649.42        651.28        36.17 o                         
  14   1 -11         20.09         38.17        25.33 o                         
  15   1 -11       1060.19       1079.89        48.02 o                         
  16   1 -11        138.36        118.59        22.06 o                         
  17   1 -11        421.04        474.17        56.23 o                         
  18   1 -11        117.03        136.39        21.51 o                         
  19   1 -11         69.85         85.03        20.62 o                         
   1   2 -11         36.65         88.55        14.70 o                         
   2   2 -11         93.88        128.51        14.88 o                         
   3   2 -11        269.10        317.89        19.15 o                         
   4   2 -11       2293.08       2461.58        76.63 o                         
   5   2 -11        238.21        248.52        21.92 o                         
   6   2 -11       3305.97       3341.67       114.75 o                         
   7   2 -11        439.90        458.88        23.02 o                         
   8   2 -11        251.69        264.39        17.39 o                         
   9   2 -11        683.13        649.79        27.10 o                         
  10   2 -11        420.51        448.33        32.58 o                         
  11   2 -11        935.72        981.88        37.57 o                         
  12   2 -11        329.89        323.88        27.95 o                         
  13   2 -11          5.80          1.97        20.14 o                         
  14   2 -11       1240.21       1304.62        44.41 o                         
  15   2 -11          6.59          2.82        18.34 o                         
  16   2 -11        168.25        152.06        27.96 o                         
  17   2 -11        589.69        620.80        59.10 o                         
  18   2 -11         89.06         76.69        24.18 o                         
  19   2 -11         81.40         63.47        28.22 o                         
   1   3 -11        902.90        953.33        33.64 o                         
   2   3 -11       1314.18       1326.94        41.64 o                         
   3   3 -11        876.05        905.53        35.78 o                         
   4   3 -11       3057.83       3551.61       103.96 o                         
   5   3 -11        682.43        776.95        31.74 o                         
   6   3 -11       1331.26       1434.54        35.31 o                         
   7   3 -11       1356.28       1440.70        31.00 o                         
   8   3 -11          0.78        -10.99        12.02 o                         
   9   3 -11        552.44        620.97        27.27 o                         
  10   3 -11        243.72        240.54        23.44 o                         
  11   3 -11        852.15        913.19        32.48 o                         
  12   3 -11         52.92         37.17        19.79 o                         
  13   3 -11        240.59        238.99        21.59 o                         
  14   3 -11       1031.66       1133.88        43.46 o                         
  15   3 -11        110.28        123.32        26.55 o                         
  16   3 -11         83.23        104.43        21.19 o                         
  17   3 -11        102.86        112.50        26.46 o                         
  18   3 -11         66.73         63.57        29.82 o                         
  19   3 -11        189.23        114.66        22.74 o                         
   1   4 -11        995.86       1004.48        38.56 o                         
   2   4 -11       1648.07       1748.72        48.40 o                         
   3   4 -11       1376.38       1429.96        54.25 o                         
   4   4 -11        688.61        702.86        19.79 o                         
   5   4 -11        383.64        396.80        14.39 o                         
   6   4 -11        723.29        815.93        29.64 o                         
   7   4 -11       3033.17       3212.14        93.39 o                         
   8   4 -11        618.28        606.17        20.19 o                         
   9   4 -11        420.67        414.60        19.13 o                         
  10   4 -11       1126.14       1161.56        34.14 o                         
  11   4 -11        790.78        879.79        41.22 o                         
  12   4 -11        889.41        894.23        38.56 o                         
  13   4 -11        133.89        151.36        24.12 o                         
  14   4 -11         77.14         84.73        20.20 o                         
  15   4 -11        324.15        370.95        34.62 o                         
  16   4 -11         63.68         23.30        31.41 o                         
  17   4 -11         55.74         44.95        31.20 o                         
  18   4 -11         81.47         66.88        25.40 o                         
   1   5 -11         78.37         77.73        16.20 o                         
   2   5 -11       1297.48       1377.10        35.37 o                         
   3   5 -11         32.48         42.48        12.26 o                         
   4   5 -11       2069.88       2031.61        59.07 o                         
   5   5 -11        359.03        370.57        21.75 o                         
   6   5 -11       2060.60       2072.67        54.15 o                         
   7   5 -11        351.63        319.41        19.03 o                         
   8   5 -11        171.49        135.47        14.20 o                         
   9   5 -11         52.23         51.04        15.01 o                         
  10   5 -11        850.52        918.37        36.15 o                         
  11   5 -11        180.14        201.12        18.49 o                         
  12   5 -11       1378.48       1517.83        59.88 o                         
  13   5 -11        257.44        257.88        27.70 o                         
  14   5 -11       1552.73       1716.31        61.45 o                         
  15   5 -11        105.35        130.96        67.07 o                         
  16   5 -11        695.37        799.90        52.28 o                         
  17   5 -11         24.40         17.02        17.98 o                         
  18   5 -11        210.91        148.92        18.20 o                         
   1   6 -11       1110.74       1079.75        30.41 o                         
   2   6 -11        530.56        584.75        21.18 o                         
   3   6 -11        544.81        560.55        20.91 o                         
   4   6 -11         58.91         66.42        15.00 o                         
   5   6 -11        299.59        325.57        19.58 o                         
   6   6 -11        157.52        162.38        14.02 o                         
   7   6 -11       2676.05       2846.14        73.96 o                         
   8   6 -11        626.04        648.85        22.53 o                         
   9   6 -11        585.65        670.26        31.95 o                         
  10   6 -11        202.22        234.74        16.54 o                         
  11   6 -11         59.56         50.52        18.08 o                         
  12   6 -11         76.23         51.80        28.70 o                         
  13   6 -11         24.74         67.65        36.79 o                         
  14   6 -11         37.76         -3.39        31.38 o                         
  15   6 -11        231.05        186.06        34.97 o                         
  16   6 -11         60.34         73.27        33.46 o                         
  17   6 -11        545.65        267.64        55.05 o                         
   1   7 -11       1763.92       1824.88        50.23 o                         
   2   7 -11       1408.59       1360.32        36.38 o                         
   3   7 -11       1058.46       1056.04        35.01 o                         
   4   7 -11       2409.74       2498.44       109.11 o                         
   5   7 -11        864.92        935.38        46.76 o                         
   6   7 -11        256.68        282.23        19.59 o                         
   7   7 -11         30.22         32.53        13.06 o                         
   8   7 -11        336.83        307.41        18.85 o                         
   9   7 -11       1146.07       1219.25        38.32 o                         
  10   7 -11       1704.14       1710.78        46.78 o                         
  11   7 -11        287.78        293.72        20.90 o                         
  12   7 -11        250.36        249.84        26.23 o                         
  13   7 -11        120.21        145.35        22.63 o                         
  14   7 -11         25.25         45.99        22.71 o                         
  15   7 -11        189.07        173.62        27.61 o                         
  16   7 -11        203.09        197.55        30.66 o                         
   1   8 -11       1429.72       1457.95        50.91 o                         
   2   8 -11        752.14        774.95        32.52 o                         
   3   8 -11         78.18         86.50        17.50 o                         
   4   8 -11         44.34         48.56        17.80 o                         
   5   8 -11         14.06          8.91        16.03 o                         
   6   8 -11        114.20        148.93        18.68 o                         
   7   8 -11         60.57         44.15        16.32 o                         
   8   8 -11        983.43        982.37        33.30 o                         
   9   8 -11        860.93        886.80        37.01 o                         
  10   8 -11        591.09        641.18        28.12 o                         
  11   8 -11        222.76        237.66        21.20 o                         
  12   8 -11        111.94        116.32        29.35 o                         
  13   8 -11         74.83        105.53        39.19 o                         
  14   8 -11         29.34         21.63        57.53 o                         
  15   8 -11        138.00        153.95        29.36 o                         
   1   9 -11       3429.97       3437.45        79.37 o                         
   2   9 -11        465.57        500.58        22.68 o                         
   3   9 -11        363.78        341.95        22.50 o                         
   4   9 -11        641.82        637.00        28.56 o                         
   5   9 -11         92.13        118.57        19.18 o                         
   6   9 -11        217.30        185.90        22.24 o                         
   7   9 -11        140.31        147.42        22.63 o                         
   8   9 -11         69.94         86.87        18.86 o                         
   9   9 -11       1373.57       1441.51        57.33 o                         
  10   9 -11         24.39         49.95        19.60 o                         
  11   9 -11         89.41         86.45        22.33 o                         
  12   9 -11        285.39        303.74        34.76 o                         
  13   9 -11        288.42        298.15        34.86 o                         
  14   9 -11        574.36        679.00        42.85 o                         
  15   9 -11         25.21         34.45        27.19 o                         
   1  10 -11        124.32        115.95        18.69 o                         
   2  10 -11        241.42        257.05        21.48 o                         
   3  10 -11        652.35        674.08        34.83 o                         
   4  10 -11        659.46        833.78        41.23 o                         
   5  10 -11       1176.85       1130.57        61.95 o                         
   6  10 -11        374.16        408.93        23.03 o                         
   7  10 -11        105.20         84.45        23.15 o                         
   8  10 -11         11.94         23.01        18.77 o                         
   9  10 -11        578.53        551.34        34.14 o                         
  10  10 -11        638.76        680.18        34.62 o                         
  11  10 -11        226.23        227.49        47.50 o                         
  12  10 -11        694.36        745.98       116.52 o                         
  13  10 -11         25.44         38.13        20.99 o                         
   1  11 -11        386.17        390.86        26.36 o                         
   2  11 -11        404.50        435.66        40.99 o                         
   3  11 -11        106.48        130.23        22.81 o                         
   4  11 -11          9.80         12.95        17.92 o                         
   5  11 -11          8.71         17.45        21.49 o                         
   6  11 -11        139.29        137.10        20.04 o                         
   7  11 -11        408.41        401.16        26.75 o                         
   8  11 -11        119.95        121.83        25.98 o                         
   9  11 -11       1170.64       1157.77        44.93 o                         
  10  11 -11        112.76         72.80        25.25 o                         
  11  11 -11        269.67        284.88        98.58 o                         
  12  11 -11         40.75         25.82        18.45 o                         
   1  12 -11         14.65         21.26        25.28 o                         
   2  12 -11        197.06        254.58        63.19 o                         
   3  12 -11        245.56        234.98        59.19 o                         
   4  12 -11        421.79        449.48        41.35 o                         
   5  12 -11        303.79        316.87        24.19 o                         
   6  12 -11        301.18        328.49        29.43 o                         
   7  12 -11        174.84        167.49        16.91 o                         
   8  12 -11         99.09        107.40        13.97 o                         
   9  12 -11        104.52        173.68        31.48 o                         
  10  12 -11        279.65        281.71        28.85 o                         
   1  13 -11        415.57        503.72        44.68 o                         
   2  13 -11         24.41         38.39        25.02 o                         
   3  13 -11        490.37        521.95        44.96 o                         
   4  13 -11        130.73        130.14        25.14 o                         
   5  13 -11        245.65        251.38        26.62 o                         
   6  13 -11        126.30        132.32        18.80 o                         
   7  13 -11        193.85        171.39        25.71 o                         
   1  14 -11        292.82        262.26        18.51 o                         
   2  14 -11         46.18         35.99        12.11 o                         
   3  14 -11        201.83        158.60        15.65 o                         
   0   0 -10      17618.08      22037.07      1504.89 o                         
   2   0 -10      24078.18      29298.45      1443.98 o                         
   4   0 -10        211.65        142.37        98.78 o                         
   6   0 -10       2599.39       3213.79       262.86 o                         
   8   0 -10       3212.22       3474.97       185.81 o                         
  10   0 -10       4783.74       5189.25       275.17 o                         
  12   0 -10       1631.68       1966.26        96.47 o                         
  14   0 -10       1372.84       1417.04       110.63 o                         
  16   0 -10        520.90        599.51        38.99 o                         
  18   0 -10       1209.41       1369.49       106.98 o                         
   0   1 -10       3652.91       4195.05       192.62 o                         
   1   1 -10       1966.93       2384.56        63.85 o                         
   2   1 -10       1228.76       1333.46        41.24 o                         
   3   1 -10       4243.62       4519.82       118.82 o                         
   4   1 -10        148.31        147.98        19.74 o                         
   5   1 -10        396.05        310.25        22.64 o                         
   6   1 -10        589.98        690.21        58.08 o                         
   7   1 -10        586.17        559.99        84.87 o                         
   8   1 -10        184.76        212.32        25.47 o                         
   9   1 -10       1910.19       2114.91        61.09 o                         
  10   1 -10        112.31        108.98        21.89 o                         
  11   1 -10       1505.98       1677.73        56.43 o                         
  12   1 -10        799.45        854.90        33.97 o                         
  13   1 -10        219.80        249.36        25.60 o                         
  14   1 -10         60.51         52.38        25.39 o                         
  15   1 -10        513.80        541.60        30.28 o                         
  16   1 -10         82.62         55.24        20.32 o                         
  17   1 -10         58.10         59.44        18.67 o                         
  18   1 -10        114.57         92.32        23.82 o                         
  19   1 -10        371.30        345.47        31.55 o                         
   0   2 -10       2341.25       2442.89       133.69 o                         
   1   2 -10        107.64        132.94        16.47 o                         
   2   2 -10       1566.82       1634.98        45.72 o                         
   3   2 -10       3767.77       4239.38       113.84 o                         
   4   2 -10         40.25         45.42        12.94 o                         
   5   2 -10       9348.12      10587.27       357.91 o                         
   6   2 -10       4722.78       5238.66       137.28 o                         
   7   2 -10         37.59         27.44        12.86 o                         
   8   2 -10       6388.38       6354.35       146.57 o                         
   9   2 -10        212.72        217.36        18.60 o                         
  10   2 -10        764.31        725.87        31.12 o                         
  11   2 -10        651.09        672.58        27.02 o                         
  12   2 -10       2807.79       3104.85        80.97 o                         
  13   2 -10       1110.65       1218.96        38.62 o                         
  14   2 -10         56.25         46.48        20.51 o                         
  15   2 -10        156.22        159.00        25.45 o                         
  16   2 -10       1155.97       1256.56        47.96 o                         
  17   2 -10         15.33          9.62        29.53 o                         
  18   2 -10        398.40        515.64        41.43 o                         
  19   2 -10        289.06        219.22        22.51 o                         
   0   3 -10        511.91        476.43        32.31 o                         
   1   3 -10        126.01        148.29        15.11 o                         
   2   3 -10       1327.56       1524.68        46.01 o                         
   3   3 -10       2235.99       2586.52        66.70 o                         
   4   3 -10        211.05        203.45        14.88 o                         
   5   3 -10       2291.21       2357.83        63.30 o                         
   6   3 -10       3094.95       3494.47        95.56 o                         
   7   3 -10        438.02        522.84        18.89 o                         
   8   3 -10       1431.95       1477.80        39.45 o                         
   9   3 -10        701.32        770.83        26.63 o                         
  10   3 -10        261.43        253.20        17.56 o                         
  11   3 -10        404.83        434.18        26.14 o                         
  12   3 -10        499.73        538.69        25.90 o                         
  13   3 -10       2013.02       2210.33        59.18 o                         
  14   3 -10         90.27         86.32        21.54 o                         
  15   3 -10        138.66        176.10        37.13 o                         
  16   3 -10        700.51        860.51        51.44 o                         
  17   3 -10          8.08         15.24        18.40 o                         
  18   3 -10         95.54         91.26        15.59 o                         
  19   3 -10         85.36         54.33        27.48 o                         
   0   4 -10       1502.76       1680.85        76.56 o                         
   1   4 -10        431.85        494.58        23.93 o                         
   2   4 -10         82.51        106.33        13.41 o                         
   3   4 -10       3201.06       3314.89        80.62 o                         
   4   4 -10        470.76        508.44        32.72 o                         
   5   4 -10       4691.78       5061.11       127.79 o                         
   6   4 -10         61.84         57.50        10.77 o                         
   7   4 -10        894.41        868.91        27.20 o                         
   8   4 -10        539.64        565.95        21.68 o                         
   9   4 -10         22.73         18.17        13.14 o                         
  10   4 -10        819.73        836.65        30.01 o                         
  11   4 -10        379.49        384.38        21.83 o                         
  12   4 -10        915.01        995.00        44.83 o                         
  13   4 -10       4382.61       4399.16       130.44 o                         
  14   4 -10        115.62        132.19        28.73 o                         
  15   4 -10        882.62        987.79        75.20 o                         
  16   4 -10        184.89        199.89        28.41 o                         
  17   4 -10         10.34         19.73        32.40 o                         
  18   4 -10        102.91         74.25        62.87 o                         
  19   4 -10         38.67         17.08        20.45 o                         
   0   5 -10       4357.62       4815.33       234.43 o                         
   1   5 -10         96.35        120.77        18.59 o                         
   2   5 -10        772.24        741.64        28.41 o                         
   3   5 -10         14.70          2.29        15.29 o                         
   4   5 -10         47.90         42.76        13.03 o                         
   5   5 -10        124.47        139.69        15.80 o                         
   6   5 -10        833.30        819.25        33.47 o                         
   7   5 -10        606.30        669.22        27.51 o                         
   8   5 -10       1974.81       1966.93        53.28 o                         
   9   5 -10        187.60        193.43        14.85 o                         
  10   5 -10        582.18        592.98        25.89 o                         
  11   5 -10        579.12        610.98        24.56 o                         
  12   5 -10        189.83        208.66        21.04 o                         
  13   5 -10         62.58         41.47        26.45 o                         
  14   5 -10        660.14        702.53        49.03 o                         
  15   5 -10        101.58         89.03        26.41 o                         
  16   5 -10        118.40        120.45        28.08 o                         
  17   5 -10        203.94        175.47        28.62 o                         
  18   5 -10        140.71        139.48        24.63 o                         
   0   6 -10         39.63          5.52        22.61 o                         
   1   6 -10        842.16        924.97        32.47 o                         
   2   6 -10        208.21        217.05        16.38 o                         
   3   6 -10       2130.15       2104.67        47.69 o                         
   4   6 -10         48.92         53.10        16.55 o                         
   5   6 -10       2504.89       2428.37        66.89 o                         
   6   6 -10        870.06        869.31        29.96 o                         
   7   6 -10       4664.75       5004.16       103.31 o                         
   8   6 -10        369.85        345.39        18.15 o                         
   9   6 -10        271.46        293.17        23.79 o                         
  10   6 -10        634.54        608.53        33.00 o                         
  11   6 -10        620.65        716.30        29.08 o                         
  12   6 -10         88.56         86.96        27.32 o                         
  13   6 -10        773.85        873.14        61.87 o                         
  14   6 -10         52.65         32.22        26.61 o                         
  15   6 -10        460.06        488.14        27.03 o                         
  16   6 -10         39.68         17.79        31.29 o                         
  17   6 -10        117.11        108.61        19.14 o                         
  18   6 -10          6.21          0.88        17.24 o                         
   0   7 -10        336.66        399.07        24.87 o                         
   1   7 -10        998.06       1058.73        35.18 o                         
   2   7 -10       1361.63       1333.84        33.18 o                         
   3   7 -10       1155.78       1233.52        33.67 o                         
   4   7 -10        142.72        118.88        19.14 o                         
   5   7 -10       1820.57       1868.01        44.19 o                         
   6   7 -10        674.65        673.63        24.41 o                         
   7   7 -10        121.17        135.60        16.75 o                         
   8   7 -10        475.78        548.95        22.93 o                         
   9   7 -10         47.48         28.24        19.91 o                         
  10   7 -10        946.95       1087.01        38.57 o                         
  11   7 -10        271.83        275.56        18.42 o                         
  12   7 -10         64.76         54.37        21.58 o                         
  13   7 -10        183.40        221.11        25.13 o                         
  14   7 -10        222.82        285.93        41.80 o                         
  15   7 -10         48.18         25.39        26.45 o                         
  16   7 -10         23.41         49.58        35.46 o                         
  17   7 -10         32.29         -0.53        20.43 o                         
   0   8 -10       3626.45       3288.22       162.64 o                         
   1   8 -10        545.15        574.81        25.66 o                         
   2   8 -10        940.79        991.19        32.91 o                         
   3   8 -10       2810.59       2733.32        67.11 o                         
   4   8 -10        194.76        146.75        19.95 o                         
   5   8 -10        492.12        497.88        21.66 o                         
   6   8 -10        158.48        155.35        25.35 o                         
   7   8 -10       1300.03       1356.47        52.34 o                         
   8   8 -10        544.14        607.65        29.66 o                         
   9   8 -10         56.30         56.53        15.69 o                         
  10   8 -10       1470.01       1460.53        58.30 o                         
  11   8 -10       1215.92       1345.31        54.79 o                         
  12   8 -10        107.93        112.34        22.36 o                         
  13   8 -10        378.37        404.84        30.61 o                         
  14   8 -10        122.09        117.96        30.56 o                         
  15   8 -10         36.06         60.44        48.79 o                         
  16   8 -10        722.67        606.84        58.05 o                         
   0   9 -10       1014.73        918.92        40.59 o                         
   1   9 -10         45.49         27.47        14.59 o                         
   2   9 -10         47.87         48.97        17.48 o                         
   3   9 -10       1535.56       1500.23        49.88 o                         
   4   9 -10        580.90        577.43        29.74 o                         
   5   9 -10       1140.60       1095.52        37.65 o                         
   6   9 -10       1303.34       1233.51        48.58 o                         
   7   9 -10        103.52        105.78        16.41 o                         
   8   9 -10        857.54        798.46        62.15 o                         
   9   9 -10          3.86         -6.65        18.96 o                         
  10   9 -10         90.32        102.23        18.46 o                         
  11   9 -10        442.58        452.04        27.60 o                         
  12   9 -10         19.55         29.26        24.33 o                         
  13   9 -10        251.42        279.05        32.08 o                         
  14   9 -10        184.47        150.45        35.56 o                         
  15   9 -10        358.39        347.98        45.76 o                         
   0  10 -10       3449.98       3630.20       169.49 o                         
   1  10 -10        601.93        617.74        38.54 o                         
   2  10 -10       1259.45       1397.75        50.60 o                         
   3  10 -10        367.91        421.78        25.79 o                         
   4  10 -10          8.27         -8.60        26.61 o                         
   5  10 -10        178.92        211.70        21.28 o                         
   6  10 -10        124.97        151.44        21.46 o                         
   7  10 -10          1.31          2.30        17.27 o                         
   8  10 -10        909.34        989.91        65.48 o                         
   9  10 -10        256.14        255.57        20.80 o                         
  10  10 -10       1182.92       1263.73        56.92 o                         
  11  10 -10        105.43        100.36        21.29 o                         
  12  10 -10         63.89         81.25        54.02 o                         
  13  10 -10        164.54        174.45        27.08 o                         
  14  10 -10         82.70         57.25        31.36 o                         
   0  11 -10        387.26        399.45        36.73 o                         
   1  11 -10        435.76        440.36        23.09 o                         
   2  11 -10         21.96         23.96        18.23 o                         
   3  11 -10       1145.15       1143.58        49.38 o                         
   4  11 -10        150.75        156.22        23.62 o                         
   5  11 -10        515.56        530.45        35.52 o                         
   6  11 -10        707.54        751.22        27.50 o                         
   7  11 -10         17.78          8.97        28.15 o                         
   8  11 -10        169.50        153.69        49.02 o                         
   9  11 -10         35.30         52.50        18.48 o                         
  10  11 -10         31.01         43.58        13.57 o                         
  11  11 -10        344.93        387.14        34.48 o                         
  12  11 -10         95.77         89.12        20.36 o                         
   0  12 -10       1441.09       1479.30        81.98 o                         
   1  12 -10        265.52        279.93        24.24 o                         
   2  12 -10        707.12        696.39        35.99 o                         
   3  12 -10         20.07         19.15        18.79 o                         
   4  12 -10         15.08         37.50        22.10 o                         
   5  12 -10        789.67        766.27        84.10 o                         
   6  12 -10        181.77        213.63        21.51 o                         
   7  12 -10         10.87         42.87        21.90 o                         
   8  12 -10        262.22        268.56        22.43 o                         
   9  12 -10        109.33        104.13        12.04 o                         
  10  12 -10        310.43        280.34        33.25 o                         
   3  13 -10        266.40        248.98        32.79 o                         
   4  13 -10         18.16         22.28        23.82 o                         
   5  13 -10        263.44        242.16        20.10 o                         
   6  13 -10        569.92        577.08        46.05 o                         
   7  13 -10         84.61         84.95        15.60 o                         
   8  13 -10        286.66        302.11        30.62 o                         
   0  14 -10        405.54        451.28        36.85 o                         
   1  14 -10         18.05         23.24        11.27 o                         
   2  14 -10        447.88        403.04        23.28 o                         
   3  14 -10        149.28        147.11        18.57 o                         
   4  14 -10         59.64         51.76        11.88 o                         
   2   0  -9       5867.21       6631.62       263.40 o                         
   4   0  -9       3077.77       3569.82       186.42 o                         
   6   0  -9       1001.99       1086.49        83.32 o                         
   8   0  -9       2104.63       2235.62       177.82 o                         
  10   0  -9       1725.88       1733.99        89.57 o                         
  12   0  -9       2636.36       3098.20       122.33 o                         
  14   0  -9        420.62        432.40        61.50 o                         
  16   0  -9        154.76        162.89        41.84 o                         
  18   0  -9        225.81        194.13        39.61 o                         
   1   1  -9       2761.55       2766.10        63.78 o                         
   2   1  -9       1353.60       1525.02        45.02 o                         
   3   1  -9       3853.74       4264.91       111.83 o                         
   4   1  -9         89.39         92.47        17.10 o                         
   5   1  -9       1183.96       1354.47        46.93 o                         
   6   1  -9       1025.02       1152.21        46.28 o                         
   7   1  -9       1450.81       1482.29        79.10 o                         
   8   1  -9         83.03         63.38        35.88 o                         
   9   1  -9       6041.70       6359.03       150.33 o                         
  10   1  -9        246.77        260.59        23.74 o                         
  11   1  -9       2319.62       2393.23        64.93 o                         
  12   1  -9         99.54        126.55        25.84 o                         
  13   1  -9         25.30         10.55        25.99 o                         
  14   1  -9         39.29         65.75        25.28 o                         
  15   1  -9        404.28        389.93        31.99 o                         
  16   1  -9        391.25        328.93        25.55 o                         
  17   1  -9        112.35        105.62        29.73 o                         
  18   1  -9        155.61        127.07        24.58 o                         
  19   1  -9         71.63         81.16        19.39 o                         
   1   2  -9       1638.29       1640.02        50.80 o                         
   2   2  -9        883.29        824.40        36.52 o                         
   3   2  -9       4933.45       5803.93       125.27 o                         
   4   2  -9       1039.43        891.79        28.10 o                         
   5   2  -9       1598.75       1752.41        46.54 o                         
   6   2  -9       1894.79       1924.01        48.86 o                         
   7   2  -9       2004.75       2161.10        61.26 o                         
   8   2  -9        704.70        764.61        27.45 o                         
   9   2  -9       1419.30       1603.78        41.00 o                         
  10   2  -9        802.47        762.29        29.01 o                         
  11   2  -9          2.04         -7.83        19.79 o                         
  12   2  -9         39.87         39.58        22.16 o                         
  13   2  -9          4.83         21.42        24.52 o                         
  14   2  -9        755.73        829.77        34.11 o                         
  15   2  -9        286.53        326.82        25.48 o                         
  16   2  -9        308.33        298.03        31.03 o                         
  17   2  -9       1225.16       1245.60        52.85 o                         
  18   2  -9        134.71        123.62        24.83 o                         
  19   2  -9         12.40          3.74        19.09 o                         
   1   3  -9       1660.24       1772.49        49.62 o                         
   2   3  -9       4841.17       6153.41       140.97 o                         
   3   3  -9       2623.89       3108.26        95.70 o                         
   4   3  -9       5284.66       5909.67       145.04 o                         
   5   3  -9        563.31        687.31        22.61 o                         
   6   3  -9       3021.76       3255.02        70.77 o                         
   7   3  -9       6704.95       7133.63       154.20 o                         
   8   3  -9        522.15        544.89        17.52 o                         
   9   3  -9       3700.90       3752.43        74.65 o                         
  10   3  -9        146.14        114.08        14.21 o                         
  11   3  -9        671.30        689.80        27.00 o                         
  12   3  -9         89.71        107.74        19.56 o                         
  13   3  -9        534.31        561.64        26.69 o                         
  14   3  -9       1781.98       1899.45        87.62 o                         
  15   3  -9        406.11        427.02        36.37 o                         
  16   3  -9         16.15         44.60        28.01 o                         
  17   3  -9        154.95        193.11        32.71 o                         
  18   3  -9        211.55        277.19        28.90 o                         
  19   3  -9          0.65         16.33        25.42 o                         
   1   4  -9       1435.45       1412.43        49.74 o                         
   2   4  -9       1865.74       2199.36        67.12 o                         
   3   4  -9       2192.16       2456.92        61.50 o                         
   4   4  -9        719.85        848.66        30.67 o                         
   5   4  -9        742.55        795.85        36.65 o                         
   6   4  -9          9.51          1.27        13.54 o                         
   7   4  -9       2374.25       2294.09        48.07 o                         
   8   4  -9        159.86        184.51        11.79 o                         
   9   4  -9         37.68         45.28        12.40 o                         
  10   4  -9         97.32         87.57        12.06 o                         
  11   4  -9        341.28        346.81        18.07 o                         
  12   4  -9        155.75        193.82        23.02 o                         
  13   4  -9        785.64        824.20        37.21 o                         
  14   4  -9        168.01        231.80        34.69 o                         
  15   4  -9        914.60        907.43        55.16 o                         
  16   4  -9        117.59        141.41        28.90 o                         
  17   4  -9        594.93        659.49        35.59 o                         
  18   4  -9        128.77        120.51        24.95 o                         
  19   4  -9        262.31        223.76       126.57 o                         
   1   5  -9        377.17        463.29        25.79 o                         
   2   5  -9       1386.99       1401.55        54.07 o                         
   3   5  -9        153.60        174.76        19.55 o                         
   4   5  -9       5633.65       6011.76       156.46 o                         
   5   5  -9        756.37        844.22        27.45 o                         
   6   5  -9       4188.68       3937.56       130.53 o                         
   7   5  -9        129.30        125.37        12.62 o                         
   8   5  -9         91.85        107.15        12.01 o                         
   9   5  -9        694.46        660.31        19.67 o                         
  10   5  -9        637.11        623.71        21.57 o                         
  11   5  -9        317.80        312.06        15.34 o                         
  12   5  -9       1317.88       1334.55        39.28 o                         
  13   5  -9        550.74        603.27        34.49 o                         
  14   5  -9        743.85        876.42        45.29 o                         
  15   5  -9        106.85        124.30        29.25 o                         
  16   5  -9        222.38        198.05        35.41 o                         
  17   5  -9         43.57         27.64        26.02 o                         
  18   5  -9         80.65         85.01        22.42 o                         
   1   6  -9        867.98        809.93        49.18 o                         
   2   6  -9       1408.25       1568.00        62.52 o                         
   3   6  -9        372.69        426.52        24.07 o                         
   4   6  -9        241.75        227.86        14.86 o                         
   5   6  -9        585.70        606.13        22.03 o                         
   6   6  -9         69.36         71.37        13.89 o                         
   7   6  -9       1137.20       1071.61        58.44 o                         
   8   6  -9        336.72        354.37        20.16 o                         
   9   6  -9       1551.57       1595.82        47.26 o                         
  10   6  -9        500.26        467.03        22.11 o                         
  11   6  -9         18.65         25.94        14.71 o                         
  12   6  -9       1324.19       1325.77        42.70 o                         
  13   6  -9        156.56        193.56        33.90 o                         
  14   6  -9        494.83        583.91        38.58 o                         
  15   6  -9        169.33        211.52        25.56 o                         
  16   6  -9        747.86        888.24        58.04 o                         
  17   6  -9        870.99       1025.31        62.70 o                         
  18   6  -9        360.90        323.18       109.46 o                         
   1   7  -9        173.46        190.14        17.07 o                         
   2   7  -9        160.19        152.93        16.92 o                         
   3   7  -9        386.79        391.03        22.97 o                         
   4   7  -9       6200.72       6458.68       139.94 o                         
   5   7  -9        129.57        116.72        16.31 o                         
   6   7  -9       2429.09       2325.47        52.03 o                         
   7   7  -9        231.21        243.49        19.07 o                         
   8   7  -9       2220.85       2310.60        67.65 o                         
   9   7  -9        704.60        703.80        26.36 o                         
  10   7  -9        102.03         94.55        18.92 o                         
  11   7  -9         95.72        109.53        17.32 o                         
  12   7  -9        687.21        727.88        38.29 o                         
  13   7  -9        949.07       1043.11       113.13 o                         
  14   7  -9        107.78        124.04        26.51 o                         
  15   7  -9         60.41         42.36        24.40 o                         
  16   7  -9        467.14        521.03        33.27 o                         
  17   7  -9         98.99         55.55        28.28 o                         
   1   8  -9        772.43        767.63        29.26 o                         
   2   8  -9       4305.88       4435.19       133.64 o                         
   3   8  -9        292.18        341.11        23.58 o                         
   4   8  -9       2435.69       2314.23        58.24 o                         
   5   8  -9        901.15        865.85        29.41 o                         
   6   8  -9        687.45        708.84        25.74 o                         
   7   8  -9        412.46        441.72        19.81 o                         
   8   8  -9        222.93        207.81        20.28 o                         
   9   8  -9        123.68        132.56        16.35 o                         
  10   8  -9         58.71         60.41        16.41 o                         
  11   8  -9         11.22         -9.95        14.92 o                         
  12   8  -9        606.36        696.94        34.52 o                         
  13   8  -9        606.37        663.67        37.61 o                         
  14   8  -9        213.48        233.46        25.56 o                         
  15   8  -9         29.23         42.57        19.96 o                         
  16   8  -9         22.23         14.03        15.94 o                         
   1   9  -9       1591.76       1570.77        47.29 o                         
   2   9  -9       3630.76       3737.99       138.04 o                         
   3   9  -9        515.03        525.23        29.01 o                         
   4   9  -9        610.92        613.24        26.42 o                         
   5   9  -9        515.95        515.92        26.67 o                         
   6   9  -9        409.05        404.04        28.37 o                         
   7   9  -9        927.25        979.97        31.62 o                         
   8   9  -9        428.34        442.91        32.11 o                         
   9   9  -9        853.05        832.43        33.51 o                         
  10   9  -9        167.60        172.70        19.13 o                         
  11   9  -9         89.03         99.80        16.52 o                         
  12   9  -9        648.84        627.89        39.93 o                         
  13   9  -9        432.73        480.82        44.71 o                         
  14   9  -9        196.48        228.49        32.03 o                         
  15   9  -9        205.34        204.19        47.88 o                         
   1  10  -9       1144.70       1145.27        38.07 o                         
   2  10  -9        907.33        902.17        31.01 o                         
   3  10  -9        312.86        326.10        28.64 o                         
   4  10  -9        516.03        550.67        29.22 o                         
   5  10  -9        633.47        664.73        35.96 o                         
   6  10  -9        529.47        562.07        31.27 o                         
   7  10  -9        163.93        223.55        27.92 o                         
   8  10  -9        151.77        144.62        28.66 o                         
   9  10  -9         24.27         47.75        20.30 o                         
  10  10  -9        235.57        198.21        23.89 o                         
  11  10  -9        125.70        119.05        21.35 o                         
  12  10  -9       1302.90       1411.52        51.29 o                         
  13  10  -9        277.73        301.30        38.22 o                         
  14  10  -9        317.25        369.68        28.88 o                         
   1  11  -9        807.98        877.61        36.53 o                         
   2  11  -9        169.38        185.71        18.81 o                         
   3  11  -9         63.44         56.64        22.64 o                         
   4  11  -9        572.74        612.71        36.71 o                         
   5  11  -9          2.78        -20.57        20.57 o                         
   6  11  -9         66.18         66.98        18.48 o                         
   7  11  -9        688.99        728.85        42.72 o                         
   8  11  -9         95.40         89.72        19.78 o                         
   9  11  -9        849.81        858.43        58.64 o                         
  10  11  -9         54.50         50.23        14.86 o                         
  11  11  -9        212.68        223.10        23.39 o                         
  12  11  -9         92.01         71.85        25.57 o                         
  13  11  -9        101.16         85.18        18.00 o                         
   1  12  -9         17.07          3.66        19.52 o                         
   2  12  -9        382.10        348.91        27.97 o                         
   3  12  -9        138.66        120.51        17.93 o                         
   4  12  -9        166.46        178.49        26.13 o                         
   5  12  -9        330.48        308.94        23.04 o                         
   6  12  -9        258.73        300.10        30.22 o                         
   7  12  -9        440.41        466.13        47.13 o                         
   8  12  -9        219.41        203.58        21.21 o                         
   9  12  -9        331.80        308.07        36.33 o                         
  10  12  -9        406.33        442.72        29.60 o                         
  11  12  -9        637.86        584.62        46.22 o                         
   4  13  -9        106.10        129.52        25.88 o                         
   5  13  -9        179.10        138.37        27.25 o                         
   6  13  -9        101.58         99.29        23.88 o                         
   7  13  -9        168.34        166.08        16.42 o                         
   8  13  -9         26.88         33.57        14.25 o                         
   9  13  -9        194.40        182.30        21.71 o                         
   2  14  -9         13.82          8.63        18.05 o                         
   3  14  -9        548.76        534.80        42.45 o                         
   4  14  -9        252.46        228.24        23.02 o                         
   0   0  -8      26938.53      30970.67      1423.53 o                         
   2   0  -8      15895.45      17157.02       503.08 o                         
   4   0  -8       1995.71       2217.37       124.36 o                         
   6   0  -8       2075.50       2022.37        95.61 o                         
   8   0  -8         65.68         33.59        81.64 o                         
  10   0  -8       5427.98       5318.01       204.80 o                         
  12   0  -8         38.99         11.00        42.43 o                         
  14   0  -8        602.18        567.76        57.04 o                         
  16   0  -8       1476.04       1480.81       100.35 o                         
  18   0  -8        311.34        377.56        45.14 o                         
  20   0  -8        182.44        116.83        30.68 o                         
   0   1  -8       2066.31       2302.94        83.94 o                         
   1   1  -8       3380.72       3670.39        91.62 o                         
   2   1  -8       3808.07       4388.09       128.36 o                         
   3   1  -8       3976.77       4298.88       122.58 o                         
   4   1  -8       3895.20       4258.15       120.93 o                         
   5   1  -8       6308.02       6474.69       152.42 o                         
   6   1  -8        321.08        322.98        13.87 o                         
   7   1  -8       1348.11       1418.49        45.84 o                         
   8   1  -8        815.12        855.58        38.93 o                         
   9   1  -8        600.03        653.37        25.24 o                         
  10   1  -8        403.72        444.14        27.29 o                         
  11   1  -8        480.08        429.30        26.37 o                         
  12   1  -8       1414.61       1484.15        54.87 o                         
  13   1  -8       3145.48       3393.21       141.00 o                         
  14   1  -8        188.15        190.94        30.04 o                         
  15   1  -8        478.14        608.07        35.80 o                         
  16   1  -8        983.79       1050.24        57.28 o                         
  17   1  -8        513.30        555.09        38.12 o                         
  18   1  -8        133.90        140.45        25.76 o                         
  19   1  -8        490.79        599.05        36.64 o                         
  20   1  -8        199.47        159.61        19.19 o                         
   0   2  -8       4357.02       4836.38       170.76 o                         
   1   2  -8       1415.05       1756.39        52.72 o                         
   2   2  -8       3554.79       4282.23       106.25 o                         
   3   2  -8       2944.29       3060.35        73.26 o                         
   4   2  -8       1388.67       1543.03        42.52 o                         
   5   2  -8       1785.19       1801.63        45.16 o                         
   6   2  -8       3319.29       3372.02        79.10 o                         
   7   2  -8        489.78        475.51        17.40 o                         
   8   2  -8       4714.82       4678.78       108.34 o                         
   9   2  -8         97.62        113.81        11.61 o                         
  10   2  -8       1794.49       1733.52        40.14 o                         
  11   2  -8          7.42         15.22        18.86 o                         
  12   2  -8       2535.13       2620.58        65.67 o                         
  13   2  -8        288.19        321.91        26.65 o                         
  14   2  -8        278.89        269.03        22.44 o                         
  15   2  -8        204.82        212.63        33.60 o                         
  16   2  -8        902.45       1087.15        52.34 o                         
  17   2  -8         78.84         93.89        31.55 o                         
  18   2  -8        106.62        100.27        24.38 o                         
  19   2  -8        147.10        144.40        24.72 o                         
  20   2  -8         11.31          7.58        15.70 o                         
   0   3  -8       2213.50       2318.44        81.53 o                         
   1   3  -8        859.51        939.08        29.80 o                         
   2   3  -8        717.07        774.81        27.11 o                         
   3   3  -8        158.63        121.21        17.23 o                         
   4   3  -8        706.40        871.78        26.57 o                         
   5   3  -8       1090.90       1115.20        31.60 o                         
   6   3  -8       4363.46       4634.11       101.33 o                         
   7   3  -8        157.72        195.39        15.04 o                         
   8   3  -8       2343.21       2355.40        51.15 o                         
   9   3  -8        228.05        237.21        12.52 o                         
  10   3  -8        861.99        889.12        24.11 o                         
  11   3  -8        295.14        284.55        16.96 o                         
  12   3  -8        653.13        697.12        27.80 o                         
  13   3  -8         45.19         30.79        19.01 o                         
  14   3  -8        292.65        298.71        27.81 o                         
  15   3  -8        957.12       1099.82        81.99 o                         
  16   3  -8        668.97        790.93        44.44 o                         
  17   3  -8        190.05        179.18        28.52 o                         
  18   3  -8        232.80        248.88        34.29 o                         
  19   3  -8        181.94        180.34        30.02 o                         
   0   4  -8       2347.57       2364.71       103.02 o                         
   1   4  -8        426.39        438.79        27.49 o                         
   2   4  -8       3571.13       3989.70       116.22 o                         
   3   4  -8       3772.18       3903.23        99.15 o                         
   4   4  -8        544.99        606.87        21.74 o                         
   5   4  -8       2609.37       2644.30        67.96 o                         
   6   4  -8       2582.62       2631.67        70.21 o                         
   7   4  -8         69.67         88.39        16.67 o                         
   8   4  -8       1383.08       1390.52        33.13 o                         
   9   4  -8        222.91        242.95        14.49 o                         
  10   4  -8        238.25        256.70        17.20 o                         
  11   4  -8        466.81        480.94        17.36 o                         
  12   4  -8        746.12        795.99        34.93 o                         
  13   4  -8       1735.08       1741.10        63.12 o                         
  14   4  -8         45.78         51.19        26.18 o                         
  15   4  -8        664.82        724.33        72.58 o                         
  16   4  -8         30.93         27.74        28.99 o                         
  17   4  -8        221.85        212.67        25.43 o                         
  18   4  -8        180.28        136.65        19.80 o                         
  19   4  -8         21.13         38.62        43.36 o                         
   0   5  -8       1248.60       1280.86        63.69 o                         
   1   5  -8        115.41        150.29        20.19 o                         
   2   5  -8       4048.94       4666.17       156.88 o                         
   3   5  -8        347.80        366.13        33.02 o                         
   4   5  -8        527.08        540.24        25.61 o                         
   5   5  -8         67.56         93.00        15.41 o                         
   6   5  -8       1831.64       1878.61        43.70 o                         
   7   5  -8        263.84        270.32        15.57 o                         
   8   5  -8       2157.36       2035.01        59.33 o                         
   9   5  -8        322.80        317.18        15.66 o                         
  10   5  -8       3073.25       2807.27        69.45 o                         
  11   5  -8          9.31         10.01        13.75 o                         
  12   5  -8        143.79        162.84        17.26 o                         
  13   5  -8        433.02        464.84        31.74 o                         
  14   5  -8        611.29        699.47        38.47 o                         
  15   5  -8         45.48         50.98        27.47 o                         
  16   5  -8        665.77        776.50        45.67 o                         
  17   5  -8        694.90        775.41        42.72 o                         
  18   5  -8        300.28        347.95        26.33 o                         
  19   5  -8        153.51        112.47        33.16 o                         
   0   6  -8       7831.25       8299.51       336.95 o                         
   1   6  -8        895.13        876.55        36.21 o                         
   2   6  -8        440.47        508.04        28.70 o                         
   3   6  -8       2711.91       2888.09        85.15 o                         
   4   6  -8        883.37        949.27        31.82 o                         
   5   6  -8       5171.09       5246.98       155.89 o                         
   6   6  -8         76.99         78.34        13.82 o                         
   7   6  -8        479.56        469.52        23.94 o                         
   8   6  -8         21.60         24.17        12.86 o                         
   9   6  -8        352.80        353.78        18.19 o                         
  10   6  -8         75.10         85.41        15.30 o                         
  11   6  -8       1069.59       1029.73        29.01 o                         
  12   6  -8       1811.47       1867.61        46.29 o                         
  13   6  -8        436.36        418.56        34.52 o                         
  14   6  -8        955.26        953.23        54.81 o                         
  15   6  -8        196.66        217.14        32.39 o                         
  16   6  -8        253.73        315.76        34.18 o                         
  17   6  -8        233.96        380.58        44.68 o                         
  18   6  -8         22.65         28.41        24.42 o                         
   0   7  -8       1987.48       1921.87        91.38 o                         
   1   7  -8        655.63        609.50        31.73 o                         
   2   7  -8       1301.85       1309.69        51.02 o                         
   3   7  -8       1606.17       1596.52        43.86 o                         
   4   7  -8         89.55        101.06        15.90 o                         
   5   7  -8        351.51        340.43        19.49 o                         
   6   7  -8       2432.56       2408.10        60.65 o                         
   7   7  -8        554.98        583.74        23.37 o                         
   8   7  -8        922.30        928.54        30.81 o                         
   9   7  -8       1186.58       1240.54        33.31 o                         
  10   7  -8        569.93        559.62        20.66 o                         
  11   7  -8       2653.19       2679.96        68.55 o                         
  12   7  -8        234.65        253.12        31.61 o                         
  13   7  -8         91.23         81.72        25.95 o                         
  14   7  -8        915.09       1015.23        54.01 o                         
  15   7  -8         12.21         21.77        24.39 o                         
  16   7  -8         68.55         31.52        24.03 o                         
  17   7  -8        326.09        303.83        24.38 o                         
   0   8  -8       3393.17       3475.11       118.63 o                         
   1   8  -8       1458.16       1457.12        38.73 o                         
   2   8  -8        502.49        521.10        21.34 o                         
   3   8  -8        564.65        516.25        23.99 o                         
   4   8  -8        452.90        449.50        20.38 o                         
   5   8  -8        726.66        764.50        33.33 o                         
   6   8  -8        499.36        506.84        25.21 o                         
   7   8  -8        806.55        752.87        25.31 o                         
   8   8  -8        245.41        256.29        17.25 o                         
   9   8  -8        467.66        435.09        23.04 o                         
  10   8  -8        271.65        299.92        21.74 o                         
  11   8  -8        733.87        793.14        32.73 o                         
  12   8  -8        407.48        423.14        25.89 o                         
  13   8  -8       1256.45       1343.32        57.70 o                         
  14   8  -8        896.64        994.78        68.58 o                         
  15   8  -8         80.79         54.29        25.45 o                         
  16   8  -8        147.01        172.86        32.14 o                         
  17   8  -8        122.52        100.49        27.94 o                         
   0   9  -8       2580.72       2436.02        83.11 o                         
   1   9  -8       2226.01       2289.55        64.98 o                         
   2   9  -8        628.46        658.43        25.32 o                         
   3   9  -8        858.75        848.31        35.18 o                         
   4   9  -8        249.31        273.29        20.25 o                         
   5   9  -8       1517.96       1594.19        50.18 o                         
   6   9  -8        854.63        808.05        40.97 o                         
   7   9  -8        666.84        668.55        23.56 o                         
   8   9  -8        867.59        909.54        35.13 o                         
   9   9  -8        416.22        438.80        28.75 o                         
  10   9  -8       1275.89       1385.37        41.77 o                         
  11   9  -8        870.54        922.54        30.90 o                         
  12   9  -8        179.14        159.68        22.66 o                         
  13   9  -8        491.88        520.64        26.78 o                         
  14   9  -8        316.09        325.95        26.09 o                         
  15   9  -8        137.54        120.79        47.82 o                         
  16   9  -8         61.95         60.96        30.17 o                         
   0  10  -8       1627.49       1557.84        72.75 o                         
   1  10  -8        543.86        580.69        27.17 o                         
   2  10  -8       2557.60       2609.23        79.91 o                         
   3  10  -8       1153.49       1206.33        42.22 o                         
   4  10  -8        401.90        445.96        26.47 o                         
   5  10  -8        226.28        270.66        25.93 o                         
   6  10  -8        261.28        323.09        24.51 o                         
   7  10  -8        368.13        416.94        35.55 o                         
   8  10  -8        272.68        313.81        24.61 o                         
   9  10  -8        260.32        276.05        21.08 o                         
  10  10  -8        465.90        508.10        25.38 o                         
  11  10  -8       1123.61       1106.21        65.57 o                         
  12  10  -8        136.54        117.44        29.32 o                         
  13  10  -8         33.32         38.91        28.85 o                         
  14  10  -8         51.71         91.28        44.82 o                         
  15  10  -8        224.21        214.81        31.88 o                         
   0  11  -8        552.22        523.48        38.56 o                         
   1  11  -8        303.83        310.53        21.11 o                         
   2  11  -8        819.56        831.43        46.23 o                         
   3  11  -8        416.11        430.88        32.60 o                         
   4  11  -8          8.03          8.06        21.38 o                         
   5  11  -8        649.13        695.24        30.93 o                         
   6  11  -8        736.87        817.56        33.66 o                         
   7  11  -8       1252.83       1373.53        56.02 o                         
   8  11  -8        781.99        877.01        34.65 o                         
   9  11  -8        423.46        449.31        53.82 o                         
  10  11  -8        149.99        150.77        16.87 o                         
  11  11  -8        187.30        197.28        28.46 o                         
  12  11  -8        152.44        147.56        26.16 o                         
  13  11  -8        636.05        567.16        34.65 o                         
   0  12  -8       1714.14       1779.59        87.68 o                         
   1  12  -8         85.14         90.66        17.29 o                         
   2  12  -8        553.35        569.22        26.07 o                         
   3  12  -8        588.78        578.33        40.34 o                         
   4  12  -8        328.31        326.89        24.35 o                         
   5  12  -8        255.12        248.89        20.01 o                         
   6  12  -8        301.26        334.05        32.86 o                         
   7  12  -8         63.18         22.11        34.22 o                         
   8  12  -8        479.64        505.33        33.64 o                         
   9  12  -8        102.47         98.07        16.19 o                         
  10  12  -8        205.15        228.43        25.19 o                         
  11  12  -8         45.83         50.39        23.42 o                         
   3  13  -8        769.71        788.29        62.50 o                         
   5  13  -8         91.61         92.85        19.43 o                         
   6  13  -8        231.43        240.41        32.39 o                         
   7  13  -8        107.88        117.43        16.04 o                         
   8  13  -8        510.73        495.24        52.02 o                         
   9  13  -8         39.49         34.81        13.10 o                         
   3  14  -8        393.12        355.53        33.82 o                         
   4  14  -8        417.84        419.86        35.36 o                         
   5  14  -8        174.96        120.66        15.25 o                         
   2   0  -7       2432.82       2596.45        95.86 o                         
   4   0  -7       4212.63       4658.34       234.81 o                         
   6   0  -7       2565.60       2564.97        93.23 o                         
   8   0  -7       4891.25       5236.93       213.72 o                         
  10   0  -7         38.90         25.35        19.67 o                         
  12   0  -7       2111.59       2272.45       101.33 o                         
  14   0  -7       2617.96       2671.25       129.13 o                         
  16   0  -7        357.28        374.32        66.79 o                         
  18   0  -7        293.05        386.54        46.90 o                         
  20   0  -7         64.04         24.89        21.64 o                         
   1   1  -7       1533.45       1554.21        44.98 o                         
   2   1  -7        475.40        488.55        17.46 o                         
   3   1  -7        830.35        960.99        29.81 o                         
   4   1  -7       1655.22       1700.53        42.31 o                         
   5   1  -7       2939.77       2926.00        65.96 o                         
   6   1  -7       1173.47       1133.95        28.96 o                         
   7   1  -7       3884.50       3473.64        89.92 o                         
   8   1  -7        178.55        175.80        14.23 o                         
   9   1  -7       4792.81       4962.58       133.18 o                         
  10   1  -7       1363.77       1383.52        38.78 o                         
  11   1  -7       2646.35       2756.99        70.05 o                         
  12   1  -7        286.73        276.00        25.40 o                         
  13   1  -7         23.87         36.56        31.66 o                         
  14   1  -7        149.40        150.16        31.02 o                         
  15   1  -7         71.59         69.55        32.03 o                         
  16   1  -7        371.46        352.39        46.48 o                         
  17   1  -7        113.02        128.88        35.81 o                         
  18   1  -7        195.86        210.34        28.85 o                         
  19   1  -7        107.13        143.63        22.49 o                         
  20   1  -7         29.74         20.72        23.03 o                         
   1   2  -7       1421.97       1613.34        42.75 o                         
   2   2  -7       3070.10       3289.05        86.62 o                         
   3   2  -7       2414.66       2631.46        63.77 o                         
   4   2  -7       2770.64       2638.55        61.60 o                         
   5   2  -7       1799.05       2040.99        56.76 o                         
   6   2  -7       6609.90       6665.37       163.93 o                         
   7   2  -7       2100.27       2262.70        61.60 o                         
   8   2  -7        835.05        912.43        31.70 o                         
   9   2  -7        392.38        418.12        24.72 o                         
  10   2  -7        160.96        178.88        21.95 o                         
  11   2  -7        274.20        261.54        18.84 o                         
  12   2  -7       2003.43       2087.46        51.78 o                         
  13   2  -7        276.80        279.85        24.86 o                         
  14   2  -7       1473.30       1506.63        94.90 o                         
  15   2  -7        103.62         93.51        29.94 o                         
  16   2  -7         34.92         78.58        30.86 o                         
  17   2  -7        198.78        193.08        33.53 o                         
  18   2  -7        158.05        147.47        33.34 o                         
  19   2  -7        146.91        155.85        27.12 o                         
  20   2  -7        141.62        168.41        19.32 o                         
   1   3  -7       1022.51       1245.61        44.05 o                         
   2   3  -7       5731.11       6301.84       163.19 o                         
   3   3  -7        460.33        485.99        21.62 o                         
   4   3  -7       3478.71       3457.24        85.86 o                         
   5   3  -7        123.70        122.80        13.74 o                         
   6   3  -7       6925.71       7272.96       177.07 o                         
   7   3  -7       6040.25       6432.30       158.06 o                         
   8   3  -7        475.45        482.49        23.75 o                         
   9   3  -7       1429.94       1417.63        34.50 o                         
  10   3  -7        575.34        572.50        18.34 o                         
  11   3  -7        877.99        889.03        27.48 o                         
  12   3  -7         29.49         25.65        14.87 o                         
  13   3  -7        832.06        896.91        38.84 o                         
  14   3  -7        193.65        229.47        26.81 o                         
  15   3  -7        126.54        170.57        40.14 o                         
  16   3  -7        943.45       1144.06        71.27 o                         
  17   3  -7         45.43         72.88        27.69 o                         
  18   3  -7         56.13         24.21        23.56 o                         
  19   3  -7        170.68        194.39        21.44 o                         
  20   3  -7        427.59        341.19        62.96 o                         
   1   4  -7       1453.57       1408.39        49.75 o                         
   2   4  -7        586.90        690.81        26.53 o                         
   3   4  -7       1351.93       1366.84        33.15 o                         
   4   4  -7       2317.03       2368.98        59.60 o                         
   5   4  -7         13.38         11.11        15.73 o                         
   6   4  -7          5.78         13.77        18.70 o                         
   7   4  -7       4899.76       5063.29       125.00 o                         
   8   4  -7        161.60        167.40        15.94 o                         
   9   4  -7       2489.43       2420.41        52.04 o                         
  10   4  -7        143.94        152.45        13.15 o                         
  11   4  -7        746.57        723.20        23.23 o                         
  12   4  -7       2045.96       2126.11        55.33 o                         
  13   4  -7        345.35        368.97        29.22 o                         
  14   4  -7         85.65         90.99        27.61 o                         
  15   4  -7        701.91        813.94        46.32 o                         
  16   4  -7        701.93        868.97        67.37 o                         
  17   4  -7       1072.63       1128.26       116.90 o                         
  18   4  -7        175.87        207.84        24.98 o                         
  19   4  -7        191.68        197.26        21.68 o                         
   1   5  -7       1848.78       2239.33        74.17 o                         
   2   5  -7       2978.02       3248.75        91.61 o                         
   3   5  -7         89.34         99.73        14.20 o                         
   4   5  -7       7353.56       7279.32       174.53 o                         
   5   5  -7        341.14        363.77        22.26 o                         
   6   5  -7       1041.60       1011.19        38.31 o                         
   7   5  -7         58.24         51.41        17.85 o                         
   8   5  -7         62.65         73.53        12.93 o                         
   9   5  -7        137.07        125.45        14.04 o                         
  10   5  -7        349.66        371.77        20.00 o                         
  11   5  -7        321.79        314.67        19.09 o                         
  12   5  -7       1065.50       1073.46        34.71 o                         
  13   5  -7        211.32        201.56        18.26 o                         
  14   5  -7       1930.96       2225.37       113.62 o                         
  15   5  -7         32.18         16.86        27.42 o                         
  16   5  -7       1634.11       1725.98        72.35 o                         
  17   5  -7         79.91        119.16        26.20 o                         
  18   5  -7         74.35         48.20        22.02 o                         
  19   5  -7         21.39          9.40        16.71 o                         
   1   6  -7       1952.97       1844.42        60.45 o                         
   2   6  -7         47.81         63.07        19.35 o                         
   3   6  -7       1286.20       1398.60        59.20 o                         
   4   6  -7        334.66        333.13        18.73 o                         
   5   6  -7        872.22        942.66        28.21 o                         
   6   6  -7       2237.23       2302.83        55.36 o                         
   7   6  -7        432.52        388.06        17.36 o                         
   8   6  -7       1023.96        986.84        25.27 o                         
   9   6  -7       3070.52       2936.16        65.91 o                         
  10   6  -7        254.00        268.62        17.62 o                         
  11   6  -7       1052.27       1083.62        30.93 o                         
  12   6  -7       1153.30       1107.74        36.90 o                         
  13   6  -7         50.36         31.21        16.22 o                         
  14   6  -7        117.32        131.04        25.95 o                         
  15   6  -7        343.62        356.64        38.13 o                         
  16   6  -7        262.43        280.30        40.68 o                         
  17   6  -7       1183.16       1326.51        69.30 o                         
  18   6  -7         31.48         16.26        17.66 o                         
   1   7  -7       4200.75       4245.15       124.94 o                         
   2   7  -7       1121.74       1086.18        41.78 o                         
   3   7  -7         23.28          7.05        15.89 o                         
   4   7  -7       4287.65       4367.09       103.74 o                         
   5   7  -7        380.66        377.39        18.91 o                         
   6   7  -7       1353.60       1365.37        45.62 o                         
   7   7  -7        574.66        635.66        25.05 o                         
   8   7  -7        144.55        157.68        18.36 o                         
   9   7  -7       1194.78       1200.81        35.09 o                         
  10   7  -7        109.47        111.03        17.68 o                         
  11   7  -7        265.15        290.85        18.05 o                         
  12   7  -7        296.62        289.93        18.21 o                         
  13   7  -7        204.18        188.92        20.43 o                         
  14   7  -7       1002.02       1015.03        63.61 o                         
  15   7  -7        137.31         79.15        29.87 o                         
  16   7  -7         16.24         24.83        25.85 o                         
  17   7  -7         95.64         75.81        23.92 o                         
  18   7  -7          5.65          3.17        17.14 o                         
   1   8  -7       2645.43       2581.48        60.20 o                         
   2   8  -7        840.66        766.38        35.81 o                         
   3   8  -7         91.63         96.46        17.21 o                         
   4   8  -7        499.43        540.40        29.22 o                         
   5   8  -7        402.86        384.72        18.03 o                         
   6   8  -7        327.88        326.76        18.41 o                         
   7   8  -7        319.33        318.55        17.92 o                         
   8   8  -7       1658.94       1603.59        60.73 o                         
   9   8  -7        565.15        561.51        21.16 o                         
  10   8  -7         41.10         33.13        16.34 o                         
  11   8  -7        430.73        407.16        23.20 o                         
  12   8  -7        955.99       1005.28        45.57 o                         
  13   8  -7         13.94         54.26        18.95 o                         
  14   8  -7        452.54        492.06        36.64 o                         
  15   8  -7        379.64        448.98        33.03 o                         
  16   8  -7         39.52         47.50        21.67 o                         
  17   8  -7         65.02         70.40        17.76 o                         
   1   9  -7       6017.83       6010.96       148.04 o                         
   2   9  -7       1540.42       1531.67        51.27 o                         
   3   9  -7       2857.99       2877.60       142.63 o                         
   4   9  -7        268.50        269.84        21.53 o                         
   5   9  -7         34.95         36.41        21.26 o                         
   6   9  -7        840.11        791.36        32.11 o                         
   7   9  -7        203.65        233.91        25.89 o                         
   8   9  -7       1076.90       1073.37        33.27 o                         
   9   9  -7        422.90        434.28        30.75 o                         
  10   9  -7        297.59        287.22        22.44 o                         
  11   9  -7         71.30         94.15        19.73 o                         
  12   9  -7        262.82        264.08        21.50 o                         
  13   9  -7        124.39        121.49        20.03 o                         
  14   9  -7        142.00        117.61        25.94 o                         
  15   9  -7        326.77        312.26       123.97 o                         
  16   9  -7          4.21         50.73        35.59 o                         
   1  10  -7        174.38        180.79        19.25 o                         
   2  10  -7        991.07        948.63        35.90 o                         
   3  10  -7        669.81        640.41        24.56 o                         
   4  10  -7         48.52         25.58        30.34 o                         
   5  10  -7       1019.79       1050.06        36.90 o                         
   6  10  -7        971.38        994.86        42.60 o                         
   7  10  -7         44.54         81.41        24.77 o                         
   8  10  -7        159.29        164.47        25.37 o                         
   9  10  -7        384.16        416.00        24.44 o                         
  10  10  -7       1081.30       1120.31        67.02 o                         
  11  10  -7         38.29         10.64        17.96 o                         
  12  10  -7        593.46        655.70        46.19 o                         
  13  10  -7        106.19         88.63        20.72 o                         
  14  10  -7        369.61        363.01        56.50 o                         
  15  10  -7          1.06         38.79        30.57 o                         
   1  11  -7        708.80        671.36        34.65 o                         
   2  11  -7        849.09        895.15        47.36 o                         
   3  11  -7        675.82        690.27        32.59 o                         
   4  11  -7       1544.12       1675.65        63.26 o                         
   5  11  -7         43.19         70.74        20.61 o                         
   6  11  -7        491.53        532.35        30.99 o                         
   7  11  -7        133.04        149.12        22.60 o                         
   8  11  -7        469.98        503.64        25.81 o                         
   9  11  -7        985.35       1024.17        44.31 o                         
  10  11  -7        172.23        156.28        20.73 o                         
  11  11  -7         94.75         87.90        26.01 o                         
  12  11  -7         43.98         32.01        19.04 o                         
  13  11  -7         19.35         10.63        33.36 o                         
   1  12  -7         36.36         50.34        19.28 o                         
   2  12  -7         46.10         63.28        19.18 o                         
   3  12  -7         25.37         10.08        22.65 o                         
   4  12  -7       1699.84       1812.47        68.85 o                         
   5  12  -7         14.30        -34.97        34.97 o                         
   6  12  -7        379.74        427.94        41.32 o                         
   7  12  -7        155.88        131.92        24.53 o                         
   8  12  -7         94.89         89.27        23.77 o                         
   9  12  -7        274.37        270.12        26.28 o                         
  10  12  -7        320.13        383.01        47.56 o                         
  11  12  -7        143.92        154.37        25.82 o                         
   1  13  -7        843.19        944.58        54.80 o                         
   2  13  -7         47.99         26.68        28.05 o                         
   4  13  -7        811.36        831.71        67.13 o                         
   5  13  -7        167.54        171.34        31.71 o                         
   6  13  -7         92.52         74.33        29.14 o                         
   7  13  -7         12.01          1.71        15.89 o                         
   8  13  -7         10.09         14.11        22.22 o                         
   9  13  -7        199.68        233.73        20.42 o                         
  10  13  -7        104.14         54.27        15.43 o                         
   4  14  -7        304.08        303.11        32.79 o                         
   6  14  -7        117.65        124.32        18.45 o                         
   7  14  -7        184.66        138.20        16.45 o                         
   1  15  -7         73.60         70.04        11.65 o                         
   0   0  -6       1274.24       1435.97        62.55 o                         
   2   0  -6       7211.15       7716.24       263.85 o                         
   4   0  -6       3148.95       3358.17       102.81 o                         
   6   0  -6      17124.90      17423.24       515.78 o                         
   8   0  -6       1076.69        955.42        44.49 o                         
  10   0  -6       1745.82       1665.76        61.11 o                         
  12   0  -6        309.11        342.37        39.69 o                         
  14   0  -6       1426.34       1472.05       141.17 o                         
  16   0  -6       1222.04       1310.47       114.49 o                         
  18   0  -6         73.97         59.17        40.67 o                         
  20   0  -6        193.67        190.07        53.67 o                         
   0   1  -6       1572.19       1535.34        51.83 o                         
   1   1  -6        915.24       1007.57        29.07 o                         
   2   1  -6       4549.28       4642.95       111.61 o                         
   3   1  -6       3602.92       3755.77        98.93 o                         
   4   1  -6       7698.87       8016.83       193.65 o                         
   5   1  -6       7287.30       6920.11       154.08 o                         
   6   1  -6       2454.25       2479.63        65.73 o                         
   7   1  -6       2414.95       2372.50        73.89 o                         
   8   1  -6        822.64        745.67        33.65 o                         
   9   1  -6        309.91        375.60        26.85 o                         
  10   1  -6        688.92        729.28        26.31 o                         
  11   1  -6        115.25        115.36        19.41 o                         
  12   1  -6        221.34        254.92        23.99 o                         
  13   1  -6       2015.52       2153.05        68.72 o                         
  14   1  -6        199.47        201.44        30.90 o                         
  15   1  -6       1694.35       1916.25        70.25 o                         
  16   1  -6        441.90        504.05        36.55 o                         
  17   1  -6        227.01        244.36        37.35 o                         
  18   1  -6        171.31        180.23        33.69 o                         
  19   1  -6        121.24        138.18        24.55 o                         
  20   1  -6        133.70        116.64        19.76 o                         
   0   2  -6        224.15        245.17        17.37 o                         
   1   2  -6        417.99        474.21        21.73 o                         
   2   2  -6       1670.16       1852.27        43.02 o                         
   3   2  -6       2697.56       2834.28        63.57 o                         
   4   2  -6       9556.45      10374.72       287.55 o                         
   5   2  -6       5906.25       6149.14       176.21 o                         
   6   2  -6       6547.31       6741.75       175.34 o                         
   7   2  -6        910.89        924.97        34.41 o                         
   8   2  -6       3399.94       3367.00       101.40 o                         
   9   2  -6        244.69        278.66        25.80 o                         
  10   2  -6       1512.05       1622.10        43.60 o                         
  11   2  -6       1711.35       1750.97        47.66 o                         
  12   2  -6         26.02         40.17        18.59 o                         
  13   2  -6        192.92        210.78        20.26 o                         
  14   2  -6         12.17          8.37        25.08 o                         
  15   2  -6        323.60        334.32        33.16 o                         
  16   2  -6        934.30       1001.60        72.31 o                         
  17   2  -6        273.97        300.80        36.15 o                         
  18   2  -6        217.62        199.41        54.42 o                         
  19   2  -6        468.45        486.00        30.26 o                         
  20   2  -6        147.66        144.87        20.58 o                         
   0   3  -6       2890.41       2806.99       117.49 o                         
   1   3  -6       1129.58       1246.79        38.09 o                         
   2   3  -6       2406.51       2748.31        64.80 o                         
   3   3  -6       3901.90       3892.91        91.28 o                         
   4   3  -6        146.84        162.92        15.33 o                         
   5   3  -6       8507.82       8288.76       232.66 o                         
   6   3  -6        644.51        645.85        30.55 o                         
   7   3  -6         44.62         63.15        19.15 o                         
   8   3  -6       6151.45       6489.52       159.76 o                         
   9   3  -6        282.55        317.68        30.13 o                         
  10   3  -6       2236.97       2194.52        47.92 o                         
  11   3  -6       1221.31       1186.62        31.93 o                         
  12   3  -6        419.44        426.85        20.69 o                         
  13   3  -6        262.99        301.62        22.18 o                         
  14   3  -6         28.91         33.37        26.10 o                         
  15   3  -6        453.70        470.92        44.63 o                         
  16   3  -6        420.72        504.09        43.32 o                         
  17   3  -6        187.75        135.17        33.59 o                         
  18   3  -6        595.01        643.80        98.89 o                         
  19   3  -6        288.20        307.56        24.98 o                         
  20   3  -6         88.77         94.02        21.15 o                         
   0   4  -6       1828.96       2057.99       104.70 o                         
   1   4  -6       2086.82       2099.37        68.61 o                         
   2   4  -6        415.73        451.84        19.66 o                         
   3   4  -6       1065.37       1013.73        31.80 o                         
   4   4  -6       1191.03       1295.97        40.24 o                         
   5   4  -6       1224.27       1164.16        40.98 o                         
   6   4  -6       5457.25       5925.67       195.11 o                         
   7   4  -6       2476.07       2622.28       135.70 o                         
   8   4  -6        130.46         99.89        21.52 o                         
   9   4  -6        836.86        851.07        28.93 o                         
  10   4  -6         65.67         75.56        13.86 o                         
  11   4  -6       3068.52       3093.05        69.09 o                         
  12   4  -6        643.96        638.43        26.45 o                         
  13   4  -6        417.86        406.04        22.07 o                         
  14   4  -6        227.31        215.99        26.66 o                         
  15   4  -6        382.16        434.55        35.63 o                         
  16   4  -6        115.95        144.27        31.99 o                         
  17   4  -6         64.64         56.81        27.66 o                         
  18   4  -6         48.28         52.31        23.93 o                         
  19   4  -6         91.12         90.58        26.65 o                         
  20   4  -6         55.73         44.33        21.20 o                         
   0   5  -6       4284.66       4272.91       170.65 o                         
   1   5  -6        360.76        376.92        27.35 o                         
   2   5  -6       4047.83       4135.49       130.93 o                         
   3   5  -6       1006.61       1092.08        41.00 o                         
   4   5  -6        711.56        777.18        31.46 o                         
   5   5  -6       2701.99       2881.14        87.45 o                         
   6   5  -6       4382.28       4793.13       151.28 o                         
   7   5  -6        440.41        441.39        29.06 o                         
   8   5  -6       2321.79       2205.45        65.47 o                         
   9   5  -6        663.57        684.08        23.03 o                         
  10   5  -6       2012.43       1925.38        42.60 o                         
  11   5  -6         75.87         83.10        14.71 o                         
  12   5  -6         56.31         82.02        20.50 o                         
  13   5  -6         14.95         17.18        21.43 o                         
  14   5  -6        258.55        287.76        26.87 o                         
  15   5  -6         39.31         10.61        28.09 o                         
  16   5  -6         70.15         64.61        29.08 o                         
  17   5  -6         50.35         32.93        28.08 o                         
  18   5  -6        331.93        421.57        35.40 o                         
  19   5  -6        100.77         82.17        21.38 o                         
   0   6  -6       2575.05       2672.59       114.49 o                         
   1   6  -6        806.73        746.48        31.01 o                         
   2   6  -6       1952.86       2000.15        63.26 o                         
   3   6  -6       2365.45       2404.24        83.11 o                         
   4   6  -6         88.75        109.79        21.52 o                         
   5   6  -6       3158.64       3227.03       104.17 o                         
   6   6  -6        465.72        499.51        29.76 o                         
   7   6  -6        527.80        511.07        33.97 o                         
   8   6  -6         28.79         46.31        15.76 o                         
   9   6  -6        576.10        557.78        22.80 o                         
  10   6  -6        193.98        217.33        16.54 o                         
  11   6  -6       1407.86       1435.49        39.49 o                         
  12   6  -6         68.24         52.77        19.03 o                         
  13   6  -6        201.05        200.84        24.37 o                         
  14   6  -6         57.08         38.36        25.57 o                         
  15   6  -6         78.89         76.95        28.52 o                         
  16   6  -6        356.40        379.12        41.31 o                         
  17   6  -6        124.26        149.34        32.81 o                         
  18   6  -6         61.11         41.43        20.94 o                         
  19   6  -6         17.91         23.15        13.50 o                         
   0   7  -6       3118.28       3160.78       135.63 o                         
   1   7  -6         95.06         56.01        19.08 o                         
   2   7  -6       2975.60       3109.74       100.66 o                         
   3   7  -6       1862.54       1954.83        60.93 o                         
   4   7  -6        479.49        570.61        25.66 o                         
   5   7  -6        146.44        190.99        19.58 o                         
   6   7  -6       1889.18       1932.89        53.40 o                         
   7   7  -6        644.15        668.03        27.59 o                         
   8   7  -6       1436.60       1403.60        40.05 o                         
   9   7  -6         58.17         56.72        22.42 o                         
  10   7  -6       2636.68       2660.47        63.96 o                         
  11   7  -6        600.22        656.14        24.09 o                         
  12   7  -6         33.26         15.46        21.08 o                         
  13   7  -6         32.61         15.66        21.65 o                         
  14   7  -6        309.85        297.85        32.14 o                         
  15   7  -6        455.25        472.80        38.64 o                         
  16   7  -6        218.09        299.44        38.28 o                         
  17   7  -6         72.03         97.27        22.77 o                         
  18   7  -6        146.79        181.08        20.95 o                         
   0   8  -6       4079.42       3883.02       155.52 o                         
   1   8  -6        320.18        325.20        17.43 o                         
   2   8  -6       2751.08       2606.70        67.29 o                         
   3   8  -6        312.61        331.05        27.36 o                         
   4   8  -6        185.74        166.95        21.78 o                         
   5   8  -6       1608.75       1612.55        51.00 o                         
   6   8  -6        901.72        913.53        37.36 o                         
   7   8  -6         35.24         41.79        19.06 o                         
   8   8  -6       1055.69       1056.85        36.55 o                         
   9   8  -6         71.00         95.79        20.27 o                         
  10   8  -6        137.98        146.47        19.13 o                         
  11   8  -6        596.73        609.37        27.49 o                         
  12   8  -6         63.56         63.10        19.68 o                         
  13   8  -6       1047.00       1057.19        38.16 o                         
  14   8  -6        608.33        665.82        42.70 o                         
  15   8  -6         72.57         55.34        24.71 o                         
  16   8  -6        395.28        497.85        32.69 o                         
  17   8  -6        171.01        155.25        20.19 o                         
   0   9  -6       5482.78       5129.13       178.93 o                         
   1   9  -6        175.65        173.10        18.77 o                         
   2   9  -6        181.71        185.96        19.54 o                         
   3   9  -6        482.65        491.90        23.31 o                         
   4   9  -6       1060.22       1074.09        60.09 o                         
   5   9  -6        852.61        801.27        37.31 o                         
   6   9  -6         96.79         60.70        17.08 o                         
   7   9  -6        447.07        532.98        35.06 o                         
   8   9  -6       1148.31       1162.32        34.57 o                         
   9   9  -6        189.28        192.25        16.55 o                         
  10   9  -6       1786.72       1811.31        63.57 o                         
  11   9  -6        411.63        456.96        24.79 o                         
  12   9  -6        259.72        313.18        26.23 o                         
  13   9  -6        755.40        780.80        42.07 o                         
  14   9  -6         37.56         26.75        21.30 o                         
  15   9  -6        160.92        158.66        36.70 o                         
  16   9  -6        275.02        296.62        47.59 o                         
   0  10  -6       3265.48       2959.80       109.15 o                         
   1  10  -6          9.63         12.04        18.81 o                         
   2  10  -6       1305.03       1239.64        48.83 o                         
   3  10  -6        114.98        101.72        17.80 o                         
   4  10  -6        637.93        663.14        30.67 o                         
   5  10  -6        609.32        628.51        32.68 o                         
   6  10  -6        334.51        326.15        22.87 o                         
   7  10  -6        287.53        319.06        28.67 o                         
   8  10  -6       1877.80       1936.71        68.65 o                         
   9  10  -6        320.14        311.96        20.86 o                         
  10  10  -6         93.44         76.22        16.90 o                         
  11  10  -6        468.40        509.15        30.20 o                         
  12  10  -6          0.03         -7.50        18.86 o                         
  13  10  -6         28.05         37.77        18.32 o                         
  14  10  -6        158.77        140.11        23.80 o                         
  15  10  -6         34.01        -17.60        34.68 o                         
   0  11  -6        247.81        221.07        26.67 o                         
   1  11  -6        374.47        383.38        24.24 o                         
   2  11  -6         58.67         57.67        20.55 o                         
   3  11  -6       1003.22       1007.41        40.97 o                         
   4  11  -6        210.93        181.71        21.18 o                         
   5  11  -6       1557.81       1509.42        56.21 o                         
   6  11  -6        803.05        808.65        49.11 o                         
   7  11  -6       1089.26       1162.68        45.79 o                         
   8  11  -6        342.80        353.96        27.02 o                         
   9  11  -6        480.49        544.83        29.26 o                         
  10  11  -6        265.44        256.71        36.28 o                         
  11  11  -6        320.25        345.61        32.31 o                         
  12  11  -6        126.91        121.94        49.16 o                         
  13  11  -6        278.03        312.81        27.58 o                         
  14  11  -6         64.54         55.47        25.54 o                         
   0  12  -6        202.87        270.70        33.08 o                         
   1  12  -6        202.59        227.32        24.49 o                         
   2  12  -6        882.72        938.76        44.33 o                         
   3  12  -6        381.71        350.38        24.49 o                         
   4  12  -6        288.25        317.60        25.90 o                         
   5  12  -6        419.19        428.18        33.96 o                         
   6  12  -6        555.37        622.84        32.93 o                         
   7  12  -6        300.33        267.24        31.17 o                         
   8  12  -6        110.85        120.37        22.06 o                         
   9  12  -6         34.38         -1.27        17.22 o                         
  10  12  -6        428.62        442.59        46.28 o                         
  11  12  -6         84.71        117.80        26.74 o                         
   0  13  -6         34.22         70.30        27.47 o                         
   1  13  -6         61.87         57.67        17.83 o                         
   2  13  -6        243.74        249.13        33.74 o                         
   3  13  -6        333.01        308.85        40.51 o                         
   4  13  -6         71.66         53.65        30.96 o                         
   5  13  -6        586.07        591.53        54.85 o                         
   6  13  -6        103.08         84.67        31.76 o                         
   7  13  -6        215.57        247.18        22.51 o                         
   8  13  -6        117.92        114.24        30.62 o                         
   9  13  -6         37.39         64.50        23.54 o                         
  10  13  -6        101.03         92.50        18.91 o                         
   5  14  -6        270.53        324.73        32.11 o                         
   6  14  -6         13.50         11.85        10.12 o                         
   7  14  -6        265.31        220.41        23.82 o                         
   2  15  -6        264.41        223.95        19.94 o                         
   2   0  -5      20349.55      20260.47       666.39 o                         
   4   0  -5      29578.16      28765.33       947.13 o                         
   6   0  -5       4995.13       4945.69       202.16 o                         
   8   0  -5        187.71        198.43        39.32 o                         
  10   0  -5        117.53        195.55        42.37 o                         
  12   0  -5       2011.96       2028.33       104.12 o                         
  14   0  -5       3858.71       3891.81       145.01 o                         
  16   0  -5         45.73         77.64        58.10 o                         
  18   0  -5         69.52         13.69       109.43 o                         
  20   0  -5         28.06         31.96        25.26 o                         
   1   1  -5       3001.49       3197.66        79.92 o                         
   2   1  -5       6109.49       6305.40       140.81 o                         
   3   1  -5       3216.09       3141.41        79.04 o                         
   4   1  -5       3488.94       3463.65        91.85 o                         
   5   1  -5        714.00        690.75        33.39 o                         
   6   1  -5       2989.91       2998.37        97.00 o                         
   7   1  -5        756.75        735.58        44.06 o                         
   8   1  -5       3377.13       3628.23       117.76 o                         
   9   1  -5       2957.58       2964.77        84.72 o                         
  10   1  -5         78.33        101.84        27.46 o                         
  11   1  -5        895.91        932.68        31.63 o                         
  12   1  -5         83.21         68.01        20.09 o                         
  13   1  -5        320.77        331.42        24.11 o                         
  14   1  -5        544.20        580.21        31.64 o                         
  15   1  -5       1098.44       1109.20        66.53 o                         
  16   1  -5         41.23         27.71        55.02 o                         
  17   1  -5        360.83        380.57        49.90 o                         
  18   1  -5         44.84         92.54        33.94 o                         
  19   1  -5        235.48        259.44        32.83 o                         
  20   1  -5         95.46        123.83        22.62 o                         
   1   2  -5      14785.28      15571.01       348.81 o                         
   2   2  -5       2254.20       2411.93        56.59 o                         
   3   2  -5       3007.56       3156.92        78.90 o                         
   4   2  -5       5942.42       5740.64       249.21 o                         
   5   2  -5       2118.15       2102.96        77.88 o                         
   6   2  -5       2490.46       2367.86        79.46 o                         
   7   2  -5        518.00        550.48        28.44 o                         
   8   2  -5       6257.51       6824.81       190.30 o                         
   9   2  -5       1616.77       1540.26        61.26 o                         
  10   2  -5        104.36        122.56        18.78 o                         
  11   2  -5        201.84        202.64        17.52 o                         
  12   2  -5       1227.93       1244.43        46.70 o                         
  13   2  -5       1763.92       1862.89        70.20 o                         
  14   2  -5       1178.37       1240.39        42.82 o                         
  15   2  -5        974.24        989.96        42.46 o                         
  16   2  -5        486.29        568.66        63.98 o                         
  17   2  -5        714.07        888.35        62.54 o                         
  18   2  -5         40.86         75.46        30.93 o                         
  19   2  -5        138.39        133.04        24.25 o                         
  20   2  -5        141.72        138.02        31.05 o                         
   1   3  -5       2387.54       2462.28        67.25 o                         
   2   3  -5       5411.17       5632.39       147.73 o                         
   3   3  -5        512.44        541.45        24.19 o                         
   4   3  -5        521.35        484.95        21.79 o                         
   5   3  -5       1201.43       1189.65        42.69 o                         
   6   3  -5       1217.13       1196.38        38.59 o                         
   7   3  -5       3547.73       3785.72       126.68 o                         
   8   3  -5        311.80        279.61        24.00 o                         
   9   3  -5       1601.30       1539.77        60.22 o                         
  10   3  -5        481.07        493.47        21.10 o                         
  11   3  -5        252.81        291.27        18.47 o                         
  12   3  -5        473.98        467.28        22.91 o                         
  13   3  -5         77.31        125.83        20.57 o                         
  14   3  -5        207.88        239.41        21.85 o                         
  15   3  -5        758.02        743.26        36.26 o                         
  16   3  -5        320.65        300.13        34.84 o                         
  17   3  -5        300.13        347.62        34.62 o                         
  18   3  -5         48.50         32.70        24.43 o                         
  19   3  -5         60.49        119.09        31.21 o                         
  20   3  -5        399.88        351.99        23.94 o                         
   1   4  -5      16852.40      17401.28       521.31 o                         
   2   4  -5       2167.37       2455.16        67.24 o                         
   3   4  -5       1459.72       1655.58        74.37 o                         
   4   4  -5       7691.07       8062.40       215.08 o                         
   5   4  -5       1614.93       1818.12        58.02 o                         
   6   4  -5       2184.25       2209.33        89.19 o                         
   7   4  -5        831.28        806.12        29.87 o                         
   8   4  -5        455.23        542.28        43.03 o                         
   9   4  -5       2621.78       2466.30        71.72 o                         
  10   4  -5        225.88        276.89        18.60 o                         
  11   4  -5       1812.83       1868.13        44.71 o                         
  12   4  -5        127.08        129.57        17.40 o                         
  13   4  -5        973.22       1012.05        31.77 o                         
  14   4  -5        886.10        976.89        38.71 o                         
  15   4  -5         41.61         56.60        31.47 o                         
  16   4  -5        116.53        116.31        35.40 o                         
  17   4  -5        893.62       1025.53        61.88 o                         
  18   4  -5         60.97         63.82        28.98 o                         
  19   4  -5        360.10        487.14        31.79 o                         
  20   4  -5         72.78         42.91        13.36 o                         
   1   5  -5        424.97        506.11        24.58 o                         
   2   5  -5       2801.89       2877.51        91.98 o                         
   3   5  -5       2651.65       2987.53        89.33 o                         
   4   5  -5       2749.21       2710.43       126.36 o                         
   5   5  -5       1829.97       2034.17        63.71 o                         
   6   5  -5       1220.47       1190.20        50.33 o                         
   7   5  -5         16.51          0.01        20.58 o                         
   8   5  -5        344.12        352.71        25.79 o                         
   9   5  -5         16.69         12.69        16.02 o                         
  10   5  -5       1949.45       1927.42        56.24 o                         
  11   5  -5        131.49        102.64        18.97 o                         
  12   5  -5       2708.82       2720.56        76.23 o                         
  13   5  -5        338.65        318.63        21.86 o                         
  14   5  -5       1583.25       1698.38        49.08 o                         
  15   5  -5        331.01        331.79        33.19 o                         
  16   5  -5        836.85        943.92        61.84 o                         
  17   5  -5         33.23         22.14        32.52 o                         
  18   5  -5        548.23        511.85        58.84 o                         
  19   5  -5         20.71         -5.16        22.73 o                         
   1   6  -5       5709.79       5575.98       158.66 o                         
   2   6  -5       1061.53       1266.86        44.56 o                         
   3   6  -5        661.52        711.11        36.89 o                         
   4   6  -5        730.97        702.97        51.58 o                         
   5   6  -5        242.14        309.89        24.74 o                         
   6   6  -5        107.09        138.70        18.13 o                         
   7   6  -5       1337.60       1242.18        36.97 o                         
   8   6  -5        381.74        383.27        23.61 o                         
   9   6  -5       1046.00        944.75        29.37 o                         
  10   6  -5        216.01        198.74        18.29 o                         
  11   6  -5       3727.41       4040.97        85.92 o                         
  12   6  -5        466.36        500.84        26.11 o                         
  13   6  -5        364.34        368.74        26.12 o                         
  14   6  -5        483.56        538.03        31.84 o                         
  15   6  -5        428.23        490.13        37.80 o                         
  16   6  -5        386.90        420.32        38.75 o                         
  17   6  -5        989.24       1133.60        77.71 o                         
  18   6  -5          2.62         -8.27        26.25 o                         
  19   6  -5       1057.58        918.75        45.82 o                         
   1   7  -5       1833.89       1869.99        59.85 o                         
   2   7  -5       3273.48       3413.72       110.75 o                         
   3   7  -5        306.28        326.55        27.01 o                         
   4   7  -5       2619.52       2553.61        76.74 o                         
   5   7  -5        865.51        945.53        35.75 o                         
   6   7  -5        737.83        747.09        33.02 o                         
   7   7  -5       1110.40       1147.10        42.60 o                         
   8   7  -5         80.47         97.64        19.51 o                         
   9   7  -5        929.70        941.64        32.05 o                         
  10   7  -5        100.57        108.12        17.50 o                         
  11   7  -5        864.70        878.90        40.63 o                         
  12   7  -5        239.58        248.16        22.90 o                         
  13   7  -5         63.05         48.85        31.59 o                         
  14   7  -5        116.99         72.82        23.94 o                         
  15   7  -5        510.89        622.48        44.19 o                         
  16   7  -5         60.12         55.97        28.92 o                         
  17   7  -5        317.41        369.75        30.81 o                         
  18   7  -5        227.81        253.02        27.08 o                         
   1   8  -5       3130.63       2905.06        80.16 o                         
   2   8  -5        178.42        174.48        17.85 o                         
   3   8  -5       1324.10       1269.10        38.92 o                         
   4   8  -5       1295.74       1127.89        42.65 o                         
   5   8  -5        264.78        274.16        22.65 o                         
   6   8  -5        790.79        788.25        39.31 o                         
   7   8  -5        366.81        396.17        25.53 o                         
   8   8  -5        733.71        693.49        30.56 o                         
   9   8  -5        616.81        704.63        27.99 o                         
  10   8  -5       1832.42       1916.66        54.78 o                         
  11   8  -5        844.41        809.04        35.79 o                         
  12   8  -5       1093.69       1145.70        46.63 o                         
  13   8  -5        168.51        197.72        30.19 o                         
  14   8  -5       1235.60       1290.34        67.21 o                         
  15   8  -5        219.82        219.69        36.52 o                         
  16   8  -5        105.88        119.43        28.51 o                         
  17   8  -5        232.90        287.21        23.69 o                         
   1   9  -5       1307.02       1271.89        43.42 o                         
   2   9  -5        700.45        680.05        27.52 o                         
   3   9  -5       2315.50       2138.83        75.47 o                         
   4   9  -5        495.24        527.23        31.70 o                         
   5   9  -5        421.50        451.10        23.93 o                         
   6   9  -5        146.76        130.17        29.30 o                         
   7   9  -5        644.97        645.45        28.90 o                         
   8   9  -5        278.99        282.34        24.46 o                         
   9   9  -5        234.53        267.18        20.36 o                         
  10   9  -5        218.07        256.91        25.39 o                         
  11   9  -5        311.36        326.05        31.93 o                         
  12   9  -5        382.00        414.31        23.86 o                         
  13   9  -5        156.58        125.98        22.63 o                         
  14   9  -5        609.65        638.13        34.48 o                         
  15   9  -5        430.67        496.03        31.62 o                         
  16   9  -5        126.14        126.55        22.56 o                         
   1  10  -5        523.01        484.02        27.24 o                         
   2  10  -5        974.99        890.67        32.78 o                         
   3  10  -5        164.31        160.35        20.94 o                         
   4  10  -5       1657.91       1687.55        47.35 o                         
   5  10  -5        316.01        318.15        22.72 o                         
   6  10  -5       1826.77       1944.89        77.50 o                         
   7  10  -5        451.62        482.37        24.40 o                         
   8  10  -5        329.59        366.38        22.59 o                         
   9  10  -5        210.55        231.45        18.11 o                         
  10  10  -5        200.37        218.83        17.84 o                         
  11  10  -5         10.57          0.87        17.09 o                         
  12  10  -5        327.00        340.85        27.99 o                         
  13  10  -5         18.99        -13.40        25.54 o                         
  14  10  -5        814.95        852.78        51.89 o                         
  15  10  -5        117.15         92.84        39.19 o                         
   1  11  -5        248.48        230.30        25.42 o                         
   2  11  -5        493.82        476.19        24.76 o                         
   3  11  -5         21.19         32.05        16.24 o                         
   4  11  -5        403.66        385.47        25.22 o                         
   5  11  -5        706.99        806.72        86.81 o                         
   6  11  -5        530.09        554.96        30.11 o                         
   7  11  -5        714.60        772.14        32.85 o                         
   8  11  -5        167.02        207.85        22.54 o                         
   9  11  -5        480.98        493.92        28.09 o                         
  10  11  -5          7.31         23.02        36.88 o                         
  11  11  -5        270.66        242.81        41.59 o                         
  12  11  -5         61.69         64.18        20.68 o                         
  13  11  -5        248.64        221.00        21.15 o                         
  14  11  -5         92.78          6.46        28.91 o                         
   1  12  -5        175.11        176.40        25.46 o                         
   2  12  -5        265.02        300.88        20.44 o                         
   3  12  -5         31.02         23.13        20.31 o                         
   4  12  -5        984.49        978.60        59.28 o                         
   5  12  -5        896.87        920.42        45.70 o                         
   6  12  -5        449.99        510.91        33.58 o                         
   7  12  -5        174.54        196.27        45.56 o                         
   8  12  -5        239.08        227.43        25.48 o                         
   9  12  -5        212.97        205.98        22.42 o                         
  10  12  -5         63.31         57.19        31.82 o                         
  11  12  -5        105.98        124.72        20.13 o                         
  12  12  -5        661.86        624.96        49.25 o                         
   1  13  -5       1079.66       1265.71        63.84 o                         
   2  13  -5         29.69         54.27        34.28 o                         
   3  13  -5          7.74         19.82        32.34 o                         
   4  13  -5        538.17        621.41        57.82 o                         
   5  13  -5         67.64         82.10        35.08 o                         
   6  13  -5        260.57        292.74        40.62 o                         
   7  13  -5        488.18        448.69        30.35 o                         
   8  13  -5        173.27        178.05        51.28 o                         
   9  13  -5         78.35         79.36        17.63 o                         
  10  13  -5         19.55         14.74        18.57 o                         
   2  14  -5        284.84        325.99        33.36 o                         
   4  14  -5        382.06        445.85        41.08 o                         
   5  14  -5         10.16          3.26        23.60 o                         
   6  14  -5        471.01        444.27        28.59 o                         
   7  14  -5         45.95         13.95        13.43 o                         
   8  14  -5         62.11         36.16        14.57 o                         
   0   0  -4      20624.16      22087.81      1032.09 o                         
   2   0  -4      30731.78      30883.17       768.34 o                         
   4   0  -4      12049.33      11285.90       331.99 o                         
   6   0  -4       2992.08       2883.22       104.18 o                         
   8   0  -4       1460.83       1495.63        64.96 o                         
  10   0  -4       4835.01       5202.46       378.26 o                         
  12   0  -4       1860.79       1871.32        79.67 o                         
  14   0  -4       3098.49       3021.71       108.38 o                         
  16   0  -4        803.14        921.33        74.76 o                         
  18   0  -4        609.22        656.49        88.61 o                         
  20   0  -4         21.09         19.84        25.46 o                         
   0   1  -4       9809.58      10335.08       344.61 o                         
   1   1  -4       9583.57       9906.39       246.10 o                         
   2   1  -4      11654.32      11409.45       270.47 o                         
   3   1  -4       2475.32       2441.68        70.68 o                         
   4   1  -4       9399.04       9376.06       237.52 o                         
   5   1  -4       9868.26       9474.90       224.97 o                         
   6   1  -4        575.83        559.62        25.00 o                         
   7   1  -4       4207.69       4435.46       139.56 o                         
   8   1  -4        205.95        213.82        29.84 o                         
   9   1  -4        198.84        223.45        35.77 o                         
  10   1  -4        515.08        516.69        43.79 o                         
  11   1  -4       1968.05       2001.98        51.20 o                         
  12   1  -4        289.10        288.38        21.54 o                         
  13   1  -4       1007.72       1053.09        39.96 o                         
  14   1  -4        166.47        141.88        31.12 o                         
  15   1  -4        296.11        337.68        37.75 o                         
  16   1  -4         28.59         61.33        42.87 o                         
  17   1  -4        444.40        472.67        40.94 o                         
  18   1  -4        523.87        568.02        42.16 o                         
  19   1  -4        380.81        394.46        34.78 o                         
  20   1  -4         19.73         61.66        23.05 o                         
  21   1  -4        343.40        244.99        21.25 o                         
   0   2  -4       9172.22       9730.44       291.35 o                         
   1   2  -4       6417.45       6668.85       159.97 o                         
   2   2  -4      15180.74      16183.39       554.67 o                         
   3   2  -4       1858.53       1817.99        50.38 o                         
   4   2  -4       4230.10       4302.34       135.48 o                         
   5   2  -4       2063.25       2122.81        70.68 o                         
   6   2  -4       1264.00       1130.97        55.14 o                         
   7   2  -4       2563.78       2767.55        82.74 o                         
   8   2  -4       3520.64       3555.58       143.17 o                         
   9   2  -4       1514.50       1537.52        67.68 o                         
  10   2  -4       1179.36       1265.64        57.47 o                         
  11   2  -4        980.99        915.28        33.12 o                         
  12   2  -4       1325.36       1398.44        43.86 o                         
  13   2  -4         67.38         67.96        22.06 o                         
  14   2  -4        589.83        599.46        32.26 o                         
  15   2  -4        452.44        485.23        30.89 o                         
  16   2  -4        447.61        479.21        39.08 o                         
  17   2  -4        239.13        265.30        34.28 o                         
  18   2  -4       1206.60       1602.39        85.13 o                         
  19   2  -4        342.20        454.97        42.65 o                         
  20   2  -4        142.05         21.41        46.70 o                         
   0   3  -4       1844.07       2001.31        84.33 o                         
   1   3  -4        782.21        832.09        30.62 o                         
   2   3  -4       9639.57       9475.83       260.38 o                         
   3   3  -4       6685.84       6464.75       235.52 o                         
   4   3  -4       2431.37       2430.41        88.78 o                         
   5   3  -4       6277.80       6029.54       170.33 o                         
   6   3  -4       2441.37       2545.67        77.20 o                         
   7   3  -4        699.52        738.33        29.98 o                         
   8   3  -4       9653.27      10041.00       307.20 o                         
   9   3  -4       1036.27       1055.09        38.23 o                         
  10   3  -4       2670.38       2765.60        73.39 o                         
  11   3  -4        131.12        152.42        17.30 o                         
  12   3  -4        586.03        577.50        23.93 o                         
  13   3  -4        687.99        713.06        30.54 o                         
  14   3  -4        132.16        138.67        23.07 o                         
  15   3  -4          2.20         -7.57        21.80 o                         
  16   3  -4         63.85         98.26        32.48 o                         
  17   3  -4        178.13        193.35        32.54 o                         
  18   3  -4        412.87        474.20        50.82 o                         
  19   3  -4         87.98        134.06        34.30 o                         
  20   3  -4        111.56        151.65        23.29 o                         
   0   4  -4       1871.54       1967.97        98.13 o                         
   1   4  -4       1194.05       1212.74        41.11 o                         
   2   4  -4        792.80        855.67        34.72 o                         
   3   4  -4       5581.39       5436.57       165.96 o                         
   4   4  -4        647.09        704.76        43.97 o                         
   5   4  -4         21.67         61.07        13.78 o                         
   6   4  -4        411.14        443.26        25.44 o                         
   7   4  -4       1440.15       1476.96        60.50 o                         
   8   4  -4         59.99         60.43        25.92 o                         
   9   4  -4        371.98        366.75        25.57 o                         
  10   4  -4         74.74         71.27        15.22 o                         
  11   4  -4       3096.21       3136.06        72.91 o                         
  12   4  -4        343.55        345.03        23.28 o                         
  13   4  -4       1242.05       1284.01        34.68 o                         
  14   4  -4         79.62         53.73        20.24 o                         
  15   4  -4        806.49        809.45        37.97 o                         
  16   4  -4         31.76         69.79        31.19 o                         
  17   4  -4          6.74        -28.19        28.19 o                         
  18   4  -4         15.80         46.22        31.62 o                         
  19   4  -4        331.99        340.45        32.02 o                         
  20   4  -4         33.39         16.53        15.16 o                         
   0   5  -4      10187.38      10189.45       400.67 o                         
   1   5  -4       1716.85       1903.33        59.23 o                         
   2   5  -4       1284.95       1130.48        47.75 o                         
   3   5  -4       1625.48       1643.52        58.41 o                         
   4   5  -4       1975.58       2040.70        87.66 o                         
   5   5  -4       1663.55       1742.94        59.65 o                         
   6   5  -4        167.71        159.67        22.69 o                         
   7   5  -4        648.05        729.18        46.27 o                         
   8   5  -4       7553.85       7343.13       188.14 o                         
   9   5  -4        513.93        556.25        23.32 o                         
  10   5  -4        762.62        707.60        28.74 o                         
  11   5  -4       1676.03       1723.19        48.38 o                         
  12   5  -4        109.84        128.63        19.58 o                         
  13   5  -4        296.37        258.34        21.23 o                         
  14   5  -4         89.26         84.10        18.52 o                         
  15   5  -4        328.96        363.53        33.18 o                         
  16   5  -4        428.50        493.09        42.69 o                         
  17   5  -4        117.34        128.64        35.15 o                         
  18   5  -4        173.33        157.71        76.76 o                         
  19   5  -4         32.92         39.08        18.54 o                         
  20   5  -4        117.71          0.91        28.28 o                         
   0   6  -4       2388.83       2774.79       116.38 o                         
   1   6  -4        917.78       1028.63        49.20 o                         
   2   6  -4       1231.24       1365.30        52.55 o                         
   3   6  -4       3018.56       2883.86       105.51 o                         
   4   6  -4        607.24        626.48        46.76 o                         
   5   6  -4       1559.01       1446.24        74.92 o                         
   6   6  -4        383.52        441.24        29.73 o                         
   7   6  -4       1942.88       2024.07        68.87 o                         
   8   6  -4        261.08        259.15        18.50 o                         
   9   6  -4        660.34        679.10        27.25 o                         
  10   6  -4        209.94        228.10        20.18 o                         
  11   6  -4        523.34        466.98        25.80 o                         
  12   6  -4         47.35         62.40        19.45 o                         
  13   6  -4        282.78        282.22        21.79 o                         
  14   6  -4        194.57        177.35        26.54 o                         
  15   6  -4        307.99        345.39        48.81 o                         
  16   6  -4        133.14        166.14        34.62 o                         
  17   6  -4         17.40         24.84        34.93 o                         
  18   6  -4         65.80         62.02        27.13 o                         
  19   6  -4        398.67        407.56        32.42 o                         
   0   7  -4       1862.86       1552.46        84.66 o                         
   1   7  -4       1067.60       1202.34        41.27 o                         
   2   7  -4       3666.73       3441.59       111.64 o                         
   3   7  -4        208.48        166.37        22.93 o                         
   4   7  -4        568.49        580.02        60.09 o                         
   5   7  -4       2076.31       2074.47        75.94 o                         
   6   7  -4       1434.91       1357.02        43.90 o                         
   7   7  -4         21.23         59.41        27.08 o                         
   8   7  -4       3350.04       3392.59        87.58 o                         
   9   7  -4        600.78        617.81        26.39 o                         
  10   7  -4        770.95        750.25        26.45 o                         
  11   7  -4         55.51         51.96        20.61 o                         
  12   7  -4         22.78         29.52        23.25 o                         
  13   7  -4        406.12        438.12        37.53 o                         
  14   7  -4        162.86        215.30        31.65 o                         
  15   7  -4         74.77         90.45        38.49 o                         
  16   7  -4        148.91        215.12        41.19 o                         
  17   7  -4         92.36         76.33        36.42 o                         
  18   7  -4        137.12        127.37        20.85 o                         
   0   8  -4       1058.32        978.82        47.67 o                         
   1   8  -4        158.53        141.39        28.02 o                         
   2   8  -4       1693.21       1595.55        51.66 o                         
   3   8  -4        415.13        381.44        22.73 o                         
   4   8  -4         52.98         41.32        21.27 o                         
   5   8  -4       1256.15       1301.35        42.51 o                         
   6   8  -4       1935.46       1981.81        72.29 o                         
   7   8  -4        681.12        701.28        38.69 o                         
   8   8  -4         46.82         44.75        21.38 o                         
   9   8  -4        463.14        524.38        27.10 o                         
  10   8  -4        795.10        794.42        27.88 o                         
  11   8  -4        944.35        969.66        35.64 o                         
  12   8  -4         17.82        -36.25        63.07 o                         
  13   8  -4        820.07        858.65       107.92 o                         
  14   8  -4        246.95        246.51        29.74 o                         
  15   8  -4        161.42        157.80        29.14 o                         
  16   8  -4        564.31        616.83        35.83 o                         
  17   8  -4         28.68         46.79        28.14 o                         
  18   8  -4        257.74        240.46        25.14 o                         
   0   9  -4        367.74        337.32        33.67 o                         
   1   9  -4        109.37         90.23        15.09 o                         
   2   9  -4       1303.87       1214.55        35.89 o                         
   3   9  -4       2612.99       2582.81        81.42 o                         
   4   9  -4        240.92        243.21        21.78 o                         
   5   9  -4       4231.18       4384.56       127.77 o                         
   6   9  -4        630.89        666.47        36.76 o                         
   7   9  -4         81.62         53.93        25.20 o                         
   8   9  -4        482.22        525.67        30.14 o                         
   9   9  -4        706.12        735.11        32.38 o                         
  10   9  -4        561.51        535.52        24.67 o                         
  11   9  -4        210.99        226.03        29.02 o                         
  12   9  -4        869.56        875.99        42.87 o                         
  13   9  -4        704.10        813.78        34.02 o                         
  14   9  -4          7.46         16.38        18.16 o                         
  15   9  -4        102.74        140.78        28.47 o                         
  16   9  -4        468.02        452.37        35.39 o                         
  17   9  -4        127.99         91.69        14.94 o                         
   0  10  -4       1455.36       1357.50        77.41 o                         
   1  10  -4        328.60        292.93        18.68 o                         
   2  10  -4       1463.87       1327.05        68.12 o                         
   3  10  -4         88.61         72.81        17.02 o                         
   4  10  -4        380.66        383.39        22.88 o                         
   5  10  -4        658.59        677.87        29.87 o                         
   6  10  -4       1823.83       1919.78        66.70 o                         
   7  10  -4        465.51        461.65        27.75 o                         
   8  10  -4        778.46        825.79        32.81 o                         
   9  10  -4        659.41        720.63        29.18 o                         
  10  10  -4        718.77        747.31        28.34 o                         
  11  10  -4         58.92         58.69        22.14 o                         
  12  10  -4         74.57         75.35        21.64 o                         
  13  10  -4         20.99         28.30        20.41 o                         
  14  10  -4        159.63        128.58        39.62 o                         
  15  10  -4         84.71         83.79        21.94 o                         
  16  10  -4        757.73        320.79        34.56 o                         
   0  11  -4        173.26         95.35        69.70 o                         
   1  11  -4        163.06        186.72        22.27 o                         
   2  11  -4         48.77         63.60        19.54 o                         
   3  11  -4        935.56       1067.26        35.82 o                         
   4  11  -4         80.25         87.29        17.22 o                         
   5  11  -4       1295.64       1469.46        85.51 o                         
   6  11  -4        708.04        747.60        35.26 o                         
   7  11  -4        557.34        567.24        25.35 o                         
   8  11  -4         67.05         81.36        17.44 o                         
   9  11  -4        151.31        135.66        16.38 o                         
  10  11  -4         83.32         71.80        18.06 o                         
  11  11  -4        178.12        179.16        22.06 o                         
  12  11  -4        209.88        212.43        20.76 o                         
  13  11  -4        548.56        460.12        41.96 o                         
  14  11  -4          8.17         44.68        31.99 o                         
   0  12  -4        882.93        962.60        86.84 o                         
   1  12  -4         96.75        104.47        23.16 o                         
   2  12  -4        741.12        748.04        29.98 o                         
   3  12  -4        569.28        529.93        24.79 o                         
   4  12  -4        121.75        117.26        28.13 o                         
   5  12  -4        289.69        310.17        26.06 o                         
   6  12  -4        216.32        245.18        23.68 o                         
   7  12  -4          7.94         23.93        23.03 o                         
   8  12  -4       1223.29       1307.61        89.08 o                         
   9  12  -4         65.37         96.49        38.22 o                         
  10  12  -4        130.18        177.55        25.36 o                         
  11  12  -4         74.61         78.07        18.80 o                         
  12  12  -4          8.73          0.57        20.11 o                         
   0  13  -4        220.26        170.27        29.95 o                         
   1  13  -4        571.60        580.71        38.22 o                         
   2  13  -4         79.89         98.38        21.65 o                         
   3  13  -4       1221.64       1353.35        62.09 o                         
   4  13  -4          5.03          1.01        31.20 o                         
   5  13  -4        128.22         93.01        37.82 o                         
   6  13  -4        452.67        527.89        52.39 o                         
   7  13  -4        216.05        271.47        25.31 o                         
   8  13  -4        509.38        639.58        56.39 o                         
   9  13  -4         75.08         88.61        18.11 o                         
  10  13  -4        161.95        152.71        25.37 o                         
  11  13  -4        612.34        467.96        36.28 o                         
   1  14  -4        208.13        149.74        27.94 o                         
   3  14  -4         70.60         99.41        26.57 o                         
   4  14  -4        151.20        176.25        29.08 o                         
   5  14  -4       1090.88       1206.43        88.32 o                         
   6  14  -4        112.09        102.98        13.54 o                         
   7  14  -4         24.80          7.53        12.24 o                         
   8  14  -4        111.05         96.72        18.17 o                         
   2   0  -3      19984.03      18654.62       503.54 o                         
   4   0  -3      28479.54      27843.34      1077.20 o                         
   6   0  -3       3009.71       3052.83       110.52 o                         
   8   0  -3        292.94        292.24        34.43 o                         
  10   0  -3       1946.24       1984.16        97.47 o                         
  12   0  -3       4449.37       4432.19       168.32 o                         
  14   0  -3        544.37        557.26        65.40 o                         
  16   0  -3        941.32       1051.64       103.55 o                         
  18   0  -3        204.53        228.92        53.30 o                         
  20   0  -3        354.81        352.99        56.50 o                         
   1   1  -3        845.45        827.15        26.42 o                         
   2   1  -3      11045.83      10919.39       326.61 o                         
   3   1  -3       1482.84       1447.47        49.36 o                         
   4   1  -3       5580.85       5226.53       144.97 o                         
   5   1  -3       2137.17       2210.50        65.99 o                         
   6   1  -3       1805.33       1790.86        50.78 o                         
   7   1  -3        573.83        450.01        27.97 o                         
   8   1  -3       1894.32       1983.78        64.83 o                         
   9   1  -3       4676.14       4943.26       132.65 o                         
  10   1  -3        321.31        313.81        29.35 o                         
  11   1  -3        823.40        812.34        30.65 o                         
  12   1  -3        221.73        220.72        25.33 o                         
  13   1  -3        122.85        146.82        29.50 o                         
  14   1  -3        166.01        189.52        24.95 o                         
  15   1  -3        299.40        381.30        29.94 o                         
  16   1  -3        461.09        558.21        36.97 o                         
  17   1  -3        889.17        923.01        88.72 o                         
  18   1  -3         99.50         84.62        40.29 o                         
  19   1  -3        885.91        933.89        61.17 o                         
  20   1  -3        188.83        203.78        30.03 o                         
  21   1  -3         18.89         30.72        42.39 o                         
   1   2  -3      18408.03      18484.72       467.71 o                         
   2   2  -3       1883.28       1781.93        52.30 o                         
   3   2  -3      14366.79      14293.43       623.43 o                         
   4   2  -3        395.91        373.80        26.31 o                         
   5   2  -3        392.09        417.48        25.26 o                         
   6   2  -3      10190.58       9982.78       276.30 o                         
   7   2  -3        622.77        664.33        41.57 o                         
   8   2  -3       2054.63       2178.14        68.22 o                         
   9   2  -3       2610.03       2678.64        84.16 o                         
  10   2  -3        791.89        938.47        66.22 o                         
  11   2  -3         92.24        107.95        18.92 o                         
  12   2  -3       2720.91       2684.95        75.87 o                         
  13   2  -3        293.70        286.09        26.70 o                         
  14   2  -3        385.32        358.68        27.99 o                         
  15   2  -3         22.55         30.96        26.77 o                         
  16   2  -3       1190.57       1294.18        58.40 o                         
  17   2  -3        268.97        275.64        42.13 o                         
  18   2  -3         58.60         71.05        30.07 o                         
  19   2  -3        122.59         94.99        31.74 o                         
  20   2  -3        387.46        371.70        28.43 o                         
  21   2  -3         21.90          1.60        22.28 o                         
   1   3  -3        767.36        799.07        28.83 o                         
   2   3  -3       5665.27       5134.45       158.57 o                         
   3   3  -3       1022.06        979.00        42.23 o                         
   4   3  -3        485.39        517.32        28.36 o                         
   5   3  -3        334.31        369.40        24.08 o                         
   6   3  -3       1130.46       1066.42        41.88 o                         
   7   3  -3       3237.24       3213.60        95.52 o                         
   8   3  -3        509.10        497.35        27.23 o                         
   9   3  -3        620.60        609.98        30.99 o                         
  10   3  -3        355.42        401.11        26.98 o                         
  11   3  -3       1068.02       1020.31        29.56 o                         
  12   3  -3        504.33        498.91        23.10 o                         
  13   3  -3        465.31        477.37        25.59 o                         
  14   3  -3        590.38        591.36        28.04 o                         
  15   3  -3         26.93         -0.56        24.94 o                         
  16   3  -3        271.67        274.51        34.31 o                         
  17   3  -3        203.93        206.43        31.60 o                         
  18   3  -3        160.05        166.72        27.89 o                         
  19   3  -3        536.47        644.24        48.63 o                         
  20   3  -3         66.08         48.05        20.67 o                         
   1   4  -3      14659.38      14876.38       448.39 o                         
   2   4  -3       6064.83       5859.20       178.04 o                         
   3   4  -3        370.85        413.68        25.31 o                         
   4   4  -3       6242.17       6166.89       242.49 o                         
   5   4  -3       2296.09       2335.18        83.49 o                         
   6   4  -3       1155.15       1219.87        59.08 o                         
   7   4  -3       1222.62       1221.63        67.05 o                         
   8   4  -3        285.34        269.01        23.89 o                         
   9   4  -3       4616.20       4573.88       146.51 o                         
  10   4  -3       1051.01       1008.73        32.10 o                         
  11   4  -3       2834.15       2820.28        63.35 o                         
  12   4  -3        549.12        527.99        23.59 o                         
  13   4  -3         79.71         48.90        18.54 o                         
  14   4  -3       1157.52       1174.67        66.26 o                         
  15   4  -3        489.72        514.03        28.40 o                         
  16   4  -3         20.68          4.12        29.49 o                         
  17   4  -3        955.21        928.93        62.37 o                         
  18   4  -3        117.55         93.94        34.65 o                         
  19   4  -3        310.02        306.35        34.16 o                         
  20   4  -3         33.46         38.19        20.47 o                         
   1   5  -3       2469.49       2419.78        72.19 o                         
   2   5  -3       2896.19       2887.08       101.73 o                         
   3   5  -3       1360.61       1487.20        58.12 o                         
   4   5  -3       1772.10       1931.12       129.30 o                         
   5   5  -3       2411.03       2647.59       150.97 o                         
   6   5  -3       2531.11       2433.10       104.82 o                         
   7   5  -3        497.14        514.57        48.92 o                         
   8   5  -3         70.76         64.22        22.57 o                         
   9   5  -3         85.81        109.86        22.42 o                         
  10   5  -3        977.55        958.48        35.64 o                         
  11   5  -3        303.73        327.52        23.67 o                         
  12   5  -3        883.14        929.06        35.13 o                         
  13   5  -3        687.63        675.94        28.08 o                         
  14   5  -3       3851.55       4041.89        92.83 o                         
  15   5  -3        166.42        163.70        31.32 o                         
  16   5  -3        306.95        316.16        46.66 o                         
  17   5  -3         26.18         23.59        34.37 o                         
  18   5  -3         46.15         96.65        30.22 o                         
  19   5  -3        133.38        118.02        22.44 o                         
  20   5  -3        424.46        300.16        73.21 o                         
   1   6  -3       4583.03       4106.66       122.86 o                         
   2   6  -3       2324.14       2495.48        84.40 o                         
   3   6  -3       4720.59       4759.89       191.64 o                         
   4   6  -3        436.32        438.77        44.17 o                         
   5   6  -3       1466.21       1593.80        75.40 o                         
   6   6  -3        323.60        266.22        29.31 o                         
   7   6  -3       4070.43       4133.45       118.85 o                         
   8   6  -3         99.49        139.06        19.98 o                         
   9   6  -3       1488.53       1522.19        41.98 o                         
  10   6  -3       1639.06       1672.87        51.18 o                         
  11   6  -3       1129.05       1145.89        38.52 o                         
  12   6  -3        172.60        194.49        23.71 o                         
  13   6  -3        309.44        269.66        21.67 o                         
  14   6  -3        701.88        751.26        40.15 o                         
  15   6  -3        560.75        617.46        41.27 o                         
  16   6  -3        168.67        166.72        36.58 o                         
  17   6  -3       1134.49       1324.20        64.98 o                         
  18   6  -3         36.64         43.71        26.52 o                         
  19   6  -3        162.88         84.53        37.88 o                         
   1   7  -3        735.06        767.46        37.52 o                         
   2   7  -3       1935.20       1870.15        64.87 o                         
   3   7  -3        282.32        179.68        53.15 o                         
   4   7  -3       2306.47       2209.68       102.78 o                         
   5   7  -3        105.10        100.06        22.33 o                         
   6   7  -3       1183.03       1159.39        45.65 o                         
   7   7  -3       1158.10       1114.37        44.11 o                         
   8   7  -3         40.19         24.33        20.99 o                         
   9   7  -3        865.12        909.33        34.20 o                         
  10   7  -3        311.20        311.28        25.34 o                         
  11   7  -3        677.22        622.47        31.38 o                         
  12   7  -3        355.51        421.55        27.59 o                         
  13   7  -3        505.50        545.93        39.00 o                         
  14   7  -3        298.01        310.61        27.59 o                         
  15   7  -3        279.52        293.28        31.70 o                         
  16   7  -3         92.37        108.51        32.01 o                         
  17   7  -3         85.88         89.73        31.24 o                         
  18   7  -3        120.47         71.96        23.33 o                         
   1   8  -3       1523.27       1478.19        51.09 o                         
   2   8  -3       1469.52       1454.20        52.92 o                         
   3   8  -3       1206.65       1155.28        47.35 o                         
   4   8  -3       1748.14       1656.60        90.57 o                         
   5   8  -3         59.97         66.52        23.65 o                         
   6   8  -3        885.78        843.81        41.22 o                         
   7   8  -3        738.67        738.35        34.62 o                         
   8   8  -3        897.82        913.99        39.40 o                         
   9   8  -3        114.04        130.39        23.90 o                         
  10   8  -3        256.89        307.81        35.50 o                         
  11   8  -3        506.88        526.25        31.38 o                         
  12   8  -3        682.10        689.28        46.72 o                         
  13   8  -3        271.34        299.51        26.83 o                         
  14   8  -3        548.63        568.60        30.76 o                         
  15   8  -3        203.97        187.63        28.16 o                         
  16   8  -3        191.60        231.22        33.96 o                         
  17   8  -3         59.83         80.73        21.08 o                         
  18   8  -3         25.72         16.67        15.00 o                         
   1   9  -3       1697.03       1563.90        51.38 o                         
   2   9  -3        273.24        254.79        19.69 o                         
   3   9  -3       1205.24       1050.42        47.48 o                         
   4   9  -3       1719.00       1671.88        55.07 o                         
   5   9  -3        320.43        293.38        21.09 o                         
   6   9  -3       1335.12       1408.17        51.30 o                         
   7   9  -3        708.15        753.67        35.77 o                         
   8   9  -3        251.30        255.68        26.68 o                         
   9   9  -3        813.91        819.14        34.24 o                         
  10   9  -3        114.64        127.34        25.03 o                         
  11   9  -3        384.80        365.86        34.57 o                         
  12   9  -3        408.89        430.62        37.46 o                         
  13   9  -3        221.53        250.63        25.59 o                         
  14   9  -3        783.39        800.01        62.48 o                         
  15   9  -3        214.28        216.25        31.15 o                         
  16   9  -3         99.90        141.71        25.39 o                         
  17   9  -3        275.00        215.88        76.10 o                         
   1  10  -3        435.18        405.43        26.86 o                         
   2  10  -3          4.15         -4.09        17.97 o                         
   3  10  -3        653.06        633.06        29.88 o                         
   4  10  -3       4314.85       4361.05       124.38 o                         
   5  10  -3        146.60        141.11        20.77 o                         
   6  10  -3        613.40        708.48        39.69 o                         
   7  10  -3        276.68        308.69        29.54 o                         
   8  10  -3        184.62        178.54        26.29 o                         
   9  10  -3        457.94        442.71        46.59 o                         
  10  10  -3        234.72        145.12        93.41 o                         
  11  10  -3         88.39         85.70        23.76 o                         
  12  10  -3        183.36        176.00        19.39 o                         
  13  10  -3         41.18         13.46        20.60 o                         
  14  10  -3        556.23        599.19        29.00 o                         
  15  10  -3         50.75         52.61        22.57 o                         
  16  10  -3         20.97         11.08        25.19 o                         
   1  11  -3        140.71        128.45        21.95 o                         
   2  11  -3        638.21        609.33        28.41 o                         
   3  11  -3        514.32        494.89        26.92 o                         
   4  11  -3        568.45        584.70        27.81 o                         
   5  11  -3        496.10        495.33        25.09 o                         
   6  11  -3        337.42        336.34        26.23 o                         
   7  11  -3        579.45        660.68        33.11 o                         
   8  11  -3        349.89        397.25        23.24 o                         
   9  11  -3        843.44        879.91        40.72 o                         
  10  11  -3         13.19         -9.07        25.62 o                         
  11  11  -3        595.28        569.05        29.04 o                         
  12  11  -3        175.77        178.31        21.29 o                         
  13  11  -3        221.69        178.88        17.01 o                         
  14  11  -3        190.30        161.87        18.96 o                         
   1  12  -3         25.51         35.92        20.07 o                         
   2  12  -3        252.24        242.35        24.68 o                         
   3  12  -3        401.00        403.60        24.77 o                         
   4  12  -3        173.93        188.08        26.39 o                         
   5  12  -3        234.48        234.83        24.36 o                         
   6  12  -3       1326.00       1328.07        55.37 o                         
   7  12  -3        364.94        392.56        37.61 o                         
   8  12  -3        158.53        196.37        31.24 o                         
   9  12  -3         17.68         -4.44        28.92 o                         
  10  12  -3         97.15        115.19        26.68 o                         
  11  12  -3        164.12        179.23        35.96 o                         
   1  13  -3        326.72        351.75        20.22 o                         
   2  13  -3         32.76         25.75        21.57 o                         
   3  13  -3        140.63        155.26        21.37 o                         
   4  13  -3        195.66        193.30        35.32 o                         
   5  13  -3          1.16         10.08        29.09 o                         
   6  13  -3        446.25        563.83        55.76 o                         
   7  13  -3        107.28        172.76        36.91 o                         
   8  13  -3        116.27        113.23        32.45 o                         
   9  13  -3        198.48        196.32        20.28 o                         
  10  13  -3         19.90         11.37        20.34 o                         
  11  13  -3         68.34         49.59        14.97 o                         
   2  14  -3         19.01         38.51        25.31 o                         
   3  14  -3        293.44        281.31        35.42 o                         
   4  14  -3        721.82        705.34        58.62 o                         
   5  14  -3         38.44         47.13        26.57 o                         
   6  14  -3        398.21        373.19        71.27 o                         
   7  14  -3        148.77        179.62        26.11 o                         
   8  14  -3         52.24         52.39        18.28 o                         
   9  14  -3        125.87         90.27        13.60 o                         
   2  15  -3         48.52         49.30        13.25 o                         
   4  15  -3        292.86        225.38        21.20 o                         
   0   0  -2      47895.82      49938.55      2327.35 o                         
   2   0  -2       5128.68       4924.87       191.67 o                         
   4   0  -2      19619.51      19815.37       767.94 o                         
   6   0  -2      10209.69      11126.37       434.15 o                         
   8   0  -2       3668.04       3785.29       136.21 o                         
  10   0  -2       4152.98       4408.40       186.61 o                         
  12   0  -2        625.71        643.55        51.60 o                         
  14   0  -2       1117.55       1244.99        79.76 o                         
  16   0  -2       1367.36       1573.99       122.89 o                         
  18   0  -2        750.41        819.09        79.24 o                         
  20   0  -2        179.91        191.45        50.22 o                         
   0   1  -2      21262.76      20874.64       693.58 o                         
   1   1  -2      17466.07      16597.98       491.31 o                         
   2   1  -2       4915.57       4537.53       155.31 o                         
   3   1  -2      52606.54      48536.10      1872.89 o                         
   4   1  -2       3684.69       3676.58        94.33 o                         
   5   1  -2       4427.03       4169.13       114.26 o                         
   6   1  -2        881.17        976.81        41.22 o                         
   7   1  -2       6577.16       6971.67       215.44 o                         
   8   1  -2       1301.62       1405.77        51.07 o                         
   9   1  -2        820.56        918.68        41.52 o                         
  10   1  -2        521.99        534.77        32.66 o                         
  11   1  -2       4914.39       4718.20       128.42 o                         
  12   1  -2        469.82        471.87        23.43 o                         
  13   1  -2       2345.88       2313.40        68.45 o                         
  14   1  -2         54.06         59.97        27.48 o                         
  15   1  -2        942.41        981.30        52.13 o                         
  16   1  -2         19.10         19.43        27.44 o                         
  17   1  -2        132.28         96.60        44.70 o                         
  18   1  -2        523.51        596.44        41.34 o                         
  19   1  -2        261.78        243.10        52.42 o                         
  20   1  -2         51.49         61.99        30.03 o                         
  21   1  -2        599.03        464.99        44.33 o                         
   0   2  -2         29.85         37.43        17.53 o                         
   1   2  -2      10126.89       9137.96       331.64 o                         
   2   2  -2       1757.26       1776.07        57.37 o                         
   3   2  -2        972.64        830.44        49.11 o                         
   4   2  -2      14083.42      13420.63       459.49 o                         
   5   2  -2       3316.21       3106.71        97.51 o                         
   6   2  -2        829.36        773.94        33.20 o                         
   7   2  -2       3321.18       3233.89        93.62 o                         
   8   2  -2       1695.68       1588.48        72.99 o                         
   9   2  -2        385.14        430.61        35.34 o                         
  10   2  -2       1571.47       1488.63        56.35 o                         
  11   2  -2        639.33        673.25        31.42 o                         
  12   2  -2          6.18         11.38        19.97 o                         
  13   2  -2          7.57         30.97        23.69 o                         
  14   2  -2        449.65        412.21        31.81 o                         
  15   2  -2        153.11        141.48        26.16 o                         
  16   2  -2        301.27        372.72        33.28 o                         
  17   2  -2         83.08        142.69        31.49 o                         
  18   2  -2        481.40        615.83       147.57 o                         
  19   2  -2        378.88        401.49        41.54 o                         
  20   2  -2        189.64        210.54        24.61 o                         
  21   2  -2         28.18         22.65        16.14 o                         
   0   3  -2      15236.21      14795.54       571.81 o                         
   1   3  -2       1415.82       1399.17        51.15 o                         
   2   3  -2        450.26        387.09        21.39 o                         
   3   3  -2       7184.56       6784.88       229.90 o                         
   4   3  -2        510.33        525.32        26.41 o                         
   5   3  -2       3975.70       3924.01       123.46 o                         
   6   3  -2       6855.72       6880.77       235.55 o                         
   7   3  -2        168.98        161.00        24.79 o                         
   8   3  -2      11293.47      11550.36       315.96 o                         
   9   3  -2       1198.23       1267.10        45.26 o                         
  10   3  -2       2443.88       2415.24        85.42 o                         
  11   3  -2       1761.54       1594.68        50.71 o                         
  12   3  -2        685.43        663.49        28.19 o                         
  13   3  -2       1721.21       1731.31        51.28 o                         
  14   3  -2         83.76         92.91        25.45 o                         
  15   3  -2       1257.03       1324.12        43.94 o                         
  16   3  -2        900.77       1043.15        63.20 o                         
  17   3  -2        477.29        522.12        50.09 o                         
  18   3  -2       1150.23       1225.02        76.23 o                         
  19   3  -2         17.80         11.54        53.36 o                         
  20   3  -2         39.73         32.61        40.28 o                         
   0   4  -2      11706.09      11244.07       538.10 o                         
   1   4  -2       2422.94       2334.58        82.97 o                         
   2   4  -2       3628.49       3511.00       108.27 o                         
   3   4  -2       1301.43       1206.49        47.25 o                         
   4   4  -2        217.47        298.88        35.17 o                         
   5   4  -2       5341.05       5153.48       206.42 o                         
   6   4  -2       2198.94       2482.71       128.87 o                         
   7   4  -2        895.98        828.77        51.05 o                         
   8   4  -2       1025.01       1199.23        47.40 o                         
   9   4  -2        228.85        162.74        24.39 o                         
  10   4  -2        383.39        372.33        30.53 o                         
  11   4  -2       2479.06       2441.22        65.18 o                         
  12   4  -2        439.78        452.10        22.74 o                         
  13   4  -2       1653.13       1714.77        48.77 o                         
  14   4  -2        441.97        456.64        26.43 o                         
  15   4  -2         53.82         93.30        23.08 o                         
  16   4  -2        164.67        131.10        30.18 o                         
  17   4  -2         43.15         75.90        36.77 o                         
  18   4  -2         40.62         47.28        32.89 o                         
  19   4  -2         95.57        101.01        40.73 o                         
  20   4  -2         33.39         52.22        28.68 o                         
   0   5  -2       3896.24       3508.41       142.50 o                         
   1   5  -2        359.71        391.62        22.08 o                         
   2   5  -2       5589.18       5655.55       197.18 o                         
   3   5  -2       2097.05       2144.06        78.59 o                         
   4   5  -2       2043.00       2144.24        93.25 o                         
   5   5  -2        373.11        328.99        26.29 o                         
   6   5  -2       4958.78       4758.85       192.47 o                         
   7   5  -2        194.03        243.58        23.47 o                         
   8   5  -2       3878.65       3778.40       133.94 o                         
   9   5  -2        224.53        254.81        18.95 o                         
  10   5  -2       1703.24       1688.51        52.78 o                         
  11   5  -2        153.23        140.00        20.92 o                         
  12   5  -2        755.71        748.79        27.39 o                         
  13   5  -2        120.93        151.92        20.65 o                         
  14   5  -2          3.99         -8.93        17.56 o                         
  15   5  -2         17.97        -20.65        25.90 o                         
  16   5  -2       1031.59       1132.14        62.81 o                         
  17   5  -2         57.51         71.77        34.33 o                         
  18   5  -2        513.01        538.12        48.14 o                         
  19   5  -2         47.77         33.85        27.65 o                         
  20   5  -2         43.56          6.15        15.94 o                         
   0   6  -2       1407.68       1380.94       130.34 o                         
   1   6  -2       2574.26       2760.94        79.78 o                         
   2   6  -2        188.02        204.73        23.29 o                         
   3   6  -2        106.24        193.50        57.16 o                         
   4   6  -2         36.88         27.71        34.06 o                         
   5   6  -2       5236.83       5102.56       208.38 o                         
   6   6  -2        471.25        497.09        32.83 o                         
   7   6  -2        960.92        953.19        44.36 o                         
   8   6  -2        778.38        737.80        29.64 o                         
   9   6  -2        723.84        721.12        29.90 o                         
  10   6  -2        446.93        459.86        26.20 o                         
  11   6  -2        172.05        141.74        22.00 o                         
  12   6  -2        297.64        274.90        28.71 o                         
  13   6  -2       1058.11       1122.85        34.40 o                         
  14   6  -2         71.21         46.93        22.38 o                         
  15   6  -2       1028.73       1045.06        81.27 o                         
  16   6  -2         30.23         41.80        41.72 o                         
  17   6  -2         25.91         23.82        32.29 o                         
  18   6  -2        140.16         96.78        27.68 o                         
  19   6  -2        423.14        328.02        65.02 o                         
   0   7  -2       2354.51       2179.63       299.68 o                         
   1   7  -2        896.29        881.93        36.66 o                         
   2   7  -2       5426.36       5242.65       202.25 o                         
   3   7  -2       2724.36       2654.46       117.14 o                         
   4   7  -2        564.35        543.61        37.55 o                         
   5   7  -2        421.44        380.60        42.01 o                         
   6   7  -2       5279.60       5740.46       195.24 o                         
   7   7  -2        374.48        372.99        27.91 o                         
   8   7  -2       3862.16       4035.34       141.98 o                         
   9   7  -2         29.91         30.19        20.92 o                         
  10   7  -2         82.32         72.58        27.29 o                         
  11   7  -2        320.19        347.69        32.12 o                         
  12   7  -2         88.70         61.96        22.96 o                         
  13   7  -2         43.91         19.95        24.29 o                         
  14   7  -2        500.11        510.11        33.73 o                         
  15   7  -2         26.39         42.08        27.97 o                         
  16   7  -2        663.84        796.50        48.89 o                         
  17   7  -2        219.47        247.81        36.86 o                         
  18   7  -2        181.69        205.27        31.97 o                         
   0   8  -2       1723.32       1679.24        90.53 o                         
   1   8  -2        620.10        603.82        30.13 o                         
   2   8  -2        740.27        736.79        34.97 o                         
   3   8  -2        843.16        772.04        30.02 o                         
   4   8  -2         89.98         66.01        19.88 o                         
   5   8  -2       1514.04       1545.60        53.15 o                         
   6   8  -2        195.99        228.64        23.95 o                         
   7   8  -2        620.65        661.90        37.15 o                         
   8   8  -2        553.96        562.22        35.63 o                         
   9   8  -2       1083.44       1195.83        45.52 o                         
  10   8  -2       1957.55       2000.27        71.91 o                         
  11   8  -2        632.71        688.49        43.47 o                         
  12   8  -2       1142.83       1261.51        44.78 o                         
  13   8  -2        729.53        751.14        36.26 o                         
  14   8  -2        295.74        298.81        24.94 o                         
  15   8  -2        451.75        489.32        39.37 o                         
  16   8  -2         66.58         58.23        27.43 o                         
  17   8  -2         26.47         40.64        21.14 o                         
  18   8  -2         71.13         46.09        16.04 o                         
   0   9  -2         69.50         83.88        21.97 o                         
   1   9  -2       2349.51       2374.70        86.97 o                         
   2   9  -2        583.15        579.04        28.07 o                         
   3   9  -2       3166.59       3017.50        97.33 o                         
   4   9  -2          4.74         23.79        17.00 o                         
   5   9  -2       4429.75       4446.70       116.93 o                         
   6   9  -2        473.20        495.61        25.02 o                         
   7   9  -2        783.85        872.03        38.52 o                         
   8   9  -2        508.18        576.73        33.62 o                         
   9   9  -2         72.80         40.80        24.64 o                         
  10   9  -2       2056.76       2049.64        80.97 o                         
  11   9  -2        887.60        879.77        64.53 o                         
  12   9  -2        290.59        254.35        30.03 o                         
  13   9  -2       1070.36       1098.40        42.87 o                         
  14   9  -2        308.68        263.98        21.37 o                         
  15   9  -2         39.59         34.06        23.79 o                         
  16   9  -2         59.29         42.98        25.64 o                         
  17   9  -2         20.05         17.83        16.81 o                         
   0  10  -2       2670.93       2707.32       195.19 o                         
   1  10  -2          5.97         23.18        19.90 o                         
   2  10  -2       1430.75       1328.70        45.00 o                         
   3  10  -2       1019.00        959.69        35.66 o                         
   4  10  -2         64.58         53.21        20.94 o                         
   5  10  -2        762.05        777.57        32.14 o                         
   6  10  -2       2472.18       2651.28        98.38 o                         
   7  10  -2        185.59        177.15        31.96 o                         
   8  10  -2       1214.73       1313.35        50.34 o                         
   9  10  -2        121.49        179.06        32.18 o                         
  10  10  -2        845.84        910.14        47.83 o                         
  11  10  -2        138.90        166.74        24.34 o                         
  12  10  -2        395.65        373.61        56.05 o                         
  13  10  -2        168.05        152.99        20.88 o                         
  14  10  -2        220.28        232.18        22.73 o                         
  15  10  -2         10.00         20.81        22.10 o                         
  16  10  -2        473.50        363.31       141.71 o                         
   0  11  -2         78.40         70.18        35.33 o                         
   1  11  -2         89.85        100.74        24.61 o                         
   2  11  -2        728.64        717.41        31.98 o                         
   3  11  -2       1746.99       1708.24        59.07 o                         
   4  11  -2        384.32        456.47        26.47 o                         
   5  11  -2       2756.56       2893.97       100.59 o                         
   6  11  -2        956.25        991.65        41.54 o                         
   7  11  -2        246.59        292.59        26.61 o                         
   8  11  -2        294.30        294.98        32.41 o                         
   9  11  -2        293.87        285.61        22.79 o                         
  10  11  -2         53.60         66.43        29.25 o                         
  11  11  -2         16.93         46.27        24.96 o                         
  12  11  -2         26.91         34.39        27.02 o                         
  13  11  -2       1312.47       1301.27        55.90 o                         
   0  12  -2       2269.17       2272.42       116.89 o                         
   1  12  -2         30.05         51.13        24.08 o                         
   2  12  -2        283.68        266.83        22.90 o                         
   3  12  -2        605.16        594.48        32.96 o                         
   4  12  -2        329.06        354.93        23.16 o                         
   5  12  -2        940.64       1036.24        45.37 o                         
   6  12  -2       1219.14       1330.49        60.87 o                         
   7  12  -2        412.06        412.20        34.97 o                         
   8  12  -2        960.49       1090.28        55.19 o                         
   9  12  -2        112.21        136.94        39.93 o                         
  10  12  -2        461.83        482.50        37.03 o                         
  11  12  -2        141.39        129.44        27.26 o                         
   0  13  -2        847.03        806.97        72.61 o                         
   1  13  -2        625.06        631.76        33.01 o                         
   2  13  -2        435.36        462.38        32.10 o                         
   3  13  -2         79.33         85.54        20.28 o                         
   4  13  -2         16.02         -5.70        25.06 o                         
   5  13  -2        389.28        444.59        46.16 o                         
   6  13  -2        385.29        449.22        40.00 o                         
   7  13  -2        128.15        142.35        29.35 o                         
   8  13  -2        459.03        563.18        40.12 o                         
   9  13  -2        167.64        113.83        22.20 o                         
  10  13  -2        233.28        285.83        31.71 o                         
   1  14  -2        161.19        191.04        21.69 o                         
   2  14  -2         75.89        114.55        30.05 o                         
   3  14  -2        379.65        395.12        42.73 o                         
   4  14  -2         17.06         20.85        27.77 o                         
   5  14  -2        926.84       1035.33        79.01 o                         
   6  14  -2        290.22        202.18        27.48 o                         
   7  14  -2        308.40        371.75        35.82 o                         
   8  14  -2         24.86         25.59        18.40 o                         
   9  14  -2        245.74        185.68        19.02 o                         
   1  15  -2        145.37        110.89        16.80 o                         
   3  15  -2         35.88         31.82        15.37 o                         
   4  15  -2          2.24         -7.71        14.57 o                         
   5  15  -2          9.49         23.94        12.45 o                         
   2   0  -1      27170.40      26506.01      1255.46 o                         
   4   0  -1      54407.70      55177.16      2126.67 o                         
   6   0  -1      13468.03      13586.40       524.54 o                         
   8   0  -1       9572.75      10690.93       363.08 o                         
  10   0  -1       9215.43      10278.67       411.24 o                         
  12   0  -1       1583.06       1589.90        64.00 o                         
  14   0  -1        195.83        222.65        34.70 o                         
  16   0  -1        113.22        106.58        35.76 o                         
  18   0  -1        101.20         86.72        45.76 o                         
  20   0  -1        530.45        543.32        63.19 o                         
   1   1  -1      19764.09      17909.24       627.98 o                         
   2   1  -1        327.38        303.02        31.24 o                         
   3   1  -1       1092.00        948.70        48.57 o                         
   4   1  -1      41107.97      38072.64      1131.39 o                         
   5   1  -1      14923.63      15084.96       454.21 o                         
   6   1  -1       3523.33       3548.17       112.99 o                         
   7   1  -1         97.71        182.14        27.22 o                         
   8   1  -1       1525.90       1692.65        57.14 o                         
   9   1  -1       8962.87       9254.79       259.66 o                         
  10   1  -1       2346.88       2600.52        85.10 o                         
  11   1  -1        535.64        559.31        32.35 o                         
  12   1  -1        264.89        292.12        25.07 o                         
  13   1  -1        476.30        494.93        37.41 o                         
  14   1  -1        160.40        143.85        26.94 o                         
  15   1  -1          6.78         29.92        31.48 o                         
  16   1  -1        577.01        676.09        40.89 o                         
  17   1  -1        586.22        670.87        46.32 o                         
  18   1  -1         85.24         93.25        29.83 o                         
  19   1  -1       1899.89       2063.58        86.83 o                         
  20   1  -1        449.53        403.96        32.61 o                         
  21   1  -1         98.99         61.93        27.88 o                         
   1   2  -1        207.85        191.76        15.46 o                         
   2   2  -1       3113.48       2920.96       152.53 o                         
   3   2  -1       3898.64       3750.33       150.12 o                         
   4   2  -1       1209.35       1061.08        39.74 o                         
   5   2  -1       2771.97       2767.07       100.62 o                         
   6   2  -1       4597.64       4564.47       127.21 o                         
   7   2  -1        714.05        646.93        29.42 o                         
   8   2  -1       4511.90       4762.02       151.73 o                         
   9   2  -1        782.24        858.44        44.05 o                         
  10   2  -1       1249.21       1270.27        55.73 o                         
  11   2  -1        419.59        412.11        25.58 o                         
  12   2  -1       1629.52       1604.88        48.23 o                         
  13   2  -1        287.59        318.28        26.59 o                         
  14   2  -1        222.86        186.45        26.24 o                         
  15   2  -1        174.02        184.05        27.90 o                         
  16   2  -1        606.47        644.61        37.03 o                         
  17   2  -1        462.07        472.23        44.71 o                         
  18   2  -1         59.22         55.23        26.73 o                         
  19   2  -1         27.67         12.94        33.45 o                         
  20   2  -1        521.88        418.58        34.77 o                         
  21   2  -1         51.23         21.56        30.54 o                         
   1   3  -1      15843.31      15135.09       618.71 o                         
   2   3  -1      19112.98      17473.16       588.81 o                         
   3   3  -1      12014.54      11145.92       435.62 o                         
   4   3  -1       3211.71       3024.21       159.19 o                         
   5   3  -1       3303.22       3500.98       143.29 o                         
   6   3  -1       7427.47       7182.86       243.44 o                         
   7   3  -1       2218.54       2169.48        80.63 o                         
   8   3  -1        726.10        679.82        35.11 o                         
   9   3  -1       5952.52       6071.78       190.16 o                         
  10   3  -1        282.97        356.39        44.92 o                         
  11   3  -1         32.19         46.11        19.84 o                         
  12   3  -1        138.56        101.46        23.17 o                         
  13   3  -1       2016.12       2020.69        62.56 o                         
  14   3  -1        593.69        633.72        32.84 o                         
  15   3  -1         22.57         49.53        23.15 o                         
  16   3  -1        508.47        466.39        37.29 o                         
  17   3  -1        510.72        529.47        52.18 o                         
  18   3  -1        173.60        323.42        69.30 o                         
  20   3  -1        152.60        175.52        25.17 o                         
   1   4  -1        446.24        381.75        26.55 o                         
   2   4  -1       1678.86       1568.73        58.03 o                         
   3   4  -1       2349.14       2372.90        98.41 o                         
   4   4  -1        432.05        444.99        55.47 o                         
   5   4  -1       4636.28       4772.94       289.10 o                         
   6   4  -1        564.83        568.79        31.84 o                         
   7   4  -1        315.95        206.12        24.60 o                         
   8   4  -1        210.78        225.55        25.49 o                         
   9   4  -1        893.66        860.32        39.35 o                         
  10   4  -1       2126.37       2184.09        88.98 o                         
  11   4  -1       2913.47       2871.35        77.67 o                         
  12   4  -1        440.40        423.58        22.13 o                         
  13   4  -1         93.92        100.73        18.41 o                         
  14   4  -1        474.60        459.58        26.30 o                         
  15   4  -1        509.28        545.16        29.70 o                         
  16   4  -1         66.14         93.82        37.83 o                         
  17   4  -1        710.90        806.73       138.03 o                         
  18   4  -1        242.07        277.53        65.47 o                         
  19   4  -1        249.59        346.61        53.07 o                         
  20   4  -1         87.27         56.19        20.61 o                         
   1   5  -1       2967.75       3124.66       139.90 o                         
   2   5  -1       1109.38        997.74        46.19 o                         
   3   5  -1       2579.70       2562.48       130.63 o                         
   4   5  -1      18533.52      18159.12       600.65 o                         
   5   5  -1       1507.95       1576.47        60.29 o                         
   6   5  -1       1315.78       1253.77        58.31 o                         
   7   5  -1        276.79        312.96        27.76 o                         
   8   5  -1        543.53        623.07        39.67 o                         
   9   5  -1        354.75        388.54        31.49 o                         
  10   5  -1        365.27        341.80        24.88 o                         
  11   5  -1        598.51        613.34        37.12 o                         
  12   5  -1       2031.56       2083.90        62.01 o                         
  13   5  -1        163.08        182.82        20.94 o                         
  14   5  -1       1604.70       1562.49        46.06 o                         
  15   5  -1        285.97        288.53        49.15 o                         
  16   5  -1        268.94        321.55        47.99 o                         
  17   5  -1        193.14        140.92        63.42 o                         
  18   5  -1        385.37        384.65        44.25 o                         
  19   5  -1         10.11          6.24        26.38 o                         
  20   5  -1        220.82        153.29       108.58 o                         
   1   6  -1       1236.25       1086.10        62.92 o                         
   2   6  -1       1659.01       1879.11       101.23 o                         
   3   6  -1        651.07        637.36        62.96 o                         
   4   6  -1         53.24         76.42        25.69 o                         
   5   6  -1       3217.20       3173.94       222.93 o                         
   6   6  -1        112.84        206.95        24.56 o                         
   7   6  -1       3281.12       3257.66       116.06 o                         
   8   6  -1        223.82        198.29        25.47 o                         
   9   6  -1        262.29        211.80        21.03 o                         
  10   6  -1        184.37        180.44        20.68 o                         
  11   6  -1        332.58        354.03        27.40 o                         
  12   6  -1        420.67        424.83        28.95 o                         
  13   6  -1        159.25        165.94        21.36 o                         
  14   6  -1        170.12        233.49        24.70 o                         
  15   6  -1        917.07       1008.26       219.47 o                         
  16   6  -1         75.41        101.01        35.98 o                         
  17   6  -1        733.57        852.77       106.18 o                         
  18   6  -1        101.87         56.56        28.52 o                         
  19   6  -1        254.54        274.75        26.21 o                         
   1   7  -1        141.51        156.11        19.17 o                         
   2   7  -1       3077.13       3109.87       132.49 o                         
   3   7  -1        546.70        662.56        39.18 o                         
   4   7  -1       8229.75       8118.21       320.92 o                         
   5   7  -1       1719.93       1766.51       209.33 o                         
   6   7  -1       4152.75       3955.88       149.05 o                         
   7   7  -1       1772.98       1909.35        73.36 o                         
   8   7  -1         81.48        100.36        22.91 o                         
   9   7  -1       1275.07       1295.38        52.31 o                         
  10   7  -1        264.55        288.40        24.92 o                         
  11   7  -1        399.67        429.67        36.94 o                         
  12   7  -1        383.52        431.35        28.27 o                         
  13   7  -1         87.50         68.61        20.84 o                         
  14   7  -1        711.54        672.17        37.00 o                         
  15   7  -1         93.78        147.18        37.60 o                         
  16   7  -1          9.19        -32.88        32.88 o                         
  17   7  -1          6.22         22.89        28.28 o                         
  18   7  -1        138.43         79.08        21.48 o                         
  19   7  -1         22.66          4.98        14.13 o                         
   1   8  -1        606.51        513.68        33.16 o                         
   2   8  -1        935.77        908.96        35.03 o                         
   3   8  -1        539.99        568.76        29.88 o                         
   4   8  -1        810.41        759.29        34.32 o                         
   5   8  -1        455.59        479.95        28.55 o                         
   6   8  -1        933.65        990.62        55.58 o                         
   7   8  -1        251.57        256.23        24.60 o                         
   8   8  -1       1578.00       1649.38        60.31 o                         
   9   8  -1        454.17        472.51        31.85 o                         
  10   8  -1       2208.52       2323.48        86.64 o                         
  11   8  -1        686.96        644.84        53.80 o                         
  12   8  -1        886.42        853.02        38.26 o                         
  13   8  -1         76.74        108.61        23.66 o                         
  14   8  -1        147.06        160.94        21.84 o                         
  15   8  -1        587.41        611.43        43.13 o                         
  16   8  -1          1.69         -8.60        27.16 o                         
  17   8  -1        100.19         95.14        26.93 o                         
  18   8  -1         95.51         76.91        50.45 o                         
   1   9  -1       1544.31       1408.55        49.80 o                         
   2   9  -1        159.81        148.96        18.54 o                         
   3   9  -1       1127.59       1078.90        38.79 o                         
   4   9  -1        835.77        822.68        30.72 o                         
   5   9  -1        348.08        339.18        22.09 o                         
   6   9  -1       1815.09       1855.19        68.30 o                         
   7   9  -1       2553.02       2475.76        87.33 o                         
   8   9  -1        667.65        729.01        35.60 o                         
   9   9  -1       1230.39       1300.56        46.46 o                         
  10   9  -1        812.62        823.54        37.79 o                         
  11   9  -1        120.77         77.18        40.96 o                         
  12   9  -1        652.89        613.94        34.92 o                         
  13   9  -1         25.02         27.58        21.72 o                         
  14   9  -1        929.60        901.71        57.56 o                         
  15   9  -1        125.69        165.75        33.63 o                         
  16   9  -1         56.93         86.55        24.17 o                         
  17   9  -1         10.91          5.76        17.09 o                         
   1  10  -1        273.51        313.38        23.34 o                         
   2  10  -1        475.12        461.14        27.19 o                         
   3  10  -1        296.47        257.68        24.04 o                         
   4  10  -1       1643.70       1562.56        61.60 o                         
   5  10  -1        592.52        580.69        28.91 o                         
   6  10  -1       1257.02       1397.40        48.09 o                         
   7  10  -1        882.08        868.29        35.96 o                         
   8  10  -1         42.28         30.99        21.07 o                         
   9  10  -1        255.09        284.89        31.18 o                         
  10  10  -1        201.23        215.45        34.26 o                         
  11  10  -1         53.90         69.75        25.43 o                         
  12  10  -1        143.07        145.80        20.43 o                         
  13  10  -1         77.23         80.86        15.95 o                         
  14  10  -1        661.32        681.67        33.33 o                         
  15  10  -1         55.82         64.61        25.34 o                         
  16  10  -1         18.80          8.87        15.29 o                         
   1  11  -1        663.14        564.27        27.78 o                         
   2  11  -1        672.72        630.50        40.61 o                         
   3  11  -1        674.18        627.91        30.22 o                         
   4  11  -1         39.69         58.64        18.62 o                         
   5  11  -1        105.02        111.61        18.76 o                         
   6  11  -1        132.30        114.84        17.82 o                         
   7  11  -1       2541.46       2683.51       114.34 o                         
   8  11  -1       1184.94       1222.21        65.68 o                         
   9  11  -1        233.28        256.90        37.10 o                         
  10  11  -1        625.73        589.83        36.48 o                         
  11  11  -1       1223.51       1173.38        41.20 o                         
  12  11  -1          8.41         24.45        15.61 o                         
  13  11  -1        439.03        415.05        29.40 o                         
  14  11  -1        125.94        154.42        24.79 o                         
   1  12  -1         53.81         56.50        19.79 o                         
   2  12  -1        230.48        204.66        25.96 o                         
   3  12  -1        380.52        370.07        32.15 o                         
   4  12  -1        766.18        836.99        47.56 o                         
   5  12  -1         25.69          1.89        21.37 o                         
   6  12  -1       1151.23       1203.31        49.94 o                         
   7  12  -1        178.80        175.25        26.20 o                         
   8  12  -1        192.97        207.05        28.59 o                         
   9  12  -1         72.80         59.48        22.62 o                         
  10  12  -1        106.88         94.94        16.57 o                         
  11  12  -1        384.65        349.97        28.99 o                         
  12  12  -1         56.11         58.85        14.17 o                         
   1  13  -1        466.27        492.85        34.18 o                         
   2  13  -1        151.44        191.72        19.53 o                         
   3  13  -1        675.85        732.77        33.15 o                         
   4  13  -1         33.96         31.65        23.65 o                         
   5  13  -1         57.08         59.00        32.83 o                         
   6  13  -1        107.11         84.50        36.39 o                         
   7  13  -1        894.65        943.06        76.50 o                         
   8  13  -1        108.67        101.26        35.25 o                         
   9  13  -1        788.97        788.75        63.64 o                         
  10  13  -1         19.78         17.67        30.59 o                         
   1  14  -1        327.74        315.70        26.41 o                         
   2  14  -1         33.51         45.02        29.99 o                         
   3  14  -1        609.01        624.21        55.25 o                         
   4  14  -1        325.32        350.65        31.81 o                         
   5  14  -1         68.77         69.84        27.28 o                         
   6  14  -1        697.14        815.16        47.02 o                         
   7  14  -1         74.91        117.23        24.74 o                         
   8  14  -1        248.50        178.76        23.31 o                         
   9  14  -1        254.01        218.53        20.85 o                         
   2  15  -1        574.06        549.31        42.91 o                         
   3  15  -1         40.87         57.87        18.17 o                         
   4  15  -1        159.64        124.09        18.85 o                         
   5  15  -1         86.22         59.07        14.57 o                         
   2   0   0        363.87        396.82        25.30 o                         
   4   0   0       2497.50       2499.64       126.40 o                         
   6   0   0       2985.25       3185.05       129.46 o                         
   8   0   0      27788.02      28847.43      1123.32 o                         
  10   0   0       5693.45       6161.40       253.30 o                         
  12   0   0       1255.20       1414.52        58.43 o                         
  14   0   0       1729.08       1756.49       109.95 o                         
  16   0   0        687.62        796.37        51.75 o                         
  18   0   0        729.08        782.24        75.41 o                         
  20   0   0        394.91        415.17        55.70 o                         
   0   1   0       2412.50       2267.81       153.63 o                         
   1   1   0      13240.39      11725.47       449.62 o                         
   2   1   0        632.21        582.98        40.59 o                         
   3   1   0        463.88        506.49        39.45 o                         
   4   1   0      28422.91      26433.56      1003.86 o                         
   5   1   0       8823.00       9018.08       304.85 o                         
   6   1   0       6320.52       6752.39       208.21 o                         
   7   1   0         62.89         56.80        25.66 o                         
   8   1   0        396.97        354.93        38.42 o                         
   9   1   0       2787.99       2989.51       102.03 o                         
  10   1   0         51.38         47.50        26.97 o                         
  11   1   0       7199.35       7592.10       189.17 o                         
  12   1   0         11.59         16.80        19.10 o                         
  13   1   0        781.89        820.07        32.07 o                         
  14   1   0         22.77         61.34        22.65 o                         
  15   1   0         58.59         62.67        21.80 o                         
  16   1   0        213.51        236.85        26.60 o                         
  17   1   0         31.63         49.25        30.77 o                         
  18   1   0        658.62        721.12        43.91 o                         
  19   1   0        629.39        673.40        49.11 o                         
  20   1   0          3.20         -1.03        44.96 o                         
   0   2   0      44881.11      41464.16      2774.56 o                         
   1   2   0       8887.87       7934.99       407.14 o                         
   2   2   0      26176.21      23666.56       919.09 o                         
   3   2   0      39167.08      37097.64      1432.27 o                         
   4   2   0        354.91        292.41        28.55 o                         
   5   2   0      29662.05      27818.30       831.71 o                         
   6   2   0        421.81        460.81        22.86 o                         
   7   2   0       3733.91       3921.38       144.55 o                         
   8   2   0        110.69        106.92        34.75 o                         
   9   2   0       9616.38      10690.61       367.18 o                         
  10   2   0      15554.76      16418.00       498.99 o                         
  11   2   0        602.91        613.85        28.14 o                         
  12   2   0        854.63        827.15        33.26 o                         
  13   2   0        321.06        296.10        24.73 o                         
  14   2   0         27.34         32.84        25.67 o                         
  15   2   0        790.90        800.52        39.94 o                         
  16   2   0       1379.48       1412.73        61.37 o                         
  17   2   0         44.58         59.02        31.32 o                         
  18   2   0       2719.51       2886.81       431.68 o                         
  19   2   0        401.06        522.58        56.62 o                         
  20   2   0        318.06        281.77        33.44 o                         
   0   3   0      18356.18      17151.57      1151.59 o                         
   1   3   0      37079.05      36067.11      1398.26 o                         
   2   3   0      12179.26      11583.48       548.42 o                         
   3   3   0       4607.58       3987.10       162.03 o                         
   4   3   0       2487.53       2351.81        83.69 o                         
   5   3   0        319.60        380.76        34.29 o                         
   6   3   0       8748.78       8484.43       289.92 o                         
   7   3   0         16.55         22.03        16.60 o                         
   8   3   0       2613.00       2314.87        88.96 o                         
   9   3   0       1845.59       2042.81        90.49 o                         
  10   3   0        179.99        172.32        28.89 o                         
  11   3   0       1480.51       1463.89        54.34 o                         
  12   3   0        222.56        216.55        19.36 o                         
  13   3   0         49.29         65.34        20.05 o                         
  14   3   0         47.10         69.75        23.61 o                         
  15   3   0         42.26         17.78        25.14 o                         
  16   3   0        966.39       1051.48        76.34 o                         
  17   3   0        101.01         99.01        89.75 o                         
  18   3   0         33.55        -19.82        83.70 o                         
  19   3   0         84.06         91.07        30.42 o                         
  20   3   0          7.64         28.79        25.82 o                         
   0   4   0       7483.75       6982.66       474.87 o                         
   1   4   0         44.31         24.81        15.56 o                         
   2   4   0      20838.43      19432.16       923.23 o                         
   3   4   0      17232.68      15904.10       604.76 o                         
   4   4   0       2765.28       2603.78       105.34 o                         
   5   4   0      12478.80      11048.44       525.78 o                         
   6   4   0       2027.64       1836.99        71.90 o                         
   7   4   0       1708.69       1694.13        66.79 o                         
   8   4   0       1726.80       1683.16        66.77 o                         
   9   4   0        105.96        124.74        23.64 o                         
  10   4   0        599.62        651.20        38.81 o                         
  11   4   0        679.13        620.15        31.48 o                         
  12   4   0          9.31        -18.40        20.55 o                         
  13   4   0       2908.51       2955.62        80.70 o                         
  14   4   0         26.78         18.26        25.63 o                         
  15   4   0       3483.82       3520.93       119.30 o                         
  16   4   0          7.44        -40.51        44.72 o                         
  17   4   0        226.06        288.43        47.12 o                         
  18   4   0        264.41        311.11        35.50 o                         
  19   4   0         53.35         38.37        35.82 o                         
  20   4   0        120.75         73.35        19.27 o                         
   0   5   0       2998.14       3343.36       236.07 o                         
   1   5   0       3194.27       3203.98       128.48 o                         
   2   5   0        860.49        678.44        45.39 o                         
   3   5   0       3497.66       3600.01       145.08 o                         
   4   5   0       4279.19       3899.48       135.77 o                         
   5   5   0         13.46         19.03        28.99 o                         
   6   5   0       1061.95        937.11        70.38 o                         
   7   5   0          0.59          8.67        19.04 o                         
   8   5   0        486.12        448.12        32.00 o                         
   9   5   0          9.50          6.27        28.23 o                         
  10   5   0       1032.99        969.04        42.61 o                         
  11   5   0        779.86        707.05        30.55 o                         
  12   5   0         10.73          1.60        21.31 o                         
  13   5   0        134.71        135.15        20.44 o                         
  14   5   0        784.77        848.83        29.55 o                         
  15   5   0        258.03        317.65        39.65 o                         
  16   5   0        563.68        675.20        77.30 o                         
  17   5   0        309.34        364.16        38.81 o                         
  18   5   0        417.02        464.55        49.82 o                         
  19   5   0        127.53         84.53        49.93 o                         
  20   5   0         96.64         27.02        24.28 o                         
   0   6   0       1112.99        915.66        50.26 o                         
   1   6   0        331.44        320.71        34.55 o                         
   2   6   0         12.02         11.98        29.68 o                         
   3   6   0      11785.08      11059.31       463.32 o                         
   4   6   0       5115.14       4923.48       194.56 o                         
   5   6   0      23080.95      22226.78      1754.41 o                         
   6   6   0        951.58        910.23        47.63 o                         
   7   6   0        510.03        454.76        43.17 o                         
   8   6   0         99.59        120.91        17.71 o                         
   9   6   0        135.49        138.69        19.92 o                         
  10   6   0       1591.20       1692.63        62.13 o                         
  11   6   0        147.14        135.21        20.78 o                         
  12   6   0          2.47          7.99        20.50 o                         
  13   6   0        873.90        965.39        41.73 o                         
  14   6   0         41.12         53.37        23.15 o                         
  15   6   0        743.62        765.13        51.76 o                         
  16   6   0        489.93        572.51        54.94 o                         
  17   6   0         54.77         91.58        38.12 o                         
  18   6   0         24.73         -6.96        26.27 o                         
  19   6   0         35.94          9.68        18.58 o                         
   0   7   0        522.09        467.67        58.33 o                         
   1   7   0       3854.29       3823.13       215.20 o                         
   2   7   0         53.64         52.13        20.95 o                         
   3   7   0         85.80        112.32        23.53 o                         
   4   7   0         39.77         55.97        27.65 o                         
   5   7   0        461.81        374.35        49.88 o                         
   6   7   0         42.02         40.26        20.94 o                         
   7   7   0       4297.81       4510.02       157.49 o                         
   8   7   0       1813.98       1920.10        86.84 o                         
   9   7   0         12.27         22.40        21.43 o                         
  10   7   0        444.11        472.23        31.49 o                         
  11   7   0         51.98         39.86        22.63 o                         
  12   7   0         32.33          3.75        25.23 o                         
  13   7   0        863.41        891.13        35.56 o                         
  14   7   0         74.10         60.82        23.90 o                         
  15   7   0         12.25         38.35        40.16 o                         
  16   7   0       1053.23       1257.71        90.69 o                         
  17   7   0        131.13        159.08        29.70 o                         
  18   7   0         34.25         30.04        20.87 o                         
  19   7   0          4.61         34.79        31.42 o                         
   0   8   0        731.77        834.17        82.44 o                         
   1   8   0         53.44         26.22        16.72 o                         
   2   8   0       2644.45       2444.72        81.11 o                         
   3   8   0       2728.65       2573.04        93.29 o                         
   4   8   0       3101.97       3292.80       135.52 o                         
   5   8   0       6084.36       5768.53       198.89 o                         
   6   8   0       1174.50       1341.37        66.33 o                         
   7   8   0         92.67        112.10        22.06 o                         
   8   8   0        126.03        113.94        23.04 o                         
   9   8   0        680.86        693.21        38.43 o                         
  10   8   0       2075.69       2106.11        70.65 o                         
  11   8   0        969.10       1041.45        43.56 o                         
  12   8   0       1388.00       1452.93        56.79 o                         
  13   8   0       1191.03       1170.84        53.27 o                         
  14   8   0        285.38        236.14        24.18 o                         
  15   8   0        112.88         99.40        38.91 o                         
  16   8   0        378.55        441.96        72.13 o                         
  17   8   0          7.56          6.58        25.96 o                         
  18   8   0         62.14         55.53        17.03 o                         
   0   9   0        353.25        391.67        38.04 o                         
   1   9   0         18.07         -0.14        16.18 o                         
   2   9   0         16.98         13.07        20.48 o                         
   3   9   0       1236.67       1120.80        42.27 o                         
   4   9   0         24.25         30.03        23.26 o                         
   5   9   0       1077.19       1003.30        40.16 o                         
   6   9   0       1101.56       1212.89        80.03 o                         
   7   9   0        372.00        357.75        29.55 o                         
   8   9   0       1041.42       1121.13        40.72 o                         
   9   9   0         51.65         44.36        28.59 o                         
  10   9   0       1086.09       1120.55        52.63 o                         
  11   9   0        404.89        354.21        34.72 o                         
  12   9   0         48.67        103.23        24.83 o                         
  13   9   0        179.73        151.27        20.46 o                         
  14   9   0        665.24        637.23        34.73 o                         
  15   9   0        249.88        302.37        36.61 o                         
  16   9   0        122.03        115.77        21.09 o                         
  17   9   0         14.34         16.45        16.90 o                         
   0  10   0       4498.29       4235.18       170.85 o                         
   1  10   0        381.13        390.71        26.14 o                         
   2  10   0        954.38        921.00        47.97 o                         
   3  10   0         71.51         67.75        19.85 o                         
   4  10   0         31.21         31.85        24.99 o                         
   5  10   0        875.49        873.84        39.75 o                         
   6  10   0       6508.90       6700.81       251.85 o                         
   7  10   0        503.22        490.33        40.10 o                         
   8  10   0       4110.87       4244.94       160.25 o                         
   9  10   0        174.62        219.82        29.35 o                         
  10  10   0         68.32         59.84        30.81 o                         
  11  10   0          8.39         -1.59        28.21 o                         
  12  10   0       1377.93       1375.25        54.89 o                         
  13  10   0         63.36         67.97        18.76 o                         
  14  10   0        171.19        166.90        18.52 o                         
  15  10   0         20.99         24.84        23.54 o                         
  16  10   0        306.56        276.53        37.14 o                         
   0  11   0        133.75        148.62        28.54 o                         
   1  11   0        575.36        511.25        25.42 o                         
   2  11   0          2.18         21.12        20.24 o                         
   3  11   0       3321.03       3276.59       117.41 o                         
   4  11   0         56.88         65.10        20.73 o                         
   5  11   0       2125.92       2250.86        76.67 o                         
   6  11   0        123.03         96.61        19.64 o                         
   7  11   0         36.36          7.64        41.91 o                         
   8  11   0        910.64       1038.44        60.64 o                         
   9  11   0         35.54         29.76        42.69 o                         
  10  11   0         63.40         36.08        23.14 o                         
  11  11   0        109.14        112.20        21.22 o                         
  12  11   0        450.30        416.79        29.09 o                         
  13  11   0       1118.72       1088.81        58.24 o                         
  14  11   0         24.89          1.80        23.68 o                         
   0  12   0        427.20        427.80        37.21 o                         
   1  12   0        411.36        416.56        26.17 o                         
   2  12   0        690.04        722.71        40.36 o                         
   3  12   0       1697.04       1766.31        77.01 o                         
   4  12   0        252.54        267.24        24.87 o                         
   5  12   0        141.76        145.53        20.94 o                         
   6  12   0        649.80        687.61        47.05 o                         
   7  12   0         54.66         57.65        23.87 o                         
   8  12   0       1346.12       1449.19        58.96 o                         
   9  12   0        262.73        243.47        25.46 o                         
  10  12   0        954.06       1113.81        64.24 o                         
  11  12   0          9.65         14.91        45.53 o                         
  12  12   0        141.09        146.63        20.34 o                         
   0  13   0        333.17        353.35        48.10 o                         
   1  13   0         30.86         53.31        19.89 o                         
   2  13   0       1048.67       1127.89        65.43 o                         
   3  13   0        696.78        671.91        28.96 o                         
   4  13   0         34.63          0.45        17.82 o                         
   5  13   0         38.37         28.78        33.59 o                         
   6  13   0        642.86        689.57        48.91 o                         
   7  13   0         45.97         50.57        30.82 o                         
   8  13   0        874.36        997.91        58.44 o                         
   9  13   0         17.63         21.58        22.40 o                         
  10  13   0        395.96        421.80        37.71 o                         
  11  13   0        102.58         66.44        11.93 o                         
   0  14   0        183.16        213.84        33.36 o                         
   1  14   0        154.86         97.12        30.51 o                         
   2  14   0         64.80         54.86        19.71 o                         
   3  14   0        372.98        486.58        48.16 o                         
   4  14   0        101.08        119.80        31.65 o                         
   5  14   0        259.87        292.28        37.02 o                         
   6  14   0          7.55        -12.85        26.57 o                         
   7  14   0         70.30        122.26        26.34 o                         
   8  14   0        189.35        176.38        17.51 o                         
   9  14   0        749.19        528.80        39.36 o                         
   1  15   0        124.05        169.21        17.97 o                         
   2  15   0        186.49        163.68        17.20 o                         
   3  15   0         26.70         25.19        17.88 o                         
   4  15   0         48.89         51.08        16.80 o                         
   5  15   0        238.31        182.19        20.00 o                         
   2   0   1      27328.99      25469.78      1704.04 o                         
   4   0   1      49535.81      48108.62      3332.16 o                         
   6   0   1       9373.47       9012.72       684.57 o                         
   8   0   1       9533.40      11188.42       540.36 o                         
  10   0   1       9358.52      10303.51       411.91 o                         
  12   0   1       1116.55       1091.01        67.90 o                         
  14   0   1        866.02        869.07        48.64 o                         
  16   0   1         61.04        105.62        35.58 o                         
  18   0   1        182.78        229.50        46.16 o                         
   1   1   1      21004.61      19386.42       581.52 o                         
   2   1   1        176.23        153.59        22.35 o                         
   3   1   1       1914.15       1882.35        96.36 o                         
   4   1   1      43811.30      41461.76      2149.60 o                         
   5   1   1      15231.61      15772.65       609.98 o                         
   6   1   1       2876.43       2762.49       100.32 o                         
   7   1   1        158.10        159.96        33.08 o                         
   8   1   1       1488.81       1596.99        69.54 o                         
   9   1   1       9803.03      10045.74       301.23 o                         
  10   1   1       2596.10       2744.72        96.26 o                         
  11   1   1       1275.30       1430.83        48.59 o                         
  12   1   1        339.92        345.65        22.78 o                         
  13   1   1        476.90        486.59        26.46 o                         
  14   1   1         78.89         61.53        22.33 o                         
  15   1   1        140.89        174.48        22.13 o                         
  16   1   1        544.49        630.70        32.81 o                         
  17   1   1        587.18        614.96        66.81 o                         
  18   1   1         89.95         66.48        29.21 o                         
  19   1   1       1718.68       1924.00       139.80 o                         
  20   1   1        403.24        399.23        50.05 o                         
   1   2   1        372.31        286.80        32.91 o                         
   2   2   1       4802.23       4464.71       175.30 o                         
   3   2   1       3178.81       3108.27       108.82 o                         
   4   2   1        929.29        810.04        42.40 o                         
   5   2   1       2479.09       2466.17        89.89 o                         
   6   2   1       2769.41       2706.06        99.55 o                         
   7   2   1        638.05        627.36        47.66 o                         
   8   2   1       3965.51       4155.01       150.91 o                         
   9   2   1        291.16        323.44        34.93 o                         
  10   2   1       1473.10       1426.72        59.29 o                         
  11   2   1        175.61        170.19        24.97 o                         
  12   2   1       1338.17       1351.40        66.44 o                         
  13   2   1        283.34        321.71        24.92 o                         
  14   2   1          2.88         -0.26        21.69 o                         
  15   2   1         96.55        134.45        23.78 o                         
  16   2   1        466.93        473.33        31.96 o                         
  17   2   1        433.16        414.03        50.46 o                         
  18   2   1         97.17         40.67        39.83 o                         
  19   2   1         81.57         88.66        30.44 o                         
  20   2   1        407.63        358.64        42.28 o                         
   1   3   1      13761.00      12694.94       708.94 o                         
   2   3   1      15774.88      14301.11       680.52 o                         
   3   3   1      11373.39      10659.48       420.27 o                         
   4   3   1       3857.04       3661.51       148.33 o                         
   5   3   1       2904.08       3091.29       110.87 o                         
   6   3   1       7334.31       6952.79       210.59 o                         
   7   3   1       1751.62       1748.72        54.69 o                         
   8   3   1        946.79        890.69        43.49 o                         
   9   3   1       6339.85       6389.85       199.72 o                         
  10   3   1        165.21        161.58        30.82 o                         
  11   3   1        138.63        179.72        32.18 o                         
  12   3   1        618.97        633.27        30.47 o                         
  13   3   1       2012.51       2135.89        61.91 o                         
  14   3   1       1065.46       1173.57        47.92 o                         
  15   3   1         11.39         24.81        30.03 o                         
  16   3   1        604.35        695.89        60.63 o                         
  17   3   1        658.51        667.23        66.82 o                         
  18   3   1        160.50        144.60        32.83 o                         
  19   3   1        527.46        561.67        41.74 o                         
   1   4   1       1115.01       1031.01        59.37 o                         
   2   4   1       1234.45       1218.80        65.75 o                         
   3   4   1       1519.38       1424.05        59.94 o                         
   4   4   1        733.70        671.59        34.73 o                         
   5   4   1       5179.38       5101.39       207.32 o                         
   6   4   1        384.84        387.59        24.77 o                         
   7   4   1        272.65        194.72        22.43 o                         
   8   4   1        262.35        251.87        22.82 o                         
   9   4   1        706.71        643.36        54.10 o                         
  10   4   1       2259.32       2289.50        92.55 o                         
  11   4   1       2042.16       2002.81        60.52 o                         
  12   4   1        391.02        407.44        27.77 o                         
  13   4   1         99.33         90.55        26.24 o                         
  14   4   1        661.35        715.96        35.15 o                         
  15   4   1        392.34        388.96        46.61 o                         
  16   4   1         30.12        -29.51        36.81 o                         
  17   4   1        621.62        672.02        63.75 o                         
  18   4   1        269.62        332.96        61.62 o                         
  19   4   1         82.61        170.89        41.13 o                         
  20   4   1        128.80        133.97        35.31 o                         
   1   5   1       2994.16       3161.54        84.58 o                         
   2   5   1       2181.50       2114.42       108.41 o                         
   3   5   1       2540.77       2539.72       102.01 o                         
   4   5   1      16588.22      15007.50      1007.33 o                         
   5   5   1       1530.97       1355.30       131.09 o                         
   6   5   1       2009.18       1989.29        90.41 o                         
   7   5   1        290.36        331.30        29.92 o                         
   8   5   1        792.33        747.95        49.87 o                         
   9   5   1        422.58        376.12        28.76 o                         
  10   5   1        459.64        474.31        28.30 o                         
  11   5   1        548.52        598.29        27.77 o                         
  12   5   1       1853.70       1899.09        58.30 o                         
  13   5   1        169.17        149.07        19.07 o                         
  14   5   1       1803.15       1758.70        59.43 o                         
  15   5   1        285.13        321.61        38.88 o                         
  16   5   1        301.13        352.08        41.09 o                         
  17   5   1        165.11        217.92        40.94 o                         
  18   5   1        275.38        306.38        50.08 o                         
  19   5   1         13.82        -22.56        34.15 o                         
  20   5   1        359.67        240.35        29.31 o                         
   1   6   1        301.41        219.75        33.15 o                         
   2   6   1       1817.92       1912.82        80.42 o                         
   3   6   1        517.89        439.84        29.52 o                         
   4   6   1          8.37        -15.14        23.34 o                         
   5   6   1       3820.33       3674.54       298.17 o                         
   6   6   1        117.35        186.76        40.23 o                         
   7   6   1       2278.11       2202.61       110.62 o                         
   8   6   1        214.62        254.01        23.96 o                         
   9   6   1        331.33        293.51        28.73 o                         
  10   6   1        129.53        100.02        23.55 o                         
  11   6   1        625.08        626.04        29.64 o                         
  12   6   1        445.12        461.69        25.48 o                         
  13   6   1        164.18        175.13        21.27 o                         
  14   6   1        143.21         98.85        23.81 o                         
  15   6   1        992.87       1058.74        96.04 o                         
  16   6   1         61.45         91.02        43.61 o                         
  17   6   1        650.05        689.22        56.80 o                         
  18   6   1        109.43         86.46        26.67 o                         
  19   6   1        441.47        365.81        53.02 o                         
   1   7   1         54.31         56.94        32.20 o                         
   2   7   1       3471.96       3564.03       143.95 o                         
   3   7   1        527.16        623.00        43.22 o                         
   4   7   1       6955.17       6624.57       321.90 o                         
   5   7   1       1605.63       1604.04       124.00 o                         
   6   7   1       4474.68       4502.50       179.69 o                         
   7   7   1       2081.98       2108.28        93.67 o                         
   8   7   1        172.73        188.08        35.55 o                         
   9   7   1       1037.84       1078.68        52.97 o                         
  10   7   1        108.29        150.69        30.12 o                         
  11   7   1        513.10        525.82        31.12 o                         
  12   7   1        555.34        556.47        36.60 o                         
  13   7   1         94.33         90.60        29.72 o                         
  14   7   1        701.83        689.57        36.09 o                         
  15   7   1        204.72        169.34        74.70 o                         
  16   7   1         44.97         60.12        39.48 o                         
  17   7   1         45.63         44.35        34.39 o                         
  18   7   1        154.48        166.38        27.50 o                         
  19   7   1          7.93         24.62        30.57 o                         
   1   8   1        477.87        427.86        23.26 o                         
   2   8   1        636.97        632.66        35.59 o                         
   3   8   1        441.02        485.64        37.09 o                         
   4   8   1       1247.63       1196.08        54.36 o                         
   5   8   1        557.39        571.18        29.35 o                         
   6   8   1        849.63        765.72        41.46 o                         
   7   8   1        730.55        688.85        38.34 o                         
   8   8   1       1372.07       1293.09        64.85 o                         
   9   8   1         86.32        109.93        37.65 o                         
  10   8   1       1704.21       1677.84        59.80 o                         
  11   8   1        955.70        904.77        40.95 o                         
  12   8   1        665.25        664.47        34.82 o                         
  13   8   1         77.60         78.19        21.71 o                         
  14   8   1         59.53         38.74        22.49 o                         
  15   8   1        629.21        642.85        43.65 o                         
  16   8   1         31.89         55.08        26.48 o                         
  17   8   1         18.34         34.57        20.40 o                         
  18   8   1        114.86        127.99        35.74 o                         
   1   9   1        735.97        654.17        31.00 o                         
   2   9   1         71.04         72.02        21.60 o                         
   3   9   1       1284.07       1284.65        54.01 o                         
   4   9   1       1256.04       1315.88        55.98 o                         
   5   9   1        263.87        234.16        25.37 o                         
   6   9   1       1284.77       1230.64        58.66 o                         
   7   9   1       2880.70       2912.27       171.01 o                         
   8   9   1        692.54        710.00        42.88 o                         
   9   9   1        915.41        976.91        67.11 o                         
  10   9   1        742.82        681.16        37.91 o                         
  11   9   1        379.66        384.40        30.46 o                         
  12   9   1        757.46        746.44        41.81 o                         
  13   9   1         26.02         15.39        23.13 o                         
  14   9   1        756.60        680.51        37.01 o                         
  15   9   1        266.17        282.57        30.15 o                         
  16   9   1        106.89        108.45        24.98 o                         
  17   9   1        129.68        131.14        18.69 o                         
   1  10   1        375.72        366.91        21.84 o                         
   2  10   1        579.13        544.87        28.33 o                         
   3  10   1        264.40        228.49        25.91 o                         
   4  10   1       2164.45       2050.59        70.21 o                         
   5  10   1        569.61        510.96        30.57 o                         
   6  10   1       1046.26       1191.35        46.87 o                         
   7  10   1       1014.99       1037.33        42.32 o                         
   8  10   1         39.67         28.03        20.03 o                         
   9  10   1        359.42        387.24        43.31 o                         
  10  10   1        140.46        109.24        28.49 o                         
  11  10   1         65.94         59.75        21.18 o                         
  12  10   1        240.63        284.39        25.55 o                         
  13  10   1         76.71         80.30        19.45 o                         
  14  10   1        431.03        471.59        36.05 o                         
  15  10   1         70.83         65.80        23.78 o                         
  16  10   1         50.98         67.95        22.42 o                         
   1  11   1        702.78        606.91        28.55 o                         
   2  11   1        726.20        684.97        28.93 o                         
   3  11   1        494.67        455.01        34.31 o                         
   4  11   1         42.01         71.47        24.98 o                         
   5  11   1        111.19        143.04        21.99 o                         
   6  11   1        114.29        130.36        20.29 o                         
   7  11   1       2259.28       2495.17       107.65 o                         
   8  11   1       1194.12       1298.41        68.06 o                         
   9  11   1        412.64        498.08        43.04 o                         
  10  11   1        688.10        636.32       114.40 o                         
  11  11   1       1159.91       1249.90        71.99 o                         
  12  11   1         22.87          8.52        21.11 o                         
  13  11   1        439.95        382.26        23.62 o                         
  14  11   1         93.60        117.22        26.77 o                         
  15  11   1         14.47         -0.40        12.91 o                         
   1  12   1        201.74        217.77        21.42 o                         
   2  12   1        650.39        643.82        36.66 o                         
   3  12   1        271.32        285.07        35.66 o                         
   4  12   1        813.75        852.36        34.98 o                         
   5  12   1         24.11         29.60        19.59 o                         
   6  12   1       1485.16       1723.71       205.30 o                         
   7  12   1        100.27        120.57        25.01 o                         
   8  12   1        125.76        141.78        23.49 o                         
   9  12   1         49.08        -10.19        29.95 o                         
  10  12   1        196.44        216.82        31.66 o                         
  11  12   1        310.22        319.84        38.56 o                         
  12  12   1        136.08        120.85        14.27 o                         
  13  12   1         45.88         31.69        21.08 o                         
   1  13   1        395.23        402.17        31.24 o                         
   2  13   1         35.53         45.33        18.93 o                         
   3  13   1        551.15        578.89        30.29 o                         
   4  13   1         48.44         71.55        26.91 o                         
   5  13   1         33.29         57.99        32.42 o                         
   6  13   1        113.72        143.34        33.21 o                         
   7  13   1        670.36        703.68        48.84 o                         
   8  13   1        143.73        135.03        27.76 o                         
   9  13   1        579.98        597.49        39.96 o
[truncated: 205,257 more chars]
