# Supplementary material for: Cyclo­penta­dienone triisocyanide iron complexes: general synthesis and crystal structures of tris­(2,6-di­methyl­phenyl isocyanide)(η4-tetra­phenyl­cyclo­penta­dienone)iron and tris­(naphthalen-2-yl iso­cyanide)(η4-tetra­phenyl­cyclo­penta­dienone)iron acetone hemisolvate
Source: Acta Crystallogr E Crystallogr Commun. 2023 Jun 13;79(Pt 7):626–32. doi: 10.1107/S205698902300498X (PMC10439430; doi:10.1107/S205698902300498X)
Supplement: Supplementary file 3 [file e-79-00626-twinsup3.hkl]

data_twin
#c200323_2_1_twin1_hklf4                                                    
_shelx_title ' c200323_2_1_twin1_hklf4_a.res in P2(1)'                          
_shelx_refln_list_code          4                                               
_shelx_F_calc_maximum      322.93                                               
_exptl_crystal_F_000      1936.00                                               
_reflns_d_resolution_high  0.7858                                               
                                                                                
loop_                                                                           
 _space_group_symop_operation_xyz                                               
 'x, y, z'                                                                      
 '-x, y+1/2, -z'                                                                
                                                                                
_cell_length_a    15.2471                                                       
_cell_length_b    19.8604                                                       
_cell_length_c    15.5785                                                       
_cell_angle_alpha  90.000                                                       
_cell_angle_beta   99.378                                                       
_cell_angle_gamma  90.000                                                       
                                                                                
_shelx_F_squared_multiplier     1.000                                           
                                                                                
loop_                                                                           
 _refln_index_h                                                                 
 _refln_index_k                                                                 
 _refln_index_l                                                                 
 _refln_F_squared_calc                                                          
 _refln_F_squared_meas                                                          
 _refln_F_squared_sigma                                                         
 _refln_observed_status                                                         
   1 -21   0        110.70        108.02        23.82 o                         
   2 -21   0       1100.93        806.49        28.56 o                         
   3 -21   0        136.92        121.26        17.66 o                         
   4 -21   0        331.66        246.82        27.61 o                         
   7 -21   0        532.10        527.48        20.45 o                         
   8 -21   0         82.19         90.00        14.54 o                         
   9 -21   0        355.19        336.13        36.94 o                         
   1 -20   0        897.36        622.93        32.35 o                         
   2 -20   0        730.82        541.31        19.71 o                         
   3 -20   0        124.26         93.89        15.75 o                         
   4 -20   0       1345.25        944.41        22.73 o                         
   5 -20   0         54.77         61.99        12.75 o                         
   6 -20   0        286.84        232.55        19.21 o                         
   9 -20   0        314.49        341.78        19.08 o                         
  10 -20   0        735.17        786.68        60.34 o                         
  11 -20   0        328.55        279.23        49.01 o                         
   1 -19   0        215.20        158.55        20.94 o                         
   2 -19   0       1213.87        833.68        49.32 o                         
   3 -19   0        441.54        316.64        19.16 o                         
   4 -19   0         75.18         63.96        14.40 o                         
   5 -19   0        306.41        230.51        15.74 o                         
   6 -19   0        235.64        175.71        14.51 o                         
   7 -19   0        920.57        688.80        21.74 o                         
  10 -19   0        714.30        724.34        23.19 o                         
  11 -19   0         65.27         36.78        14.02 o                         
  12 -19   0        329.53        278.09        19.59 o                         
   0 -18   0       2717.33       2251.41       400.53 o                         
   1 -18   0        680.02        474.33        22.94 o                         
   2 -18   0       1752.13       1342.72        32.26 o                         
   3 -18   0        335.23        242.95        23.37 o                         
   4 -18   0        342.98        274.02        17.03 o                         
   5 -18   0        762.85        607.76        19.84 o                         
   6 -18   0        352.78        250.22        16.66 o                         
   7 -18   0        522.27        438.90        18.24 o                         
   8 -18   0        123.15         89.23        12.34 o                         
   9 -18   0        404.89        324.52        19.79 o                         
  10 -18   0        707.79        653.21        26.98 o                         
  11 -18   0        289.67        309.00        20.76 o                         
  12 -18   0         20.87         22.71        10.76 o                         
  13 -18   0        398.19        338.42        31.25 o                         
   1 -17   0        355.64        293.07        54.48 o                         
   2 -17   0       3428.57       2875.44       229.22 o                         
   3 -17   0       1884.24       1493.58        83.57 o                         
   4 -17   0        720.37        598.90        28.10 o                         
   5 -17   0        768.05        611.05        21.00 o                         
   6 -17   0         42.77         22.37        15.68 o                         
   7 -17   0         96.20         36.80        17.84 o                         
   8 -17   0        629.47        510.57        18.52 o                         
   9 -17   0       2059.31       1598.97        42.70 o                         
  10 -17   0        895.12        861.94        96.72 o                         
  11 -17   0         31.41         34.13        11.24 o                         
  12 -17   0        385.28        372.04        19.20 o                         
  13 -17   0        457.25        419.18         9.58 o                         
  14 -17   0         89.85        102.02        10.22 o                         
   0 -16   0       2423.16       2463.48        61.92 o                         
   1 -16   0        726.97        645.31        36.52 o                         
   2 -16   0        213.04        200.52        22.22 o                         
   3 -16   0        395.52        348.31        20.53 o                         
   4 -16   0        662.51        570.27        19.07 o                         
   5 -16   0        808.08        737.44        42.78 o                         
   6 -16   0       4294.40       3641.72       210.30 o                         
   7 -16   0        962.62        752.77        21.38 o                         
   8 -16   0        873.29        769.87        18.69 o                         
   9 -16   0        696.95        572.03        14.84 o                         
  10 -16   0       1110.28        936.82        14.38 o                         
  11 -16   0        189.00        182.66        18.63 o                         
  12 -16   0         64.65         69.94        11.66 o                         
  13 -16   0        619.07        634.50        31.35 o                         
  14 -16   0        498.05        486.54        21.03 o                         
   1 -15   0       2186.22       2020.12        50.86 o                         
   2 -15   0        387.16        358.95        18.70 o                         
   3 -15   0        244.11        208.68        14.82 o                         
   4 -15   0        903.60        756.11        36.65 o                         
   5 -15   0       2416.15       2044.05        81.52 o                         
   6 -15   0        212.38        182.68        15.85 o                         
   7 -15   0        402.77        389.19        16.51 o                         
   8 -15   0       1277.51       1129.37        23.36 o                         
   9 -15   0       1479.56       1356.08        36.35 o                         
  10 -15   0       1390.30       1242.09        21.39 o                         
  11 -15   0        504.19        429.07        12.40 o                         
  12 -15   0         91.58         90.22        13.24 o                         
  13 -15   0        371.53        381.20        44.26 o                         
  14 -15   0        257.39        294.19        13.98 o                         
  15 -15   0        107.36        125.19        13.38 o                         
   0 -14   0        251.61        338.63        30.56 o                         
   1 -14   0       4053.36       3970.71        56.70 o                         
   2 -14   0       1860.69       1632.12        57.48 o                         
   3 -14   0       2914.12       2524.56        55.59 o                         
   4 -14   0        641.54        517.68        25.18 o                         
   5 -14   0        353.88        339.18        15.04 o                         
   6 -14   0        917.41        772.99        27.51 o                         
   7 -14   0       2812.33       2538.77        36.80 o                         
   8 -14   0        758.14        698.23        17.43 o                         
   9 -14   0         51.77         41.79        11.72 o                         
  10 -14   0        646.12        574.53        13.56 o                         
  11 -14   0       1109.82        998.49        17.78 o                         
  12 -14   0        337.44        305.78        13.94 o                         
  13 -14   0        460.88        498.92        35.31 o                         
  14 -14   0        386.58        416.74        17.37 o                         
  15 -14   0         29.94         37.92         8.13 o                         
   1 -13   0         32.77         43.75        15.48 o                         
   2 -13   0       1481.77       1364.22        49.81 o                         
   3 -13   0         96.55        120.11        11.62 o                         
   4 -13   0        442.33        410.17        12.59 o                         
   5 -13   0        779.79        709.86        17.60 o                         
   6 -13   0         91.60         87.78        12.35 o                         
   7 -13   0        497.25        452.05        15.10 o                         
   8 -13   0       1048.46        958.43        18.77 o                         
   9 -13   0       1910.85       1719.03        20.94 o                         
  10 -13   0        755.70        678.45        15.37 o                         
  11 -13   0        274.52        266.35        11.47 o                         
  12 -13   0        854.18        759.70        17.27 o                         
  13 -13   0        201.23        208.30        13.00 o                         
  14 -13   0       1097.86       1116.54        47.80 o                         
  15 -13   0        238.17        228.65        15.61 o                         
  16 -13   0        554.99        503.55        13.81 o                         
   0 -12   0       4339.75       4406.09       257.41 o                         
   1 -12   0        880.14        841.23        30.90 o                         
   2 -12   0       4304.79       4173.75        81.16 o                         
   3 -12   0       1430.56       1365.64        18.25 o                         
   4 -12   0         72.14         86.28         9.99 o                         
   5 -12   0        413.55        370.64        13.11 o                         
   6 -12   0       1373.85       1279.87        29.92 o                         
   7 -12   0       2158.38       1964.61        28.99 o                         
   8 -12   0        652.87        644.92        15.08 o                         
   9 -12   0        328.10        328.11        12.69 o                         
  10 -12   0       1285.69       1119.49        16.04 o                         
  11 -12   0        993.43        935.75        25.29 o                         
  12 -12   0        107.63        102.38         9.26 o                         
  13 -12   0        823.34        778.61        21.99 o                         
  14 -12   0        160.21        167.79        14.35 o                         
  15 -12   0        247.27        249.86        15.26 o                         
  16 -12   0         75.88         80.79        15.76 o                         
   1 -11   0        430.17        435.60        16.36 o                         
   2 -11   0        204.64        229.75        14.21 o                         
   3 -11   0       1714.98       1706.48        29.24 o                         
   4 -11   0       2576.25       2452.25        27.78 o                         
   5 -11   0       2923.97       2681.42        30.07 o                         
   6 -11   0       1360.16       1341.08        23.77 o                         
   7 -11   0          3.87         -7.46         8.92 o                         
   8 -11   0         22.26         24.11        10.55 o                         
   9 -11   0       2919.00       2653.27        39.42 o                         
  10 -11   0       2858.43       2721.34        26.28 o                         
  11 -11   0        137.43        135.34        11.83 o                         
  12 -11   0        149.22        147.13         9.10 o                         
  13 -11   0        357.44        310.06        12.02 o                         
  14 -11   0         70.02         64.11        11.98 o                         
  15 -11   0        969.47       1014.56        47.20 o                         
  16 -11   0       1221.81       1361.24        18.74 o                         
  17 -11   0         38.52         24.77        10.01 o                         
   0 -10   0       1470.91       1421.99        36.81 o                         
   1 -10   0        343.75        183.45        16.39 o                         
   2 -10   0         64.25         69.70         9.37 o                         
   3 -10   0       2038.25       1841.57        30.44 o                         
   4 -10   0       1140.95       1077.04        18.58 o                         
   5 -10   0       3555.08       3297.50        26.39 o                         
   6 -10   0       2465.75       2247.61        22.32 o                         
   7 -10   0        389.97        375.42        10.85 o                         
   8 -10   0        168.79        142.71        10.51 o                         
   9 -10   0        407.32        402.44        11.49 o                         
  10 -10   0         64.23         66.03         9.52 o                         
  11 -10   0        783.61        703.43        17.30 o                         
  12 -10   0       1366.92       1281.41        17.59 o                         
  13 -10   0        715.53        705.40        15.26 o                         
  14 -10   0        463.36        437.88        14.09 o                         
  15 -10   0        551.27        613.14        30.11 o                         
  16 -10   0        171.17        234.67        28.51 o                         
  17 -10   0         22.73         32.46        12.44 o                         
   1  -9   0        552.28        529.89        36.89 o                         
   2  -9   0        149.95        144.74        11.44 o                         
   3  -9   0       5720.87       5717.16        91.36 o                         
   4  -9   0       1590.43       1485.08        16.75 o                         
   5  -9   0       3094.45       2678.12        51.36 o                         
   6  -9   0        540.38        443.10        12.24 o                         
   7  -9   0        378.70        324.58        10.43 o                         
   8  -9   0       1381.63       1294.74        15.61 o                         
   9  -9   0       1767.94       1586.33        20.05 o                         
  10  -9   0       1136.34       1066.78        12.45 o                         
  11  -9   0        475.90        469.77        14.43 o                         
  12  -9   0        252.30        233.17         8.60 o                         
  13  -9   0        116.99        111.51        10.80 o                         
  14  -9   0        465.85        452.62        12.74 o                         
  15  -9   0        338.49        384.52        14.19 o                         
  16  -9   0        464.28        435.68        48.32 o                         
  17  -9   0        301.62        352.32        17.81 o                         
   0  -8   0       6733.12       6145.90        55.54 o                         
   1  -8   0        723.48        527.82        37.43 o                         
   2  -8   0        425.65        365.45        10.55 o                         
   3  -8   0       6147.44       6076.65        36.12 o                         
   4  -8   0       5034.52       4806.98        24.06 o                         
   5  -8   0       9231.49       9402.27        85.76 o                         
   6  -8   0         84.09         86.09         7.38 o                         
   7  -8   0        592.02        511.26        11.03 o                         
   8  -8   0        165.02        143.28         9.43 o                         
   9  -8   0        961.12        821.98        14.93 o                         
  10  -8   0        652.07        628.26        10.71 o                         
  11  -8   0       1121.78       1052.96        15.49 o                         
  12  -8   0       1910.01       1822.67        29.81 o                         
  13  -8   0        499.51        458.11        12.62 o                         
  14  -8   0       1877.71       1781.37        45.84 o                         
  15  -8   0        237.91        284.01         9.43 o                         
  16  -8   0        643.95        673.61        49.27 o                         
  17  -8   0        110.14         77.01        11.44 o                         
   1  -7   0       1324.17       1068.79        41.82 o                         
   2  -7   0        931.54        901.80       108.60 o                         
   3  -7   0       2571.35       2523.90        44.63 o                         
   4  -7   0       2339.92       2208.39        30.66 o                         
   5  -7   0       1973.47       1849.77        25.76 o                         
   6  -7   0        174.04        209.65         7.73 o                         
   7  -7   0        410.47        350.38         8.61 o                         
   8  -7   0       1375.52       1186.62        11.37 o                         
   9  -7   0        718.78        742.53        14.17 o                         
  10  -7   0        557.34        481.69         9.85 o                         
  11  -7   0        177.27        170.25         8.00 o                         
  12  -7   0         93.99         96.42         8.43 o                         
  13  -7   0        934.74        871.53        16.41 o                         
  14  -7   0        172.04        184.05         9.94 o                         
  15  -7   0        163.53        176.32         9.74 o                         
  16  -7   0          1.02          0.46        13.64 o                         
  17  -7   0        309.41        303.39        28.77 o                         
   2  -6   0       5503.64       5157.98       189.02 o                         
   3  -6   0       2367.70       2218.41        38.10 o                         
   4  -6   0         43.64         50.89         5.30 o                         
   5  -6   0       3412.64       3479.42        33.02 o                         
   6  -6   0       8318.61       8352.69        79.33 o                         
   7  -6   0       1246.53       1156.11        13.81 o                         
   8  -6   0       2793.80       2760.51        19.15 o                         
   9  -6   0       1885.46       1731.46        14.14 o                         
  10  -6   0        527.11        511.62        10.71 o                         
  11  -6   0        349.47        317.70         7.95 o                         
  12  -6   0       3600.17       3484.60        35.42 o                         
  13  -6   0        163.63        144.62         9.52 o                         
  14  -6   0        655.73        671.52        14.31 o                         
  15  -6   0        338.81        327.49        10.34 o                         
  16  -6   0        293.64        310.30        16.74 o                         
  17  -6   0         81.41         92.77        11.97 o                         
  18  -6   0        956.89        743.84        20.23 o                         
   1  -5   0       3025.88       2298.02       237.00 o                         
   2  -5   0      27844.57      25813.97       618.27 o                         
   3  -5   0       1805.85       1742.06        46.12 o                         
   4  -5   0       2349.26       2126.88        32.62 o                         
   5  -5   0       1511.25       1476.91        13.67 o                         
   6  -5   0        541.75        554.77        10.69 o                         
   7  -5   0        281.57        234.70         6.50 o                         
   8  -5   0       3389.26       3184.17        36.53 o                         
   9  -5   0       2264.80       2345.09        16.65 o                         
  10  -5   0       1362.00       1333.13        12.91 o                         
  11  -5   0       1874.04       1887.57        30.46 o                         
  12  -5   0          1.88          8.98         7.85 o                         
  13  -5   0       1069.03       1060.19        22.01 o                         
  14  -5   0        409.80        373.98         9.69 o                         
  15  -5   0       2212.63       2113.80        37.40 o                         
  16  -5   0        217.15        245.69        17.30 o                         
  17  -5   0        497.72        475.83        27.77 o                         
  18  -5   0         64.71         54.65        10.91 o                         
   1  -4   0       7723.40       6542.05       663.48 o                         
   2  -4   0       6138.05       5480.14       471.94 o                         
   3  -4   0      14811.39      13528.80       437.79 o                         
   4  -4   0      11603.04      11110.73        58.59 o                         
   5  -4   0       2692.66       2575.27        26.50 o                         
   6  -4   0       3567.46       3636.86        30.98 o                         
   7  -4   0       2476.87       2408.42        25.84 o                         
   8  -4   0        662.94        680.45         8.30 o                         
   9  -4   0        618.12        597.90         9.97 o                         
  10  -4   0        475.23        497.59         8.58 o                         
  11  -4   0        893.53        873.58        10.97 o                         
  12  -4   0        368.10        344.18         8.76 o                         
  13  -4   0        903.08        904.80        15.05 o                         
  14  -4   0        976.07        963.92        19.63 o                         
  15  -4   0        743.21        722.07        22.23 o                         
  16  -4   0        383.77        384.67        13.22 o                         
  17  -4   0        174.11        172.13        19.60 o                         
  18  -4   0        146.42        124.05        13.74 o                         
   1  -3   0      13616.28      13547.96       348.73 o                         
   2  -3   0       2771.60       2675.73        25.44 o                         
   3  -3   0       6675.52       6602.18       262.46 o                         
   4  -3   0        917.09        904.54        15.77 o                         
   5  -3   0       1349.26       1419.48        16.16 o                         
   6  -3   0       2764.98       2720.36        22.10 o                         
   7  -3   0       2977.41       3169.50        31.82 o                         
   8  -3   0       7424.48       7221.52        81.40 o                         
   9  -3   0        503.01        477.26         7.35 o                         
  10  -3   0       2810.12       2726.45        34.46 o                         
  11  -3   0       3049.94       2845.29        32.10 o                         
  12  -3   0        449.67        450.92        12.77 o                         
  13  -3   0        628.39        619.47        15.36 o                         
  14  -3   0        486.11        486.52        11.86 o                         
  15  -3   0        425.87        426.69        11.19 o                         
  16  -3   0        685.65        668.05        19.88 o                         
  17  -3   0         58.73         59.84        20.03 o                         
  18  -3   0        490.90        471.32        17.69 o                         
   1  -2   0        658.58        677.12        63.02 o                         
   2  -2   0       7649.57       7241.22        52.27 o                         
   4  -2   0       8441.26       7872.84       199.76 o                         
   5  -2   0        886.67        885.02        10.10 o                         
   6  -2   0       2253.93       2193.28        25.89 o                         
   7  -2   0       8400.62       8307.72        39.97 o                         
   8  -2   0          6.83          8.09         4.76 o                         
   9  -2   0       2348.61       2215.38        74.85 o                         
  10  -2   0        685.81        697.08         8.72 o                         
  11  -2   0        307.62        288.27         8.07 o                         
  12  -2   0       1737.51       1687.53        24.12 o                         
  13  -2   0        165.55        151.47         8.04 o                         
  14  -2   0        161.33        176.95         8.29 o                         
  15  -2   0       1388.40       1386.03        22.74 o                         
  16  -2   0        115.21        107.33        10.62 o                         
  17  -2   0        519.68        493.35        24.65 o                         
  18  -2   0         79.85         76.91        16.05 o                         
  19  -2   0        418.45        320.49        14.12 o                         
   2  -1   0      10405.21       7615.04        47.11 o                         
   3  -1   0       7765.63       7808.32        61.55 o                         
   4  -1   0       5901.28       5697.24        89.69 o                         
   5  -1   0       5333.82       5221.77        68.53 o                         
   6  -1   0       2350.59       2297.54        17.58 o                         
   7  -1   0       3583.40       3610.47        26.78 o                         
   8  -1   0       1268.38       1050.57        10.54 o                         
   9  -1   0        796.46        832.69         8.40 o                         
  10  -1   0       1732.11       1736.98        15.94 o                         
  11  -1   0       4021.36       3886.25        66.58 o                         
  12  -1   0        727.73        754.47        11.86 o                         
  13  -1   0        828.93        830.78        13.72 o                         
  14  -1   0        275.10        271.90        12.43 o                         
  15  -1   0        891.04        903.07        22.28 o                         
  16  -1   0        179.62        212.01        12.60 o                         
  17  -1   0        359.18        370.18        24.46 o                         
  18  -1   0        755.96        809.27        21.03 o                         
  19  -1   0        155.06        126.89        12.86 o                         
   2   0   0      12314.97      12055.09       373.55 o                         
   3   0   0        606.94        692.95        18.60 o                         
   4   0   0        314.71        282.73        14.78 o                         
   5   0   0       3816.76       3939.67        37.73 o                         
   6   0   0          0.20          3.58         4.18 o                         
   7   0   0       2975.46       2979.69        21.48 o                         
   8   0   0        129.11        170.15         6.94 o                         
   9   0   0        841.07        824.78        10.70 o                         
  10   0   0        431.53        376.75         9.86 o                         
  11   0   0         12.24         11.05         8.19 o                         
  12   0   0       3562.88       3315.31        40.64 o                         
  13   0   0        423.97        429.62        16.93 o                         
  14   0   0        430.26        422.84        18.11 o                         
  15   0   0        520.29        545.97        15.17 o                         
  16   0   0         84.54        103.68        12.97 o                         
  17   0   0       1173.17       1226.21        45.00 o                         
  18   0   0        152.28        130.89        26.03 o                         
  19   0   0        144.95         92.22        13.38 o                         
   1   1   0      14400.55      15351.06        52.91 o                         
   2   1   0      10143.44       9828.79       177.17 o                         
   3   1   0       7539.98       8365.00       190.23 o                         
   4   1   0       8718.40       8764.44       224.28 o                         
   5   1   0       5462.94       5378.71        74.05 o                         
   6   1   0       2484.04       2489.71        26.72 o                         
   7   1   0       3672.31       3884.69        15.18 o                         
   8   1   0       1128.12        931.76         9.43 o                         
   9   1   0        456.59        483.93         8.46 o                         
  10   1   0       1393.20       1444.15        22.81 o                         
  11   1   0       4281.66       4109.80        59.47 o                         
  12   1   0        622.69        648.61        17.75 o                         
  13   1   0        557.39        574.60        21.23 o                         
  14   1   0        405.45        394.57        13.45 o                         
  15   1   0       1219.94       1223.32        26.90 o                         
  16   1   0         16.73         19.08        13.25 o                         
  17   1   0        347.61        373.40        24.62 o                         
  18   1   0        634.19        616.17        22.61 o                         
  19   1   0        147.97        113.49         9.77 o                         
   0   2   0      41098.49      40669.14        97.38 o                         
   1   2   0        471.53        484.16         9.17 o                         
   2   2   0       7990.74       7999.82        55.77 o                         
   3   2   0      16154.89      15787.61       243.98 o                         
   4   2   0       6265.62       6200.47        91.25 o                         
   5   2   0       1849.49       1902.49        23.01 o                         
   6   2   0       2202.67       2216.29        16.76 o                         
   7   2   0       9763.22       9728.78        94.05 o                         
   8   2   0         69.35         57.31         5.45 o                         
   9   2   0       1744.60       1728.98        36.81 o                         
  10   2   0        878.92        938.75        13.74 o                         
  11   2   0        286.65        262.04         9.00 o                         
  12   2   0       2088.00       2145.77        37.49 o                         
  13   2   0        176.52        154.64         9.43 o                         
  14   2   0         58.22         75.08        14.51 o                         
  15   2   0       1293.03       1278.66        24.02 o                         
  16   2   0        123.53        141.11        19.61 o                         
  17   2   0        392.43        357.99        23.72 o                         
  18   2   0        121.90        132.80        17.14 o                         
  19   2   0        212.92        171.86        22.13 o                         
   1   3   0      14485.29      15366.49       299.79 o                         
   2   3   0       2726.04       2840.51        72.27 o                         
   3   3   0       4687.75       4873.77        45.00 o                         
   4   3   0       1244.81       1320.48        22.22 o                         
   5   3   0        925.35       1002.54        15.30 o                         
   6   3   0       3156.05       3215.77        24.76 o                         
   7   3   0       3375.39       3791.49        31.58 o                         
   8   3   0       6613.78       6739.49        67.89 o                         
   9   3   0        276.57        259.79        11.06 o                         
  10   3   0       3161.48       3311.46        43.67 o                         
  11   3   0       2695.56       2610.77        31.35 o                         
  12   3   0        345.43        356.56        10.04 o                         
  13   3   0        810.61        852.43        15.89 o                         
  14   3   0        286.82        258.82        15.83 o                         
  15   3   0        321.59        322.74        15.68 o                         
  16   3   0        647.18        630.08        24.02 o                         
  17   3   0         43.86         67.98        27.30 o                         
  18   3   0        393.81        317.12        23.71 o                         
   0   4   0      44996.24      51601.47      2917.24 o                         
   1   4   0       9021.48       9151.43       103.04 o                         
   2   4   0       5804.27       6038.64       104.07 o                         
   3   4   0      18022.39      18277.63       244.25 o                         
   4   4   0       9565.00       9862.83        75.89 o                         
   5   4   0       2091.96       2067.48        19.87 o                         
   6   4   0       2930.96       3165.48        22.33 o                         
   7   4   0       1331.63       1331.89        14.81 o                         
   8   4   0        333.52        390.00         9.98 o                         
   9   4   0       1063.24       1112.24        13.75 o                         
  10   4   0        382.84        417.33        14.95 o                         
  11   4   0       1320.55       1358.94        24.98 o                         
  12   4   0        154.02        139.47         9.76 o                         
  13   4   0       1062.00       1110.50        19.19 o                         
  14   4   0       1416.54       1456.21        21.14 o                         
  15   4   0       1069.48       1136.70        26.89 o                         
  16   4   0        519.42        493.48        41.84 o                         
  17   4   0        296.49        300.25        22.96 o                         
  18   4   0        209.75        189.00        25.98 o                         
   1   5   0       4790.18       4770.25       142.47 o                         
   2   5   0      25413.24      26577.18       456.76 o                         
   3   5   0       3082.97       3327.02        40.93 o                         
   4   5   0       3257.13       3588.03        21.98 o                         
   5   5   0        952.96        996.64        14.31 o                         
   6   5   0        376.74        431.50         7.42 o                         
   7   5   0        186.17        155.25         7.32 o                         
   8   5   0       3585.64       3659.53        43.86 o                         
   9   5   0       2009.46       2246.90        42.18 o                         
  10   5   0       1996.11       2130.68        27.29 o                         
  11   5   0       1166.34       1251.16        16.64 o                         
  12   5   0          7.20         14.26        12.33 o                         
  13   5   0       1242.26       1340.31        20.04 o                         
  14   5   0        215.40        231.54        17.27 o                         
  15   5   0       2012.24       1978.17        60.96 o                         
  16   5   0        562.64        535.85        32.14 o                         
  17   5   0        531.61        503.92        59.23 o                         
  18   5   0        218.26        210.74        24.71 o                         
   0   6   0       9876.42       9785.25        72.93 o                         
   1   6   0       7639.05       7547.22        76.01 o                         
   2   6   0       5995.27       6052.78       112.23 o                         
   3   6   0       1627.73       1682.87        44.42 o                         
   4   6   0        284.55        326.85        13.24 o                         
   5   6   0       2241.61       2753.30        26.13 o                         
   6   6   0       8582.19       9923.35       130.98 o                         
   7   6   0       2046.78       2199.03        31.45 o                         
   8   6   0       2819.86       3078.03        38.03 o                         
   9   6   0       1759.60       1842.89        21.88 o                         
  10   6   0        257.68        264.88         8.96 o                         
  11   6   0        499.10        523.08        12.01 o                         
  12   6   0       3499.64       3650.56        33.02 o                         
  13   6   0         15.26         13.46        14.65 o                         
  14   6   0        555.54        564.66        51.38 o                         
  15   6   0        105.67        135.63        27.53 o                         
  16   6   0        271.31        261.88        25.40 o                         
  17   6   0        117.48        103.29        30.56 o                         
  18   6   0       1068.49        901.38       117.77 o                         
   1   7   0       1297.36       1303.45        22.14 o                         
   2   7   0        591.58        659.09        10.89 o                         
   3   7   0       3477.90       3752.99        42.43 o                         
   4   7   0       3537.78       3723.94        75.51 o                         
   5   7   0       1599.97       1663.87        21.72 o                         
   6   7   0        118.37        203.34        12.16 o                         
   7   7   0        361.49        347.20        23.24 o                         
   8   7   0       1432.03       1445.58        17.85 o                         
   9   7   0        803.66        952.86        25.25 o                         
  10   7   0        569.50        573.48        20.70 o                         
  11   7   0        396.35        398.43        21.08 o                         
  12   7   0         33.22         53.97        14.35 o                         
  13   7   0        648.38        612.16        28.47 o                         
  14   7   0        173.66        162.69        23.36 o                         
  15   7   0         63.22         69.33        37.78 o                         
  16   7   0        122.90         90.91        21.27 o                         
  17   7   0        386.07        356.05        28.14 o                         
  18   7   0        350.60        345.57        20.34 o                         
   0   8   0       4854.58       5653.35        57.84 o                         
   1   8   0       1355.01       1341.16        26.13 o                         
   2   8   0        751.34        758.02        10.72 o                         
   3   8   0       4660.82       5042.15        59.65 o                         
   4   8   0       5524.02       5787.98       132.04 o                         
   5   8   0      10319.38      11531.00       346.51 o                         
   6   8   0         43.06         28.29        19.40 o                         
   7   8   0        942.09        904.95        36.63 o                         
   8   8   0        309.20        307.14        26.64 o                         
   9   8   0        601.65        612.34        22.35 o                         
  10   8   0        304.93        347.67        17.98 o                         
  11   8   0        982.12        907.27        28.92 o                         
  12   8   0       1596.36       1579.75        61.64 o                         
  13   8   0        787.44        735.29        22.27 o                         
  14   8   0       1605.67       1454.94        40.11 o                         
  15   8   0        492.66        510.46        35.67 o                         
  16   8   0        340.24        357.62        22.46 o                         
  17   8   0         64.36         65.24        24.98 o                         
   1   9   0        599.55        597.19        19.65 o                         
   2   9   0        540.10        623.90        19.99 o                         
   3   9   0       4541.35       4900.92        57.61 o                         
   4   9   0        675.43        698.98        23.66 o                         
   5   9   0       3017.12       3075.92        46.58 o                         
   6   9   0        420.68        358.50        27.41 o                         
   7   9   0        540.35        512.03        17.13 o                         
   8   9   0       1230.95       1237.61        38.95 o                         
   9   9   0       1799.83       1844.32        40.96 o                         
  10   9   0        838.97        839.03        16.90 o                         
  11   9   0        782.15        780.11        42.53 o                         
  12   9   0        178.40        144.35        18.07 o                         
  13   9   0         90.01         82.03        15.10 o                         
  14   9   0        377.79        378.97        21.88 o                         
  15   9   0        229.80        218.68        23.88 o                         
  16   9   0        750.08        769.87        37.83 o                         
  17   9   0         69.36         72.51        21.60 o                         
   0  10   0        578.16        632.57        21.76 o                         
   1  10   0        659.95        524.40        14.24 o                         
   2  10   0        272.93        256.45        10.84 o                         
   3  10   0       1957.27       1957.16        52.75 o                         
   4  10   0        702.62        775.16        33.12 o                         
   5  10   0       2953.70       3068.44        71.79 o                         
   6  10   0       1685.23       1645.49        47.28 o                         
   7  10   0        247.04        283.54        14.80 o                         
   8  10   0        343.13        349.66        24.07 o                         
   9  10   0        120.45        125.75         8.96 o                         
  10  10   0        285.24        278.13        14.16 o                         
  11  10   0       1080.48       1061.89        31.14 o                         
  12  10   0       1138.10       1048.57        27.88 o                         
  13  10   0        520.47        489.13        41.24 o                         
  14  10   0        650.31        646.25        28.41 o                         
  15  10   0        511.10        562.68        39.73 o                         
  16  10   0        128.32        166.41        27.93 o                         
  17  10   0         80.82         75.88        16.12 o                         
   1  11   0        131.17        161.99        10.48 o                         
   2  11   0         11.52         43.53        10.90 o                         
   3  11   0       2525.18       2819.54        69.22 o                         
   4  11   0       2609.39       2559.37        87.51 o                         
   5  11   0       2392.41       2556.65        63.57 o                         
   6  11   0       1427.40       1653.72        48.86 o                         
   7  11   0         89.14         73.13        13.77 o                         
   8  11   0         93.87        111.81        10.50 o                         
   9  11   0       3561.71       3479.44        96.10 o                         
  10  11   0       1670.84       1699.73        44.09 o                         
  11  11   0        149.41        176.77        15.66 o                         
  12  11   0        277.32        276.91        20.88 o                         
  13  11   0        526.46        462.96        46.43 o                         
  14  11   0         18.94         11.93        21.22 o                         
  15  11   0       1054.61       1063.14        52.17 o                         
  16  11   0       1230.82       1285.33        33.20 o                         
   0  12   0       4148.79       4607.94        45.18 o                         
   1  12   0        710.78        673.54        15.47 o                         
   2  12   0       5265.09       5759.72       127.50 o                         
   3  12   0        805.95        839.58        18.61 o                         
   4  12   0        201.06        227.03        12.05 o                         
   5  12   0        228.86        213.46        25.93 o                         
   6  12   0        646.07        648.57        24.35 o                         
   7  12   0       1630.20       1672.03        31.40 o                         
   8  12   0        985.95       1074.88        19.28 o                         
   9  12   0        135.50        142.68        12.93 o                         
  10  12   0       2025.84       2002.03        68.35 o                         
  11  12   0        794.72        773.89        42.06 o                         
  12  12   0        240.16        195.60        23.60 o                         
  13  12   0        415.24        458.34        28.67 o                         
  14  12   0        236.87        208.76        22.38 o                         
  15  12   0        300.72        291.09        23.29 o                         
   1  13   0         33.63         32.72        12.85 o                         
   2  13   0       1415.43       1475.46        27.03 o                         
   3  13   0         74.85         94.17        13.55 o                         
   4  13   0        451.99        478.75        19.47 o                         
   5  13   0        515.84        559.72        23.36 o                         
   6  13   0        107.12        133.08        12.24 o                         
   7  13   0        166.38        182.08         9.74 o                         
   8  13   0        642.26        600.33        17.93 o                         
   9  13   0       2366.72       2392.06        77.83 o                         
  10  13   0        717.50        727.80        17.84 o                         
  11  13   0        131.01        130.54        20.86 o                         
  12  13   0        806.21        883.63        27.19 o                         
  13  13   0        121.69        142.49        32.04 o                         
  14  13   0       1130.99       1214.93        36.68 o                         
  15  13   0        338.31        368.65        20.76 o                         
   0  14   0        155.01        256.69        21.64 o                         
   1  14   0       3692.87       3726.23        32.94 o                         
   2  14   0       2137.99       2101.02        58.89 o                         
   3  14   0       3267.05       3145.46       181.16 o                         
   4  14   0        478.98        460.02        13.37 o                         
   5  14   0        560.88        619.62        17.82 o                         
   6  14   0       1337.35       1363.67        21.99 o                         
   7  14   0       2928.10       2979.47        62.04 o                         
   8  14   0        820.47        827.21        25.95 o                         
   9  14   0         32.00         33.98        15.27 o                         
  10  14   0        621.60        634.09        20.30 o                         
  11  14   0        732.58        786.93        29.60 o                         
  12  14   0        331.80        353.79        23.12 o                         
  13  14   0        869.54        965.16        38.89 o                         
  14  14   0        193.74        209.09        25.19 o                         
  15  14   0         46.35         36.89        14.44 o                         
   1  15   0       2105.16       2161.62        23.89 o                         
   2  15   0        714.60        695.07        12.82 o                         
   3  15   0         38.07         33.98         9.61 o                         
   4  15   0        683.82        704.44        20.49 o                         
   5  15   0       2412.60       2379.28        31.30 o                         
   6  15   0        171.89        192.54        11.88 o                         
   7  15   0        789.59        843.79        20.81 o                         
   8  15   0       1063.56       1164.65        21.98 o                         
   9  15   0        748.32        785.12        32.73 o                         
  10  15   0       1908.55       2180.06        29.91 o                         
  11  15   0        730.37        786.41        28.01 o                         
  12  15   0        170.28        181.33        16.51 o                         
  13  15   0        466.03        539.81        31.62 o                         
  14  15   0        142.81        172.21        21.92 o                         
  15  15   0        203.06        219.74        16.34 o                         
   0  16   0       2425.77       2521.28        47.65 o                         
   1  16   0        617.85        628.77        13.90 o                         
   2  16   0        116.84        121.82         9.52 o                         
   3  16   0        270.08        303.28        11.52 o                         
   4  16   0        693.10        716.75        15.26 o                         
   5  16   0        544.60        600.22        14.55 o                         
   6  16   0       4939.73       5067.23        79.91 o                         
   7  16   0       1142.67       1117.36        23.05 o                         
   8  16   0        859.15        892.67        39.85 o                         
   9  16   0        978.08       1014.06        21.70 o                         
  10  16   0        966.26       1004.33        32.55 o                         
  11  16   0         87.98         80.65        16.82 o                         
  12  16   0         58.81         56.56        17.49 o                         
  13  16   0        791.92        877.79        32.14 o                         
  14  16   0        291.16        266.85        20.13 o                         
   1  17   0        502.82        516.62        11.88 o                         
   2  17   0       3307.08       3571.38        49.66 o                         
   3  17   0       2272.01       2453.95        48.11 o                         
   4  17   0        732.87        762.63        12.38 o                         
   5  17   0       1584.93       1688.17        26.03 o                         
   6  17   0         41.98         19.24        14.13 o                         
   7  17   0        148.82        157.25        15.11 o                         
   8  17   0        714.37        836.96        25.80 o                         
   9  17   0       1984.36       2034.72        43.46 o                         
  10  17   0        578.01        618.58        27.30 o                         
  11  17   0         17.72         10.01        23.08 o                         
  12  17   0        571.75        588.78        16.78 o                         
  13  17   0        396.21        426.31        16.69 o                         
  14  17   0        160.45        165.78        12.33 o                         
   0  18   0       2739.13       2844.18        31.15 o                         
   1  18   0        604.44        660.92        18.81 o                         
   2  18   0       2496.22       2728.55        44.39 o                         
   3  18   0         89.60         77.84        11.59 o                         
   4  18   0        408.57        429.99        13.14 o                         
   5  18   0        530.67        623.83        17.51 o                         
   6  18   0        645.93        725.03        21.59 o                         
   7  18   0        431.19        467.16        17.11 o                         
   8  18   0        144.25        161.62        17.36 o                         
   9  18   0        126.43        153.06        15.92 o                         
  10  18   0        750.64        807.08        22.78 o                         
  11  18   0        114.85        115.87        16.33 o                         
  12  18   0         22.37         21.02        14.72 o                         
  13  18   0        454.22        441.69        17.07 o                         
   1  19   0        165.69        192.93        16.53 o                         
   2  19   0        603.00        645.31        16.40 o                         
   3  19   0        638.38        700.08        13.96 o                         
   4  19   0        112.55        119.77        13.46 o                         
   5  19   0        463.76        563.39        15.57 o                         
   6  19   0        255.24        265.71        16.77 o                         
   7  19   0        849.55        912.47        25.30 o                         
   8  19   0        310.83        322.81        14.25 o                         
   9  19   0        510.99        530.07        19.42 o                         
  10  19   0        500.95        563.69        17.14 o                         
  11  19   0        110.10         79.78        20.23 o                         
  12  19   0        262.39        253.36        15.81 o                         
   0  20   0        480.53        548.16        23.99 o                         
   1  20   0        766.17        825.91        21.34 o                         
   2  20   0        764.71        855.91        16.49 o                         
   3  20   0        113.22        128.55        16.23 o                         
   4  20   0       1357.44       1496.41        38.77 o                         
   5  20   0         74.43         89.99        15.17 o                         
   6  20   0        142.50        167.75        13.27 o                         
   7  20   0        388.36        458.06        15.42 o                         
   8  20   0        440.23        486.58        15.19 o                         
   9  20   0        229.39        256.52        25.24 o                         
  10  20   0        677.60        783.78        24.35 o                         
   1  21   0        103.17        127.90        16.54 o                         
   2  21   0        666.23        746.74        30.09 o                         
   3  21   0        173.14        214.37        16.87 o                         
   4  21   0        442.66        509.90        16.01 o                         
   5  21   0        431.64        503.68        19.25 o                         
   6  21   0        195.86        232.58        18.68 o                         
   7  21   0        723.28        837.64        28.67 o                         
   0  22   0         59.41         45.84        25.61 o                         
   1  22   0        475.59        518.05        17.87 o                         
   2  22   0        252.15        269.88        14.96 o                         
   3  22   0        346.00        353.07        16.99 o                         
   4  22   0         84.45        121.87        19.92 o                         
   5  22   0        448.97        487.74        17.72 o                         
   6  22   0       1061.46       1281.85        29.09 o                         
   1  23   0         49.65         60.90        22.55 o                         
   2  23   0        192.06        222.91        18.34 o                         
   3  23   0        434.64        447.52        15.53 o                         
   4  23   0        132.16        122.46        19.08 o                         
   5  23   0        486.05        501.13        21.08 o                         
  -4 -21   1        226.63        171.47        26.66 o                         
  -3 -21   1        783.17        532.83        20.71 o                         
  -2 -21   1         71.23         37.56        14.81 o                         
  -1 -21   1        154.40        105.03        18.72 o                         
   0 -21   1        112.51        103.18        26.45 o                         
   2 -21   1        360.16        297.27        18.97 o                         
   3 -21   1        181.50        159.45        24.98 o                         
   8 -21   1        604.88        552.03        18.97 o                         
   9 -21   1       1130.18       1133.44        84.47 o                         
 -11 -20   1        198.50        190.66        34.99 o                         
 -10 -20   1        218.13        208.57        25.40 o                         
  -9 -20   1        319.79        307.95        17.81 o                         
  -8 -20   1        251.41        274.43        20.02 o                         
  -6 -20   1        512.11        393.64        14.98 o                         
  -5 -20   1        529.79        399.77        15.68 o                         
  -4 -20   1        124.57         81.09        13.68 o                         
  -3 -20   1        530.19        373.38        18.78 o                         
  -2 -20   1        480.98        322.50        23.13 o                         
  -1 -20   1         19.86         11.04        18.91 o                         
   0 -20   1        304.84        228.17        30.25 o                         
   1 -20   1        114.18         79.67        25.82 o                         
   2 -20   1        699.56        490.31        22.47 o                         
   3 -20   1        473.53        335.54        21.98 o                         
   4 -20   1        205.96        162.01        16.04 o                         
   5 -20   1        172.92        169.28        15.51 o                         
   6 -20   1          8.48          7.92        16.38 o                         
   9 -20   1        146.55        127.94        16.86 o                         
  10 -20   1         93.94         93.90        13.60 o                         
  11 -20   1        102.55        102.55        11.38 o                         
 -12 -19   1          6.60          3.36         6.46 o                         
 -11 -19   1        901.44        954.10       102.97 o                         
 -10 -19   1        260.81        266.21        19.18 o                         
  -9 -19   1        127.41        110.03        20.45 o                         
  -8 -19   1        205.64        128.58        26.03 o                         
  -7 -19   1        388.84        271.70        15.06 o                         
  -6 -19   1        756.48        571.62        22.78 o                         
  -5 -19   1         61.01         38.42        14.35 o                         
  -4 -19   1         48.78         30.34        16.78 o                         
  -3 -19   1       1600.22       1145.54        24.38 o                         
  -2 -19   1         10.64         25.03        16.48 o                         
  -1 -19   1         38.22         -2.56        19.39 o                         
   0 -19   1        411.32        270.85        29.51 o                         
   1 -19   1        796.74        648.15        36.04 o                         
   2 -19   1        595.79        441.51        19.37 o                         
   3 -19   1        244.57        194.68        17.72 o                         
   4 -19   1       1045.94        741.74        22.21 o                         
   5 -19   1        198.17        149.13        16.23 o                         
   6 -19   1       1083.63        773.50        21.55 o                         
   7 -19   1        280.98        186.08        13.45 o                         
  10 -19   1         49.73         43.32        17.18 o                         
  11 -19   1         12.35        -10.12        13.07 o                         
  12 -19   1        255.66        222.58        11.33 o                         
 -13 -18   1         86.76         77.98        10.26 o                         
 -12 -18   1         51.67         48.11        11.09 o                         
 -11 -18   1        186.31        188.23        19.50 o                         
 -10 -18   1        555.52        551.29        24.87 o                         
  -9 -18   1        423.61        356.24        13.68 o                         
  -8 -18   1        489.64        327.90        16.09 o                         
  -7 -18   1       1151.52        883.78        18.41 o                         
  -6 -18   1        341.23        249.40        23.08 o                         
  -5 -18   1        261.26        199.37        14.86 o                         
  -4 -18   1        906.43        687.03        32.32 o                         
  -3 -18   1       1554.80       1008.74        24.85 o                         
  -2 -18   1        692.06        536.01        29.83 o                         
  -1 -18   1        323.11        253.27        20.74 o                         
   0 -18   1         50.81         44.45        23.18 o                         
   1 -18   1       1402.57       1062.43        40.68 o                         
   2 -18   1       1794.15       1421.24        39.84 o                         
   3 -18   1        227.72        153.39        15.25 o                         
   4 -18   1        352.25        250.48        17.18 o                         
   5 -18   1        618.61        517.92        24.78 o                         
   6 -18   1        551.89        497.12        17.67 o                         
   7 -18   1        408.06        365.94        17.77 o                         
   8 -18   1        723.43        566.99        19.63 o                         
  11 -18   1        460.31        422.84        28.67 o                         
  12 -18   1        124.63        107.55         9.35 o                         
  13 -18   1        277.92        238.29        10.12 o                         
 -13 -17   1        227.65        235.63         9.90 o                         
 -12 -17   1          9.89         23.72        12.55 o                         
 -11 -17   1        803.69        847.12        20.66 o                         
 -10 -17   1        311.20        303.12        18.31 o                         
  -9 -17   1        320.16        252.43        12.47 o                         
  -8 -17   1        292.04        223.86        14.47 o                         
  -7 -17   1        313.33        205.23        17.14 o                         
  -6 -17   1        377.30        312.30        19.74 o                         
  -5 -17   1        804.69        622.35        20.78 o                         
  -4 -17   1       2756.06       2193.56       125.42 o                         
  -3 -17   1       5879.10       4622.06       221.12 o                         
  -2 -17   1       1605.05       1320.67        88.10 o                         
  -1 -17   1         75.98         59.73        15.93 o                         
   0 -17   1        520.86        546.94        33.89 o                         
   1 -17   1       3437.11       2874.39       353.41 o                         
   2 -17   1        256.84        225.24        37.21 o                         
   3 -17   1        933.89        739.91        61.86 o                         
   4 -17   1        561.86        486.27        20.45 o                         
   5 -17   1        149.49        102.90        16.17 o                         
   6 -17   1        282.27        225.11        16.92 o                         
   7 -17   1         53.84         48.60        13.27 o                         
   8 -17   1       1911.69       1544.92        24.38 o                         
   9 -17   1       1723.05       1352.86        33.26 o                         
  10 -17   1         26.02         32.14        19.18 o                         
  11 -17   1         26.14         35.60        11.77 o                         
  12 -17   1         50.51         64.38         9.11 o                         
  13 -17   1         38.83         32.78        12.01 o                         
 -14 -16   1        418.04        409.34        26.63 o                         
 -13 -16   1        427.02        436.93        12.19 o                         
 -12 -16   1         95.73        104.60        11.90 o                         
 -11 -16   1         11.60         10.69         9.30 o                         
 -10 -16   1       1026.03        884.32        36.69 o                         
  -9 -16   1          4.56         15.63        12.27 o                         
  -8 -16   1         85.87         61.99        14.54 o                         
  -7 -16   1         22.30         43.37        16.87 o                         
  -6 -16   1       2074.43       1677.02       105.21 o                         
  -5 -16   1        376.88        312.79        16.87 o                         
  -4 -16   1        903.04        771.59        31.78 o                         
  -3 -16   1        685.32        584.62        20.98 o                         
  -2 -16   1         40.09         50.48        13.49 o                         
  -1 -16   1       1601.48       1352.70        61.24 o                         
   0 -16   1       1119.32       1209.87        49.39 o                         
   1 -16   1        450.88        366.78        32.45 o                         
   2 -16   1        340.47        285.06        20.07 o                         
   3 -16   1       1285.83       1136.43        63.23 o                         
   4 -16   1        422.04        369.94        27.45 o                         
   5 -16   1       1612.55       1300.58        61.49 o                         
   6 -16   1        209.85        205.48        16.37 o                         
   7 -16   1       1267.72       1027.10        28.23 o                         
   8 -16   1        583.90        497.70        19.43 o                         
   9 -16   1        727.27        633.09        20.80 o                         
  10 -16   1        416.84        360.99        11.96 o                         
  11 -16   1        179.00        156.61        21.08 o                         
  12 -16   1        610.33        548.48        30.74 o                         
  13 -16   1         93.40        101.47        10.86 o                         
  14 -16   1         21.88         25.78         6.61 o                         
 -15 -15   1         81.79         97.63         8.64 o                         
 -14 -15   1        423.13        444.93        19.36 o                         
 -13 -15   1        304.47        303.86        19.84 o                         
 -12 -15   1         46.10         57.89        13.24 o                         
 -11 -15   1        909.03        823.47        27.28 o                         
 -10 -15   1        316.69        243.29        12.04 o                         
  -9 -15   1        990.58        803.12        15.63 o                         
  -8 -15   1        150.59        139.07        16.16 o                         
  -7 -15   1        798.87        640.69        19.69 o                         
  -6 -15   1        919.66        832.29        25.74 o                         
  -5 -15   1        232.42        202.67        14.97 o                         
  -4 -15   1       3440.33       3015.95       108.74 o                         
  -3 -15   1        658.09        545.32        24.93 o                         
  -2 -15   1         32.75         38.32        13.54 o                         
  -1 -15   1        388.97        350.24        21.97 o                         
   0 -15   1       2330.33       2315.75        43.82 o                         
   1 -15   1        894.61        851.76        30.73 o                         
   2 -15   1        208.99        152.39        16.00 o                         
   3 -15   1       1363.55       1148.26        61.01 o                         
   4 -15   1       2254.39       1991.63        83.44 o                         
   5 -15   1        789.45        668.79        24.55 o                         
   6 -15   1        564.30        485.05        26.52 o                         
   7 -15   1        137.24        134.69        14.73 o                         
   8 -15   1       2110.41       1947.11        32.81 o                         
   9 -15   1        943.84        794.40        26.17 o                         
  10 -15   1        289.69        272.19        12.67 o                         
  11 -15   1        450.13        379.07        12.86 o                         
  12 -15   1         10.19         12.54        20.66 o                         
  13 -15   1        241.66        272.27        54.75 o                         
  14 -15   1         51.16         40.33         8.88 o                         
  15 -15   1         61.25         61.58         6.59 o                         
 -16 -14   1        222.99        180.43         9.70 o                         
 -15 -14   1        550.21        622.53        27.35 o                         
 -14 -14   1        562.75        572.03        26.66 o                         
 -13 -14   1        256.78        277.90        16.02 o                         
 -12 -14   1        481.21        440.80        23.11 o                         
 -11 -14   1        667.35        642.82        13.43 o                         
 -10 -14   1        159.77        150.18        12.96 o                         
  -9 -14   1         79.49         62.75        12.20 o                         
  -8 -14   1        990.23        931.26        17.28 o                         
  -7 -14   1       1701.48       1452.16        24.75 o                         
  -6 -14   1        819.50        749.35        16.78 o                         
  -5 -14   1        567.98        501.02        25.82 o                         
  -4 -14   1       2835.70       2454.06        61.08 o                         
  -3 -14   1        428.32        324.85        13.82 o                         
  -2 -14   1       3151.13       2749.01        66.15 o                         
  -1 -14   1        124.51         93.08        15.55 o                         
   0 -14   1       2288.57       2040.93       113.30 o                         
   1 -14   1       1278.17       1306.55        45.12 o                         
   2 -14   1        639.37        608.98        20.08 o                         
   3 -14   1        589.20        520.24        16.55 o                         
   4 -14   1        830.90        731.55        21.93 o                         
   5 -14   1       2183.00       1739.94        63.95 o                         
   6 -14   1       1174.15       1099.21        40.75 o                         
   7 -14   1       1360.00       1211.14        21.49 o                         
   8 -14   1        271.35        228.42        13.92 o                         
   9 -14   1        183.57        167.53        11.91 o                         
  10 -14   1       1175.68       1088.44        15.57 o                         
  11 -14   1         67.15         39.60        10.30 o                         
  12 -14   1       1849.03       1735.75        50.56 o                         
  13 -14   1        101.35        119.77        18.77 o                         
  14 -14   1         11.76         14.37         9.88 o                         
  15 -14   1        438.58        488.46        16.00 o                         
 -16 -13   1        322.87        307.41        12.59 o                         
 -15 -13   1       1099.77       1078.38        50.27 o                         
 -14 -13   1        575.98        612.23        40.78 o                         
 -13 -13   1        709.71        630.07        23.73 o                         
 -12 -13   1        458.54        470.67        15.42 o                         
 -11 -13   1        448.35        374.60        14.05 o                         
 -10 -13   1        184.85        180.98        12.22 o                         
  -9 -13   1        100.10         92.77        10.95 o                         
  -8 -13   1          6.05          3.97        12.72 o                         
  -7 -13   1       1832.93       1688.38        28.44 o                         
  -6 -13   1       3031.25       2756.15        47.29 o                         
  -5 -13   1        587.08        481.25        14.14 o                         
  -4 -13   1       1762.10       1668.35        37.38 o                         
  -3 -13   1       1348.07       1285.40        18.32 o                         
  -2 -13   1        848.53        785.50        16.91 o                         
  -1 -13   1        116.49        133.32        15.95 o                         
   0 -13   1        268.77        229.72        18.99 o                         
   1 -13   1       1905.93       1716.25        36.43 o                         
   2 -13   1       2330.98       2044.69        72.72 o                         
   3 -13   1        668.78        635.00        17.39 o                         
   4 -13   1       1069.07        992.67        39.39 o                         
   5 -13   1        192.50        150.20        14.21 o                         
   6 -13   1        504.96        413.45        16.33 o                         
   7 -13   1       1600.32       1461.56        27.25 o                         
   8 -13   1        149.12        149.70        13.20 o                         
   9 -13   1        233.02        214.76        11.76 o                         
  10 -13   1         68.79         89.31        10.58 o                         
  11 -13   1       4740.03       4294.32        70.38 o                         
  12 -13   1        407.77        371.23        11.94 o                         
  13 -13   1       1301.99       1346.03        30.09 o                         
  14 -13   1        270.07        270.10        13.88 o                         
  15 -13   1        443.99        446.17        37.41 o                         
 -16 -12   1        429.73        467.19        18.97 o                         
 -15 -12   1        172.68        200.61        24.08 o                         
 -14 -12   1        474.85        487.88        14.29 o                         
 -13 -12   1        330.95        339.89        15.27 o                         
 -12 -12   1       1009.71        871.63        15.73 o                         
 -11 -12   1        688.56        628.89        13.56 o                         
 -10 -12   1        121.60        121.86        10.50 o                         
  -9 -12   1        583.17        597.41        18.70 o                         
  -8 -12   1        411.83        437.59        13.82 o                         
  -7 -12   1       2409.94       2185.70        34.45 o                         
  -6 -12   1        867.58        768.81        16.71 o                         
  -5 -12   1        789.39        721.01        14.69 o                         
  -4 -12   1        659.18        594.11        15.91 o                         
  -3 -12   1        652.07        588.91        14.47 o                         
  -2 -12   1       1097.55       1012.61        45.24 o                         
  -1 -12   1        930.65        918.66        29.48 o                         
   0 -12   1         79.50         43.50        13.27 o                         
   1 -12   1        755.39        861.93        29.97 o                         
   2 -12   1       1933.79       1734.08        47.39 o                         
   3 -12   1        449.21        389.78        12.44 o                         
   4 -12   1         83.77         61.47        11.86 o                         
   5 -12   1       1481.11       1210.47        18.79 o                         
   6 -12   1        422.87        381.38        15.09 o                         
   7 -12   1        282.30        252.59        14.73 o                         
   8 -12   1        407.49        380.48        13.75 o                         
   9 -12   1       1297.38       1194.75        23.62 o                         
  10 -12   1        505.56        459.00        12.25 o                         
  11 -12   1        144.01        132.22        11.07 o                         
  12 -12   1       1508.87       1465.13        41.36 o                         
  13 -12   1        113.02         96.29        10.90 o                         
  14 -12   1         13.07         -1.32        15.20 o                         
  15 -12   1        420.04        484.32        27.29 o                         
  16 -12   1        157.83        145.12        14.86 o                         
 -17 -11   1        888.83        933.01        18.76 o                         
 -16 -11   1        370.10        398.32        14.76 o                         
 -15 -11   1        697.08        753.47        88.00 o                         
 -14 -11   1         46.50         36.33        10.39 o                         
 -13 -11   1        652.69        681.50        29.31 o                         
 -12 -11   1         34.91         24.29         9.25 o                         
 -11 -11   1       1700.46       1648.68        16.04 o                         
 -10 -11   1         31.51         30.03         9.33 o                         
  -9 -11   1       1203.17       1091.66        18.19 o                         
  -8 -11   1       1293.50       1186.86        17.86 o                         
  -7 -11   1        510.45        477.23        12.79 o                         
  -6 -11   1       2853.42       2674.73        49.89 o                         
  -5 -11   1       4337.09       4115.70        60.79 o                         
  -4 -11   1       1440.74       1288.29        14.64 o                         
  -3 -11   1       2793.02       2798.19        48.22 o                         
  -2 -11   1       2008.11       1709.09        53.36 o                         
  -1 -11   1        280.98        260.44        19.94 o                         
   0 -11   1         80.12         65.67        14.56 o                         
   1 -11   1        351.76        317.11        13.52 o                         
   2 -11   1        621.22        542.28        11.53 o                         
   3 -11   1       1608.93       1565.04        18.63 o                         
   4 -11   1       4094.28       3822.58        70.73 o                         
   5 -11   1        318.39        287.34        12.12 o                         
   6 -11   1        559.97        515.94        16.78 o                         
   7 -11   1       2461.72       2319.12        41.39 o                         
   8 -11   1        194.20        197.34        11.77 o                         
   9 -11   1       2166.99       2085.45        23.08 o                         
  10 -11   1        482.86        468.96        12.08 o                         
  11 -11   1        357.15        322.03        12.29 o                         
  12 -11   1        214.05        197.29        10.22 o                         
  13 -11   1         35.70         41.62        10.96 o                         
  14 -11   1       1678.75       1697.88        38.10 o                         
  15 -11   1        158.15        186.19        13.85 o                         
  16 -11   1        437.73        523.79        20.97 o                         
 -17 -10   1        356.04        346.63        17.81 o                         
 -16 -10   1        583.46        660.57        17.78 o                         
 -15 -10   1        351.53        381.24        34.39 o                         
 -14 -10   1        892.92        893.20        28.48 o                         
 -13 -10   1        694.51        643.96        21.77 o                         
 -12 -10   1        551.58        505.29        11.21 o                         
 -11 -10   1         28.31         31.63         7.77 o                         
 -10 -10   1       2343.63       2213.84        23.87 o                         
  -9 -10   1        546.37        475.69        12.83 o                         
  -8 -10   1        164.13        136.51        10.25 o                         
  -7 -10   1       1245.71       1231.79        20.65 o                         
  -6 -10   1        867.79        767.56        15.14 o                         
  -5 -10   1       2536.41       2417.37        36.67 o                         
  -4 -10   1        507.62        514.53        11.48 o                         
  -3 -10   1       9819.73       9635.63       154.41 o                         
  -2 -10   1        608.83        613.06        28.97 o                         
  -1 -10   1       2376.94       2322.46        36.53 o                         
   0 -10   1        348.43        298.78        14.45 o                         
   1 -10   1       5025.88       5284.99       103.70 o                         
   2 -10   1       3285.74       3413.85        47.35 o                         
   3 -10   1        289.62        362.86         9.29 o                         
   4 -10   1        584.46        463.24        10.46 o                         
   5 -10   1        513.18        393.34        12.89 o                         
   6 -10   1       1879.39       1815.40        27.77 o                         
   7 -10   1          1.56          6.84         9.07 o                         
   8 -10   1        715.07        673.66        17.28 o                         
   9 -10   1        631.13        641.81        19.94 o                         
  10 -10   1        532.20        542.50        11.91 o                         
  11 -10   1       1963.66       1898.65        24.55 o                         
  12 -10   1        608.98        571.11        15.98 o                         
  13 -10   1        206.03        189.27        11.24 o                         
  14 -10   1        305.65        277.46        11.58 o                         
  15 -10   1        456.31        516.27        15.12 o                         
  16 -10   1         61.19         59.33        18.55 o                         
  17 -10   1         18.97         21.92        10.33 o                         
 -17  -9   1        466.44        474.46        20.34 o                         
 -16  -9   1        626.22        726.68        29.72 o                         
 -15  -9   1       1252.61       1310.79        53.86 o                         
 -14  -9   1        219.22        246.97         9.79 o                         
 -13  -9   1        156.93        161.02        13.15 o                         
 -12  -9   1       1637.40       1600.23        15.09 o                         
 -11  -9   1        182.65        171.59         8.58 o                         
 -10  -9   1         98.17         91.61         8.45 o                         
  -9  -9   1       1606.63       1486.72        18.56 o                         
  -8  -9   1       2903.55       2670.65        32.58 o                         
  -7  -9   1         35.99         42.53         7.99 o                         
  -6  -9   1        467.55        402.92        11.05 o                         
  -5  -9   1        857.58        714.67        10.97 o                         
  -4  -9   1        616.63        680.34        18.07 o                         
  -3  -9   1        798.32        840.19        11.45 o                         
  -2  -9   1       1509.44       1318.71        32.02 o                         
  -1  -9   1        531.76        490.06        23.66 o                         
   0  -9   1       1569.51       1642.18        77.84 o                         
   1  -9   1       6290.50       5549.78       269.59 o                         
   2  -9   1        624.63        515.81        12.94 o                         
   3  -9   1        290.40        278.40         8.00 o                         
   4  -9   1        204.92        146.92         8.59 o                         
   5  -9   1        795.47        789.45        12.28 o                         
   6  -9   1        190.17        206.17        10.51 o                         
   7  -9   1        724.20        620.63        12.16 o                         
   8  -9   1       1502.04       1498.75        16.58 o                         
   9  -9   1        741.58        705.97        12.32 o                         
  10  -9   1        787.71        776.75        12.72 o                         
  11  -9   1        126.42        117.74        10.54 o                         
  12  -9   1        976.12        866.51        24.89 o                         
  13  -9   1       1171.98       1087.27        34.91 o                         
  14  -9   1        668.18        657.61        22.86 o                         
  15  -9   1         53.23         54.73        10.37 o                         
  16  -9   1         53.50         59.82        13.65 o                         
  17  -9   1        449.09        464.77        17.60 o                         
 -17  -8   1        441.08        474.89        21.50 o                         
 -16  -8   1        130.35        118.07        18.66 o                         
 -15  -8   1        366.95        367.41        15.58 o                         
 -14  -8   1        321.33        350.72        14.07 o                         
 -13  -8   1       1189.42       1162.06        30.24 o                         
 -12  -8   1        499.94        467.39         9.75 o                         
 -11  -8   1        488.44        451.66         9.56 o                         
 -10  -8   1        795.27        781.71        11.53 o                         
  -9  -8   1        662.36        584.41        11.21 o                         
  -8  -8   1       2118.45       1873.25        15.71 o                         
  -7  -8   1       3166.26       3082.61        35.14 o                         
  -6  -8   1       2712.51       2588.77        16.43 o                         
  -5  -8   1        325.10        328.83         8.47 o                         
  -4  -8   1        697.75        615.33        11.08 o                         
  -3  -8   1       1227.55       1268.36        19.58 o                         
  -2  -8   1         61.48         77.61        13.49 o                         
  -1  -8   1       2104.04       1883.72        42.18 o                         
   0  -8   1       1829.03       1719.02        50.44 o                         
   1  -8   1       1606.04       1522.52        54.46 o                         
   2  -8   1       1827.99       1876.60        23.54 o                         
   3  -8   1       3638.83       3703.87        42.93 o                         
   4  -8   1       5700.69       5478.73        47.79 o                         
   5  -8   1       7553.51       7672.36        94.36 o                         
   6  -8   1       2964.57       2641.39        30.50 o                         
   7  -8   1       1606.98       1597.80        17.90 o                         
   8  -8   1        190.41        192.62         8.40 o                         
   9  -8   1        515.13        473.34        13.39 o                         
  10  -8   1        285.35        281.48         9.52 o                         
  11  -8   1       1231.10       1094.52        17.70 o                         
  12  -8   1         31.02         28.91         8.47 o                         
  13  -8   1        394.70        402.73        11.98 o                         
  14  -8   1        174.68        164.77        10.53 o                         
  15  -8   1        472.23        493.65        17.11 o                         
  16  -8   1        109.29         88.71        15.42 o                         
  17  -8   1        113.56         93.84        12.96 o                         
 -18  -7   1        240.23        200.45        11.91 o                         
 -17  -7   1        104.14        112.58        18.65 o                         
 -16  -7   1        652.11        634.57        66.24 o                         
 -15  -7   1         77.67         74.57         8.40 o                         
 -14  -7   1         14.85         23.30         8.62 o                         
 -13  -7   1        102.74         95.20         9.07 o                         
 -12  -7   1        437.38        438.99         9.41 o                         
 -11  -7   1        351.59        327.29         8.18 o                         
 -10  -7   1        802.05        799.90        10.80 o                         
  -9  -7   1       3834.12       3689.58        39.76 o                         
  -8  -7   1       1103.66       1066.33        14.80 o                         
  -7  -7   1        384.18        358.72         8.29 o                         
  -6  -7   1        779.01        621.19        16.37 o                         
  -5  -7   1       2934.27       2586.94        28.77 o                         
  -4  -7   1       2458.65       2328.78        13.52 o                         
  -3  -7   1        137.21        157.98         7.19 o                         
  -2  -7   1       2355.34       2152.99        73.93 o                         
  -1  -7   1        482.52        493.23        12.09 o                         
   0  -7   1        624.92        617.79        27.95 o                         
   1  -7   1       1545.60       1501.64        33.18 o                         
   2  -7   1       5772.39       5320.59       167.16 o                         
   3  -7   1       3700.77       3563.04        52.53 o                         
   4  -7   1       1408.81       1352.80        47.35 o                         
   5  -7   1        386.24        369.28        13.26 o                         
   6  -7   1         42.12         42.61         7.00 o                         
   7  -7   1       1152.24       1182.61        28.02 o                         
   8  -7   1        518.11        395.01        12.17 o                         
   9  -7   1        251.49        250.61         8.45 o                         
  10  -7   1       1784.21       1610.66        20.84 o                         
  11  -7   1        286.03        278.68         8.97 o                         
  12  -7   1       2465.08       2379.73        49.83 o                         
  13  -7   1         13.62          6.75         9.39 o                         
  14  -7   1        724.73        738.11        18.39 o                         
  15  -7   1        295.87        296.76         9.90 o                         
  16  -7   1        282.19        291.25        18.17 o                         
  17  -7   1        392.28        381.68        14.40 o                         
 -18  -6   1         27.01         10.64        13.28 o                         
 -17  -6   1        390.35        416.86        18.81 o                         
 -16  -6   1        450.33        485.33        18.16 o                         
 -15  -6   1       1456.22       1457.32        40.35 o                         
 -14  -6   1         59.35         68.81         7.71 o                         
 -13  -6   1       3012.52       2872.45        37.67 o                         
 -12  -6   1         80.70         66.76         9.01 o                         
 -11  -6   1        128.84        139.86         7.07 o                         
 -10  -6   1         62.64         51.38         6.79 o                         
  -9  -6   1       1356.19       1193.53        16.59 o                         
  -8  -6   1       9864.33       9905.06        51.30 o                         
  -7  -6   1       6010.11       5946.91        54.57 o                         
  -6  -6   1       3188.61       3212.48        27.20 o                         
  -5  -6   1        397.72        308.67         7.58 o                         
  -4  -6   1        390.92        341.53         7.81 o                         
  -3  -6   1       5639.04       5566.75        51.06 o                         
  -2  -6   1       6139.21       5376.63        87.36 o                         
  -1  -6   1        385.01        401.66        19.82 o                         
   0  -6   1       4276.79       3858.54        80.50 o                         
   1  -6   1       1188.78       1264.94        16.85 o                         
   2  -6   1        995.10       1044.73        14.73 o                         
   3  -6   1       4085.39       3880.46        52.43 o                         
   4  -6   1       1075.54       1202.60        34.99 o                         
   5  -6   1       4035.93       3982.48        34.20 o                         
   6  -6   1       1254.95       1098.53        64.39 o                         
   7  -6   1         19.29         51.88         7.05 o                         
   8  -6   1       1207.82       1164.81        16.42 o                         
   9  -6   1       1862.33       1980.76        28.86 o                         
  10  -6   1        782.57        694.92        13.17 o                         
  11  -6   1       1131.63       1047.81        16.53 o                         
  12  -6   1        257.61        249.74         8.51 o                         
  13  -6   1        204.79        209.88         9.56 o                         
  14  -6   1        808.55        817.94        21.91 o                         
  15  -6   1        185.93        187.65         9.48 o                         
  16  -6   1        692.42        681.50        36.11 o                         
  17  -6   1        423.77        412.45        16.23 o                         
  18  -6   1        336.36        289.29        15.28 o                         
 -18  -5   1        200.87        168.83        17.49 o                         
 -17  -5   1        613.42        607.59        23.48 o                         
 -16  -5   1       1306.40       1303.67        34.30 o                         
 -15  -5   1        224.46        201.78        10.13 o                         
 -14  -5   1        624.69        584.33        17.60 o                         
 -13  -5   1        669.10        684.75        13.30 o                         
 -12  -5   1        773.42        802.10        12.90 o                         
 -11  -5   1        519.69        507.49         8.32 o                         
 -10  -5   1       3265.50       3249.77        21.75 o                         
  -9  -5   1       9947.84       9932.91        58.18 o                         
  -8  -5   1       2049.30       2051.60        17.14 o                         
  -7  -5   1        259.45        252.79         6.95 o                         
  -6  -5   1        838.80        956.74        12.26 o                         
  -5  -5   1       1298.91       1083.24        14.05 o                         
  -4  -5   1       5718.77       5357.35        41.13 o                         
  -3  -5   1      13464.27      12695.39       148.33 o                         
  -2  -5   1      41022.02      41390.53       183.17 o                         
  -1  -5   1       9939.00       9103.59       117.05 o                         
   0  -5   1         86.82         98.81         5.88 o                         
   1  -5   1       1882.24       1826.50        61.98 o                         
   2  -5   1      15414.69      13852.08       624.37 o                         
   3  -5   1      12632.08      11773.88       164.67 o                         
   4  -5   1        830.00        716.90        13.08 o                         
   5  -5   1        932.18        794.63        18.28 o                         
   6  -5   1       1291.75       1233.11        31.01 o                         
   7  -5   1       6180.92       6415.60       172.11 o                         
   8  -5   1        557.29        550.58        10.20 o                         
   9  -5   1       1163.95       1210.87        13.39 o                         
  10  -5   1       3634.84       3252.65        42.04 o                         
  11  -5   1       1259.33       1202.38        25.27 o                         
  12  -5   1        710.21        699.26        12.75 o                         
  13  -5   1        113.55        101.16         9.74 o                         
  14  -5   1       1657.65       1736.77        34.12 o                         
  15  -5   1        108.27        124.13        10.39 o                         
  16  -5   1        783.76        805.67        27.66 o                         
  17  -5   1        467.74        452.81        19.69 o                         
  18  -5   1        247.49        224.28        23.24 o                         
 -18  -4   1         67.07         51.53        13.00 o                         
 -17  -4   1        227.77        243.49        14.87 o                         
 -16  -4   1          8.71         14.67         9.00 o                         
 -15  -4   1       1168.28       1152.34        23.67 o                         
 -14  -4   1       1483.77       1542.87        28.34 o                         
 -13  -4   1        792.91        776.19        10.64 o                         
 -12  -4   1         14.77         14.39         6.88 o                         
 -11  -4   1        853.87        863.28        10.88 o                         
 -10  -4   1        552.54        516.53         8.08 o                         
  -9  -4   1        692.31        646.19         7.75 o                         
  -8  -4   1       5313.50       5056.02        49.44 o                         
  -7  -4   1       3559.81       3602.37        36.16 o                         
  -6  -4   1        470.10        425.13         6.54 o                         
  -5  -4   1       7627.92       7548.12        52.48 o                         
  -4  -4   1       6155.86       5623.81       122.46 o                         
  -3  -4   1      11809.96      11782.35        91.79 o                         
  -1  -4   1      30333.33      30116.73       340.06 o                         
   0  -4   1       4588.61       4255.55        22.42 o                         
   1  -4   1       1187.35        968.82        42.78 o                         
   2  -4   1      13057.95      12609.32       425.51 o                         
   3  -4   1       4202.42       3931.38        85.26 o                         
   4  -4   1       4041.89       3772.37       543.07 o                         
   5  -4   1        165.39        189.35        12.26 o                         
   6  -4   1       3542.93       3175.99        51.22 o                         
   7  -4   1        883.06        776.11         9.73 o                         
   8  -4   1        210.14        224.95         6.06 o                         
   9  -4   1       1941.21       1942.74        15.68 o                         
  10  -4   1        658.71        641.48         9.73 o                         
  11  -4   1        813.77        774.49        15.56 o                         
  12  -4   1        357.77        322.96         9.53 o                         
  13  -4   1        149.87        136.36        10.49 o                         
  14  -4   1        431.41        437.98        11.69 o                         
  15  -4   1       1344.03       1415.51        35.78 o                         
  16  -4   1         23.25         25.66        15.66 o                         
  17  -4   1        306.57        346.88        40.15 o                         
  18  -4   1        100.43         91.98        12.41 o                         
 -18  -3   1         15.15         -5.48        23.45 o                         
 -17  -3   1        397.88        399.88        23.20 o                         
 -16  -3   1       1770.59       1723.66        17.75 o                         
 -15  -3   1        155.12        175.35        10.42 o                         
 -14  -3   1       1570.91       1555.34        27.20 o                         
 -13  -3   1        548.63        530.95         9.47 o                         
 -12  -3   1        614.68        577.27         9.64 o                         
 -11  -3   1        421.95        392.20         9.94 o                         
 -10  -3   1        706.00        676.62        18.17 o                         
  -9  -3   1        768.40        606.17         7.58 o                         
  -8  -3   1       6238.44       6233.22        52.77 o                         
  -7  -3   1         33.16         36.24         4.98 o                         
  -6  -3   1       1181.16       1173.40         8.89 o                         
  -5  -3   1       5351.27       4987.92        39.67 o                         
  -4  -3   1       1484.80       1315.71        24.22 o                         
  -3  -3   1       1679.71       1651.56        32.88 o                         
  -2  -3   1       6444.63       5996.47        41.31 o                         
  -1  -3   1        790.12        588.82         7.93 o                         
   0  -3   1       8225.41       8270.69        94.56 o                         
   1  -3   1      16270.96      15091.17       563.16 o                         
   2  -3   1      10592.03       9562.54        39.41 o                         
   4  -3   1      12511.56      12288.96       101.07 o                         
   5  -3   1        482.54        525.80        13.91 o                         
   6  -3   1        968.84        951.00        22.87 o                         
   7  -3   1       6026.16       5497.94        61.41 o                         
   8  -3   1         98.81        103.63         5.55 o                         
   9  -3   1       1070.94       1125.58        10.94 o                         
  10  -3   1       3595.49       3415.08        36.81 o                         
  11  -3   1        202.45        215.02         6.85 o                         
  12  -3   1         37.80         32.73         8.24 o                         
  13  -3   1         59.82         76.25         9.72 o                         
  14  -3   1       1206.57       1205.49        19.57 o                         
  15  -3   1       2190.82       2222.40        46.61 o                         
  16  -3   1        436.59        447.00        19.61 o                         
  17  -3   1        466.19        475.15        22.59 o                         
  18  -3   1        113.27        126.95        13.97 o                         
 -19  -2   1        105.44        106.76        12.33 o                         
 -18  -2   1         88.04         81.77        15.69 o                         
 -17  -2   1          5.86          7.73        19.52 o                         
 -16  -2   1        818.20        792.45        17.35 o                         
 -15  -2   1         38.97         30.27        10.38 o                         
 -14  -2   1         84.35         80.13        10.04 o                         
 -13  -2   1        843.88        814.44        14.22 o                         
 -12  -2   1         79.54         76.40         7.01 o                         
 -11  -2   1        842.20        772.31        16.89 o                         
 -10  -2   1       1280.50       1236.75        19.26 o                         
  -9  -2   1       1013.70       1070.61        31.12 o                         
  -8  -2   1       6007.03       5771.94        54.67 o                         
  -7  -2   1        788.63        813.40         7.92 o                         
  -6  -2   1       4500.10       4528.41        37.80 o                         
  -5  -2   1       2596.96       2578.71        20.41 o                         
  -4  -2   1      11982.96      10666.23      1123.51 o                         
  -3  -2   1       6581.98       6202.90        46.00 o                         
  -2  -2   1         39.59         35.07         8.40 o                         
  -1  -2   1      18189.37      17472.03        83.68 o                         
   0  -2   1       5000.42       5181.45        32.46 o                         
   1  -2   1      17765.96      16895.48       240.80 o                         
   3  -2   1       1262.38       1142.63        46.37 o                         
   4  -2   1      15404.33      17795.18      2856.32 o                         
   5  -2   1       6618.50       6611.38        72.23 o                         
   6  -2   1       9439.17       8987.67        43.90 o                         
   7  -2   1       6576.60       6513.96        50.21 o                         
   8  -2   1       1259.55       1270.86        19.59 o                         
   9  -2   1       1934.85       1769.13        33.12 o                         
  10  -2   1        858.52        793.02        10.38 o                         
  11  -2   1       2236.74       2223.93        36.05 o                         
  12  -2   1        463.85        439.25         9.85 o                         
  13  -2   1         83.62         74.92         7.93 o                         
  14  -2   1        650.24        660.13        12.52 o                         
  15  -2   1        612.06        617.37        14.24 o                         
  16  -2   1        144.26        154.57        11.97 o                         
  17  -2   1        590.89        608.08        42.95 o                         
  18  -2   1        367.52        351.23        17.09 o                         
 -19  -1   1        687.35        547.08        18.23 o                         
 -18  -1   1        749.30        667.19        21.16 o                         
 -17  -1   1        122.04        142.44        22.57 o                         
 -16  -1   1        998.55        973.91        26.19 o                         
 -15  -1   1         80.50         85.58        11.75 o                         
 -14  -1   1       1205.75       1185.98        16.82 o                         
 -13  -1   1        427.47        442.12        18.82 o                         
 -12  -1   1        720.55        659.38        19.72 o                         
 -11  -1   1        542.44        554.09        10.74 o                         
 -10  -1   1       1117.58       1174.78        15.74 o                         
  -9  -1   1       1563.43       1673.65        18.81 o                         
  -8  -1   1        433.14        438.10         7.95 o                         
  -7  -1   1      11657.66      11989.00        78.97 o                         
  -6  -1   1       4569.18       4549.76        24.27 o                         
  -5  -1   1       2547.76       2464.37        34.91 o                         
  -4  -1   1      22775.04      22969.77       424.52 o                         
  -3  -1   1       4957.19       4847.32        90.12 o                         
  -2  -1   1       2105.50       1922.69        64.63 o                         
  -1  -1   1        165.41        215.49         5.58 o                         
   0  -1   1       9878.59       9693.73       221.58 o                         
   2  -1   1      13939.12      11954.78       166.04 o                         
   3  -1   1       4116.04       3620.03        47.32 o                         
   4  -1   1        974.67        930.35        21.45 o                         
   5  -1   1       4120.71       4170.66        25.00 o                         
   6  -1   1        411.49        433.96         6.32 o                         
   7  -1   1       4376.92       4161.94        28.43 o                         
   8  -1   1        200.88        208.31        11.05 o                         
   9  -1   1       1427.25       1447.17        21.91 o                         
  10  -1   1       3993.71       4039.19        34.00 o                         
  11  -1   1         18.11         34.00         7.56 o                         
  12  -1   1        122.41        119.53         9.74 o                         
  13  -1   1        258.94        260.50        12.68 o                         
  14  -1   1       2071.72       2030.55        29.67 o                         
  15  -1   1       1264.27       1293.92        23.78 o                         
  16  -1   1        427.97        424.19        18.86 o                         
  17  -1   1        759.33        838.48        41.10 o                         
  18  -1   1        172.73        153.87        24.03 o                         
 -19   0   1         25.71         16.23        13.70 o                         
 -18   0   1        144.32        123.73        26.45 o                         
 -17   0   1        421.44        440.74        38.89 o                         
 -16   0   1       2414.72       2388.80        47.30 o                         
 -15   0   1        200.83        206.23        10.89 o                         
 -14   0   1        110.14         95.73        10.83 o                         
 -13   0   1       2327.96       2407.28        44.49 o                         
 -12   0   1         64.37         67.79         7.05 o                         
 -11   0   1        677.09        649.70        12.00 o                         
 -10   0   1       2080.81       2200.69        21.61 o                         
  -9   0   1       1199.21       1163.14        16.07 o                         
  -8   0   1         92.92        139.08         6.34 o                         
  -7   0   1         10.29          8.96         4.20 o                         
  -6   0   1         70.32         96.10         4.21 o                         
  -5   0   1       9149.92       9131.45        75.07 o                         
  -4   0   1      19433.17      19798.33       234.64 o                         
  -3   0   1      30046.67      30943.98       538.85 o                         
  -2   0   1        350.44        315.88        10.51 o                         
  -1   0   1      35345.03      36485.55       814.38 o                         
   0   0   1        211.55        298.89         8.85 o                         
   2   0   1       1619.32       1821.13        15.09 o                         
   3   0   1         67.35         87.13        12.69 o                         
   4   0   1       1488.48       1354.36        22.45 o                         
   5   0   1          4.09          4.38         3.78 o                         
   6   0   1       1565.16       1600.49        20.37 o                         
   7   0   1       4539.86       4242.32        46.72 o                         
   8   0   1         66.21         52.29         4.79 o                         
   9   0   1       3339.87       3205.85        33.91 o                         
  10   0   1       3044.71       3136.25        45.10 o                         
  11   0   1       3497.49       3433.22        59.36 o                         
  12   0   1        377.51        365.66         9.68 o                         
  13   0   1       1215.97       1281.16        20.17 o                         
  14   0   1        690.39        723.34        15.45 o                         
  15   0   1        455.61        439.45        15.27 o                         
  16   0   1        114.22        119.27        11.95 o                         
  17   0   1         97.94        125.60        20.61 o                         
  18   0   1        761.47        788.13        35.62 o                         
 -19   1   1        590.40        536.33        19.71 o                         
 -18   1   1        855.57        820.56        34.04 o                         
 -17   1   1        217.28        249.25        35.20 o                         
 -16   1   1        707.15        690.12        18.68 o                         
 -15   1   1         72.13         57.73        13.41 o                         
 -14   1   1       1024.08       1021.05        14.89 o                         
 -13   1   1        398.37        410.66        12.42 o                         
 -12   1   1       1491.55       1453.40        18.54 o                         
 -11   1   1        411.44        429.79        12.11 o                         
 -10   1   1       1388.94       1403.99        22.56 o                         
  -9   1   1       3315.04       3440.39        38.19 o                         
  -8   1   1        661.58        692.12         9.67 o                         
  -7   1   1      11495.09      12030.31        55.35 o                         
  -6   1   1       4143.54       4258.78        56.81 o                         
  -5   1   1       3515.10       3426.86        30.74 o                         
  -4   1   1      22688.74      23115.46       290.44 o                         
  -3   1   1       5180.90       5162.86        58.03 o                         
  -2   1   1       1774.01       1611.08        35.15 o                         
  -1   1   1        139.22        193.89         4.82 o                         
   0   1   1       9497.83       9482.72       209.82 o                         
   1   1   1        402.26        446.96        11.91 o                         
   3   1   1       2502.29       2286.53        42.79 o                         
   4   1   1       1312.14       1291.07        26.35 o                         
   5   1   1       4242.24       4241.61        52.41 o                         
   6   1   1        327.23        339.65         5.95 o                         
   7   1   1       4557.70       4330.96        30.53 o                         
   8   1   1        137.01        133.14         5.39 o                         
   9   1   1       1806.62       1833.77        29.94 o                         
  10   1   1       3946.28       3954.42        65.77 o                         
  11   1   1         10.72         11.12         8.43 o                         
  12   1   1        170.61        164.02         9.22 o                         
  13   1   1        271.68        282.05        12.75 o                         
  14   1   1       2394.08       2478.33        28.05 o                         
  15   1   1       1186.60       1212.04        20.45 o                         
  16   1   1        440.15        505.09        16.81 o                         
  17   1   1        877.31        936.35        58.23 o                         
  18   1   1        171.59        169.81        31.99 o                         
 -19   2   1        137.60         99.41        10.74 o                         
 -18   2   1        148.39        132.86        17.62 o                         
 -17   2   1        116.38        119.22        22.26 o                         
 -16   2   1        425.58        438.70        16.90 o                         
 -15   2   1          3.18          2.05        13.03 o                         
 -14   2   1         92.04         81.61        10.11 o                         
 -13   2   1        467.38        452.86        12.86 o                         
 -12   2   1        114.67        111.61         7.81 o                         
 -11   2   1        831.32        785.10        11.13 o                         
 -10   2   1       1583.85       1596.80        22.32 o                         
  -9   2   1        523.69        566.99         8.64 o                         
  -8   2   1       6811.50       6590.25        67.27 o                         
  -7   2   1        786.44        837.98         8.97 o                         
  -6   2   1       6668.78       6922.00        51.68 o                         
  -5   2   1       1631.43       1638.37        17.97 o                         
  -4   2   1      10146.07      10189.43       176.26 o                         
  -3   2   1       6987.65       6678.94        77.51 o                         
  -2   2   1        167.31        167.78        11.70 o                         
  -1   2   1      17369.84      19068.28       593.71 o                         
   0   2   1       5241.03       5942.58        70.58 o                         
   1   2   1      18194.80      18620.42       247.93 o                         
   2   2   1       4606.67       5107.93       169.24 o                         
   3   2   1       1186.34       1328.15        23.39 o                         
   4   2   1      13549.45      13303.65       219.82 o                         
   5   2   1       6775.07       6861.50        54.36 o                         
   6   2   1       8853.01       8624.93        70.66 o                         
   7   2   1       6121.39       6053.86       112.47 o                         
   8   2   1        991.69       1053.96        14.09 o                         
   9   2   1       2222.68       2227.14        26.30 o                         
  10   2   1        558.03        525.91        15.87 o                         
  11   2   1       2190.88       2231.59        26.03 o                         
  12   2   1        327.18        309.03         8.94 o                         
  13   2   1         72.10         69.55         8.51 o                         
  14   2   1        304.82        322.59        19.44 o                         
  15   2   1        860.19        890.93        29.92 o                         
  16   2   1        112.77        133.40        19.35 o                         
  17   2   1        453.39        454.12        31.51 o                         
  18   2   1       1010.04        857.34        28.56 o                         
 -19   3   1        119.95        103.56         9.86 o                         
 -18   3   1         63.74         66.13        16.96 o                         
 -17   3   1        465.23        405.37        24.92 o                         
 -16   3   1       1085.96       1064.28        40.70 o                         
 -15   3   1         85.94         98.17        17.97 o                         
 -14   3   1       1520.46       1569.17        30.09 o                         
 -13   3   1        476.12        480.19        12.70 o                         
 -12   3   1        625.52        604.04        17.83 o                         
 -11   3   1        569.18        557.90        13.89 o                         
 -10   3   1        330.35        326.22         9.23 o                         
  -9   3   1       1011.52        940.73        16.02 o                         
  -8   3   1       6483.54       6816.47        50.49 o                         
  -7   3   1         17.30         21.92         5.10 o                         
  -6   3   1        834.68        845.33         9.95 o                         
  -5   3   1       5814.00       5788.96        68.41 o                         
  -4   3   1       1664.43       1609.67        11.42 o                         
  -3   3   1       1315.91       1426.96        21.72 o                         
  -2   3   1       7254.08       7269.58       268.28 o                         
  -1   3   1        870.72        736.61        12.35 o                         
   0   3   1       8468.00       9170.22       100.46 o                         
   1   3   1      15413.64      16081.96        49.27 o                         
   2   3   1      12539.99      12448.53       132.00 o                         
   3   3   1       9750.60       8672.18       609.63 o                         
   4   3   1      11673.69      11791.64       103.58 o                         
   5   3   1        589.68        623.38         9.35 o                         
   6   3   1        859.15        878.00        15.07 o                         
   7   3   1       6368.41       6324.61        57.66 o                         
   8   3   1         25.65         34.13         5.24 o                         
   9   3   1       1552.17       1709.03        32.80 o                         
  10   3   1       2873.46       2898.95        32.13 o                         
  11   3   1        100.91        124.19         8.39 o                         
  12   3   1         78.49         94.97        10.23 o                         
  13   3   1        105.10        126.27        11.96 o                         
  14   3   1        937.08        923.19        21.14 o                         
  15   3   1       1905.96       1915.37        25.02 o                         
  16   3   1        586.41        625.89        21.21 o                         
  17   3   1        599.32        599.41        24.62 o                         
  18   3   1        112.65        122.40        15.54 o                         
 -18   4   1        165.30        130.89        22.13 o                         
 -17   4   1        304.87        245.03        29.83 o                         
 -16   4   1        119.75        125.27        19.67 o                         
 -15   4   1       1119.41       1128.50        19.62 o                         
 -14   4   1       1423.71       1531.59        29.02 o                         
 -13   4   1        115.51        125.85        13.49 o                         
 -12   4   1         49.67         71.36        11.02 o                         
 -11   4   1        570.05        581.40        10.46 o                         
 -10   4   1        821.06        861.13        12.17 o                         
  -9   4   1        655.27        668.29        12.59 o                         
  -8   4   1       5648.67       5736.28        46.92 o                         
  -7   4   1       4267.05       4638.73        35.86 o                         
  -6   4   1        973.22       1015.77        14.80 o                         
  -5   4   1       5922.16       6418.92        51.42 o                         
  -4   4   1       6975.73       7376.67        70.17 o                         
  -3   4   1      12574.49      13299.32       292.26 o                         
  -2   4   1       2298.45       2447.23        87.47 o                         
  -1   4   1      29057.27      31735.01       251.96 o                         
   0   4   1       3758.77       3500.81        61.49 o                         
   1   4   1       1127.59       1020.78        16.11 o                         
   2   4   1      10387.43      10719.29       206.09 o                         
   3   4   1       5790.45       5917.52        56.08 o                         
   4   4   1       5162.64       5229.48        15.94 o                         
   5   4   1         41.29         42.29         4.95 o                         
   6   4   1       3841.23       3667.45        41.16 o                         
   7   4   1       1082.43       1035.40        29.03 o                         
   8   4   1         54.74         51.76         5.93 o                         
   9   4   1       1324.54       1418.08        17.27 o                         
  10   4   1       1157.00       1197.86        30.78 o                         
  11   4   1       1069.69       1108.04        13.87 o                         
  12   4   1        544.10        531.22        11.66 o                         
  13   4   1        430.83        443.21        13.56 o                         
  14   4   1        897.44        911.15        21.30 o                         
  15   4   1       1072.12       1219.34        21.85 o                         
  16   4   1         52.49         67.42        34.78 o                         
  17   4   1        316.59        348.53        38.26 o                         
  18   4   1        376.94        369.47        22.97 o                         
 -18   5   1        153.58        149.86        16.18 o                         
 -17   5   1        826.41        747.15        49.01 o                         
 -16   5   1       1028.28        963.39        52.69 o                         
 -15   5   1         96.35         87.16        14.54 o                         
 -14   5   1        875.95        906.28        22.07 o                         
 -13   5   1        618.84        683.46        16.62 o                         
 -12   5   1        190.38        200.60        12.28 o                         
 -11   5   1        234.10        245.99        11.70 o                         
 -10   5   1       2761.09       2915.26        27.27 o                         
  -9   5   1       8162.38       8650.86        67.86 o                         
  -8   5   1       2190.77       2391.17        16.48 o                         
  -7   5   1        344.97        339.83        17.16 o                         
  -6   5   1       1003.48       1225.81        13.15 o                         
  -5   5   1       1431.94       1349.80        12.80 o                         
  -4   5   1       5368.57       5708.26        55.97 o                         
  -3   5   1      13987.54      13061.84       434.89 o                         
  -2   5   1      38335.46      38631.38       662.52 o                         
  -1   5   1      10297.65      10295.51       145.06 o                         
   0   5   1         24.76         23.93         6.86 o                         
   1   5   1       2768.68       2932.66        67.56 o                         
   2   5   1      12456.58      12463.36        55.50 o                         
   3   5   1      12792.49      13380.50       210.22 o                         
   4   5   1       1302.80       1326.12        13.97 o                         
   5   5   1        961.06        920.89        14.44 o                         
   6   5   1       1068.25       1058.00        36.60 o                         
   7   5   1       4980.42       5386.50        55.60 o                         
   8   5   1       1039.31       1138.01        17.35 o                         
   9   5   1        674.75        801.93        21.01 o                         
  10   5   1       4200.57       4268.28        38.45 o                         
  11   5   1        927.39        942.83        14.63 o                         
  12   5   1        838.91        876.52        15.22 o                         
  13   5   1         32.75         17.93        13.40 o                         
  14   5   1       1945.91       2077.76        37.90 o                         
  15   5   1        203.72        208.90        18.98 o                         
  16   5   1        698.43        625.03        28.37 o                         
  17   5   1        729.17        716.27        40.05 o                         
  18   5   1        250.10        235.32        50.96 o                         
 -18   6   1          7.85          7.62        17.28 o                         
 -17   6   1        281.87        296.46        21.67 o                         
 -16   6   1        358.67        376.33        36.94 o                         
 -15   6   1       1184.47       1180.79        36.21 o                         
 -14   6   1          7.59          8.47        19.57 o                         
 -13   6   1       2673.05       2677.89        72.28 o                         
 -12   6   1         45.39         26.02        12.17 o                         
 -11   6   1        162.43        192.72        12.23 o                         
 -10   6   1         81.53         89.20        11.28 o                         
  -9   6   1       1629.16       1600.08        75.98 o                         
  -8   6   1       8928.08       9851.69       114.19 o                         
  -7   6   1       6743.08       7538.73        98.91 o                         
  -6   6   1       1907.85       2169.25        23.95 o                         
  -5   6   1        380.17        339.58         9.01 o                         
  -4   6   1        716.80        714.78        24.72 o                         
  -3   6   1       4905.87       5014.14       101.82 o                         
  -2   6   1       5932.56       6053.65       112.28 o                         
  -1   6   1        883.99        960.52        19.74 o                         
   0   6   1       3897.12       3873.69        44.82 o                         
   1   6   1       1558.40       1641.47        29.56 o                         
   2   6   1        628.66        695.25        16.53 o                         
   3   6   1       5145.90       5465.30       104.73 o                         
   4   6   1        819.91       1009.72        17.15 o                         
   5   6   1       4243.28       4692.14        63.00 o                         
   6   6   1       1065.72        998.54        10.96 o                         
   7   6   1         60.36         92.88         8.60 o                         
   8   6   1        879.43        915.79        19.41 o                         
   9   6   1       1202.29       1447.79        35.18 o                         
  10   6   1        598.06        609.69        16.79 o                         
  11   6   1       1983.31       2092.84        33.92 o                         
  12   6   1         80.94         85.44        11.99 o                         
  13   6   1        179.86        173.51        15.71 o                         
  14   6   1        929.82        940.11        45.07 o                         
  15   6   1         17.04         -9.25        24.94 o                         
  16   6   1        541.17        451.07        69.50 o                         
  17   6   1        490.86        451.63        20.45 o                         
  18   6   1        498.51        532.96        22.66 o                         
 -18   7   1        342.92        306.05        23.08 o                         
 -17   7   1          0.47          5.20        17.47 o                         
 -16   7   1        914.83        862.05        45.42 o                         
 -15   7   1          4.78         21.91        17.21 o                         
 -14   7   1         67.90         79.92        27.97 o                         
 -13   7   1        176.22        164.68        24.19 o                         
 -12   7   1        686.78        735.51        27.77 o                         
 -11   7   1        265.21        289.37        13.53 o                         
 -10   7   1        645.56        749.30        28.29 o                         
  -9   7   1       3697.40       4211.36       103.65 o                         
  -8   7   1       1197.22       1283.50        22.81 o                         
  -7   7   1        364.37        387.03        11.35 o                         
  -6   7   1        736.74        640.81        17.35 o                         
  -5   7   1       3822.97       3884.02        38.85 o                         
  -4   7   1       2898.70       2981.07        50.05 o                         
  -3   7   1          0.05          8.43         5.26 o                         
  -2   7   1       2636.12       2711.99        37.78 o                         
  -1   7   1        414.06        442.66        10.93 o                         
   0   7   1        568.85        597.35        11.50 o                         
   1   7   1       1042.66       1035.36        16.57 o                         
   2   7   1       5528.72       5711.97        64.68 o                         
   3   7   1       2254.74       2332.00        26.63 o                         
   4   7   1       2053.68       2382.31        73.25 o                         
   5   7   1        624.19        702.46        18.29 o                         
   6   7   1        137.29        149.88         8.34 o                         
   7   7   1        722.48        765.46        22.81 o                         
   8   7   1        571.97        512.13        21.62 o                         
   9   7   1        524.51        598.20        25.36 o                         
  10   7   1       1283.50       1298.61        30.42 o                         
  11   7   1        169.14        192.98        14.58 o                         
  12   7   1       2555.20       2685.24       132.56 o                         
  13   7   1        124.03        142.56        23.59 o                         
  14   7   1        462.79        493.26        25.54 o                         
  15   7   1         59.14         39.58        20.43 o                         
  16   7   1        641.25        601.53        49.32 o                         
  17   7   1        514.81        435.13        36.52 o                         
  18   7   1        232.76        212.68        15.07 o                         
 -18   8   1        179.29        200.66        16.76 o                         
 -17   8   1        285.48        263.13        57.70 o                         
 -16   8   1        305.55        260.93        28.30 o                         
 -15   8   1        482.75        475.55        38.26 o                         
 -14   8   1        246.75        231.25        34.51 o                         
 -13   8   1       1116.56       1076.12        25.46 o                         
 -12   8   1        718.70        675.23        38.38 o                         
 -11   8   1        817.75        787.04        36.04 o                         
 -10   8   1        699.89        688.40        17.86 o                         
  -9   8   1        632.89        596.95        31.82 o                         
  -8   8   1       2055.49       1876.38        40.46 o                         
  -7   8   1       2047.40       2122.56        45.54 o                         
  -6   8   1       2515.34       2696.65        51.33 o                         
  -5   8   1        132.32        129.51         9.75 o                         
  -4   8   1        484.79        432.18        13.51 o                         
  -3   8   1       1891.65       2147.01        40.83 o                         
  -2   8   1        117.67        148.97         8.46 o                         
  -1   8   1       2862.22       2892.38        23.72 o                         
   0   8   1        958.45        973.34        14.08 o                         
   1   8   1       1274.03       1310.72        23.65 o                         
   2   8   1       1279.41       1441.23        27.45 o                         
   3   8   1       3144.54       3454.80        37.78 o                         
   4   8   1       4534.93       4799.99       121.52 o                         
   5   8   1       5879.92       6580.19       173.27 o                         
   6   8   1       2246.97       2101.27        97.70 o                         
   7   8   1       1752.97       1905.97        68.16 o                         
   8   8   1        521.75        534.44        21.79 o                         
   9   8   1        207.22        193.75        13.55 o                         
  10   8   1        201.87        220.72        12.82 o                         
  11   8   1       1233.68       1222.37        38.28 o                         
  12   8   1         68.59         57.84        15.83 o                         
  13   8   1        510.03        519.23        26.92 o                         
  14   8   1        250.15        241.85        19.07 o                         
  15   8   1        410.32        378.94        25.52 o                         
  16   8   1         29.16          4.32        30.35 o                         
  17   8   1        337.40        340.30        26.03 o                         
 -17   9   1        387.10        350.42        27.30 o                         
 -16   9   1        921.30        837.34       149.65 o                         
 -15   9   1       1471.66       1325.78       169.26 o                         
 -14   9   1        245.37        266.54        28.94 o                         
 -13   9   1        264.82        281.43        23.52 o                         
 -12   9   1       1919.09       1865.95        38.56 o                         
 -11   9   1        339.80        329.15        26.47 o                         
 -10   9   1         70.55         78.22        17.16 o                         
  -9   9   1       1625.45       1652.96        42.74 o                         
  -8   9   1       3091.69       2998.34        59.79 o                         
  -7   9   1         59.64         73.31        10.68 o                         
  -6   9   1        316.98        288.57        17.20 o                         
  -5   9   1       1597.65       1593.95        96.77 o                         
  -4   9   1        194.14        264.61        19.97 o                         
  -3   9   1        217.04        274.93        11.77 o                         
  -2   9   1       1211.29       1152.71        13.03 o                         
  -1   9   1        609.36        629.78        13.85 o                         
   0   9   1       1643.18       1831.56        16.25 o                         
   1   9   1       7116.99       7379.68        94.60 o                         
   2   9   1        922.92        933.57        16.67 o                         
   3   9   1         22.29         34.74        10.97 o                         
   4   9   1         64.51         32.61         8.87 o                         
   5   9   1       1093.62       1180.00        31.88 o                         
   6   9   1        448.55        516.61        17.56 o                         
   7   9   1        980.66        953.17        57.38 o                         
   8   9   1       1579.75       1667.04        67.92 o                         
   9   9   1        801.93        848.54        23.22 o                         
  10   9   1        264.30        278.09        12.21 o                         
  11   9   1        287.20        274.07        16.55 o                         
  12   9   1        850.77        779.70        24.73 o                         
  13   9   1       1110.47       1016.19        42.17 o                         
  14   9   1        320.78        301.27        23.89 o                         
  15   9   1         57.05         69.03        34.67 o                         
  16   9   1        297.37        302.05        30.46 o                         
  17   9   1        269.59        262.42        20.34 o                         
 -17  10   1        234.20        243.24        20.02 o                         
 -16  10   1        529.80        530.64        34.36 o                         
 -15  10   1        643.87        581.08        80.31 o                         
 -14  10   1        602.57        571.98        24.31 o                         
 -13  10   1        478.60        473.29        23.77 o                         
 -12  10   1        634.20        591.69        20.66 o                         
 -11  10   1         87.12         92.55        21.12 o                         
 -10  10   1       2318.38       2413.05        66.04 o                         
  -9  10   1        635.93        612.62        19.33 o                         
  -8  10   1        147.00        120.93        26.34 o                         
  -7  10   1        743.18        714.74        27.57 o                         
  -6  10   1       1373.06       1505.74        30.90 o                         
  -5  10   1       3105.48       3201.49       130.17 o                         
  -4  10   1        262.09        329.43        26.19 o                         
  -3  10   1      10301.98      11249.57       257.65 o                         
  -2  10   1       1215.33       1453.34        20.20 o                         
  -1  10   1       3315.62       3570.68        45.63 o                         
   0  10   1         30.72         41.55         8.81 o                         
   1  10   1       4310.90       4930.85        92.03 o                         
   2  10   1       4420.34       5058.28        77.21 o                         
   3  10   1         80.17        165.32        14.08 o                         
   4  10   1        962.34        895.77        16.21 o                         
   5  10   1        858.59        772.91        33.09 o                         
   6  10   1       2193.39       2389.38        33.01 o                         
   7  10   1         70.92         77.55        25.52 o                         
   8  10   1        728.88        777.60        16.76 o                         
   9  10   1        483.97        510.38        13.85 o                         
  10  10   1        890.89        930.62        20.37 o                         
  11  10   1       1225.47       1216.25        19.89 o                         
  12  10   1        153.31        112.01        23.22 o                         
  13  10   1        204.55        200.73        19.38 o                         
  14  10   1        174.03        144.10        24.08 o                         
  15  10   1        178.13        169.17        19.81 o                         
  16  10   1        158.73        187.80        24.98 o                         
 -17  11   1       1138.81        915.41        19.18 o                         
 -16  11   1        375.24        387.62        28.67 o                         
 -15  11   1       1002.54       1038.51        43.00 o                         
 -14  11   1         34.73         49.43        22.28 o                         
 -13  11   1        531.28        534.32        31.25 o                         
 -12  11   1        227.45        231.91        21.22 o                         
 -11  11   1       1381.57       1319.58        52.94 o                         
 -10  11   1         81.84        106.69        13.82 o                         
  -9  11   1        851.01        796.55        26.01 o                         
  -8  11   1       1354.34       1324.23        31.21 o                         
  -7  11   1        449.77        453.27        15.41 o                         
  -6  11   1       2757.23       2916.00        59.26 o                         
  -5  11   1       3188.35       3335.16       103.44 o                         
  -4  11   1       1553.61       1596.22        61.13 o                         
  -3  11   1       1846.66       1882.28        34.80 o                         
  -2  11   1       1461.83       1332.47        21.31 o                         
  -1  11   1        298.12        293.17        11.45 o                         
   0  11   1         11.45         11.68         9.10 o                         
   1  11   1          3.24          5.38         9.22 o                         
   2  11   1        368.84        323.04        18.56 o                         
   3  11   1       1425.11       1543.84        21.40 o                         
   4  11   1       4408.25       4462.88       116.06 o                         
   5  11   1        377.14        398.14        18.00 o                         
   6  11   1        328.91        359.04        27.39 o                         
   7  11   1       2400.63       2505.30        41.44 o                         
   8  11   1         12.18         -0.92        10.91 o                         
   9  11   1       1816.84       1863.13        46.52 o                         
  10  11   1        978.15       1010.14        33.44 o                         
  11  11   1        251.91        235.09        37.35 o                         
  12  11   1        154.40        142.21        17.75 o                         
  13  11   1         44.27         43.02        21.99 o                         
  14  11   1       1758.59       1722.72        33.90 o                         
  15  11   1        156.46        152.57        22.92 o                         
 -15  12   1         79.31         80.74        16.38 o                         
 -14  12   1        304.65        336.94        24.05 o                         
 -13  12   1        660.40        737.86        30.95 o                         
 -12  12   1        854.37        799.47        24.36 o                         
 -11  12   1        473.92        469.45        23.79 o                         
 -10  12   1        282.74        270.80        14.32 o                         
  -9  12   1        878.14        912.96        35.08 o                         
  -8  12   1        212.62        238.86        14.97 o                         
  -7  12   1       2856.95       2906.59        39.32 o                         
  -6  12   1       1164.07       1161.82        31.55 o                         
  -5  12   1        815.39        832.62        34.06 o                         
  -4  12   1        564.79        666.52        34.41 o                         
  -3  12   1        224.20        223.45        10.77 o                         
  -2  12   1        655.81        681.11        16.45 o                         
  -1  12   1        860.49        842.58        18.82 o                         
   0  12   1        220.41        239.12        12.18 o                         
   1  12   1       1106.24       1311.58        46.03 o                         
   2  12   1       2465.93       2444.77        70.08 o                         
   3  12   1        690.72        716.92        22.85 o                         
   4  12   1          0.80          4.51        10.79 o                         
   5  12   1       2576.11       2547.46        32.85 o                         
   6  12   1        475.19        462.55        31.98 o                         
   7  12   1         98.64         82.14        11.32 o                         
   8  12   1        218.96        234.21        10.71 o                         
   9  12   1       1615.42       1626.97        31.64 o                         
  10  12   1        393.06        365.72        25.73 o                         
  11  12   1         19.05          7.08        17.22 o                         
  12  12   1       1688.23       1765.62        59.23 o                         
  13  12   1        143.20        107.08        33.51 o                         
  14  12   1         52.82         57.12        27.72 o                         
  15  12   1        372.56        410.28        22.66 o                         
 -16  13   1        245.92        193.81        16.65 o                         
 -15  13   1       1070.17       1044.31        26.56 o                         
 -14  13   1        424.85        495.71        23.53 o                         
 -13  13   1        654.07        601.91        28.15 o                         
 -12  13   1        332.99        342.64        29.42 o                         
 -11  13   1        256.41        265.11        22.25 o                         
 -10  13   1         47.42         35.67        16.10 o                         
  -9  13   1        192.85        189.39        14.17 o                         
  -8  13   1        151.00        155.27        17.33 o                         
  -7  13   1       1760.94       1878.98        55.02 o                         
  -6  13   1       2753.74       2928.14        51.81 o                         
  -5  13   1        387.61        395.14        22.32 o                         
  -4  13   1       1556.95       1693.73        49.82 o                         
  -3  13   1       2238.55       2432.28        44.27 o                         
  -2  13   1        544.58        569.70        16.37 o                         
  -1  13   1        128.83        113.59        15.97 o                         
   0  13   1        101.86         92.88        11.94 o                         
   1  13   1       1388.34       1187.90        24.17 o                         
   2  13   1       2174.57       2279.37        74.51 o                         
   3  13   1        536.43        548.72        24.64 o                         
   4  13   1       1439.81       1569.10        29.26 o                         
   5  13   1        180.07        168.91        13.79 o                         
   6  13   1        686.49        664.84        29.84 o                         
   7  13   1       1364.19       1402.58        29.13 o                         
   8  13   1         13.09         -1.55         9.67 o                         
   9  13   1        487.97        518.89        24.01 o                         
  10  13   1        127.73        133.60        19.35 o                         
  11  13   1       4402.32       4368.09       167.50 o                         
  12  13   1        355.22        421.23        58.49 o                         
  13  13   1       1194.33       1260.67        42.89 o                         
  14  13   1        373.16        405.75        29.72 o                         
  15  13   1        367.96        378.35        20.97 o                         
 -16  14   1        289.84        226.27        12.33 o                         
 -14  14   1        753.93        772.08        30.98 o                         
 -13  14   1        421.64        528.95        34.04 o                         
 -12  14   1        239.28        233.02        21.16 o                         
 -11  14   1        319.07        344.78        21.72 o                         
 -10  14   1        249.73        265.10        16.33 o                         
  -9  14   1        172.90        171.77        15.68 o                         
  -8  14   1        702.63        720.53        24.18 o                         
  -7  14   1       1020.44       1020.47        19.75 o                         
  -6  14   1       1021.69       1049.10        15.02 o                         
  -5  14   1        425.42        436.55        11.89 o                         
  -4  14   1       3381.96       3384.39        48.97 o                         
  -3  14   1        788.19        760.84        24.57 o                         
  -2  14   1       3611.43       3648.70        98.78 o                         
  -1  14   1        338.54        331.97        15.35 o                         
   0  14   1       2169.92       2179.63       106.80 o                         
   1  14   1       1656.87       1811.49        90.36 o                         
   2  14   1        427.78        435.65        30.23 o                         
   3  14   1        645.44        658.20        18.41 o                         
   4  14   1        592.69        612.04        25.70 o                         
   5  14   1       2564.15       2453.27        56.77 o                         
   6  14   1       1125.05       1275.20        37.04 o                         
   7  14   1       1272.74       1323.65        31.82 o                         
   8  14   1         40.75         43.53        10.23 o                         
   9  14   1        457.98        458.54        24.37 o                         
  10  14   1        826.95        865.54        24.58 o                         
  11  14   1        142.09        188.44        35.46 o                         
  12  14   1       2117.21       2264.03        83.05 o                         
  13  14   1         52.26         62.36        19.18 o                         
  14  14   1         15.24          5.59        21.82 o                         
  15  14   1        251.06        285.29        15.91 o                         
 -14  15   1        325.92        331.87        23.08 o                         
 -13  15   1        398.47        413.57        20.90 o                         
 -12  15   1        119.75        144.92        18.76 o                         
 -11  15   1       1401.89       1437.14        31.78 o                         
 -10  15   1        352.26        358.89        17.33 o                         
  -9  15   1       1003.05        926.20        57.51 o                         
  -8  15   1         47.89         42.86        17.19 o                         
  -7  15   1        840.51        814.78        24.76 o                         
  -6  15   1       1444.36       1563.60        31.86 o                         
  -5  15   1        331.27        317.86        11.02 o                         
  -4  15   1       2779.92       2905.24        30.18 o                         
  -3  15   1        778.41        862.16        12.87 o                         
  -2  15   1         71.29         75.86         9.21 o                         
  -1  15   1        405.76        406.08        10.82 o                         
   0  15   1       2244.76       2286.12        18.44 o                         
   1  15   1        718.20        704.90        13.66 o                         
   2  15   1        118.76        106.45        10.83 o                         
   3  15   1       1057.21       1065.82        17.73 o                         
   4  15   1       1969.98       2055.63        20.45 o                         
   5  15   1        629.99        636.06        12.93 o                         
   6  15   1        560.91        624.03        13.56 o                         
   7  15   1         79.95         75.90        10.00 o                         
   8  15   1       2624.59       2955.76       138.49 o                         
   9  15   1        763.81        779.26        24.70 o                         
  10  15   1        367.44        388.18        24.05 o                         
  11  15   1        506.64        506.66        33.62 o                         
  12  15   1         19.00         13.70        19.06 o                         
  13  15   1        336.03        398.37        16.91 o                         
  14  15   1         69.49         71.98        20.02 o                         
  15  15   1        162.25        142.80        13.38 o                         
 -14  16   1        369.68        383.83        21.92 o                         
 -13  16   1        469.23        491.86        21.92 o                         
 -12  16   1         79.30         99.70        14.75 o                         
 -11  16   1        142.92        167.18        22.19 o                         
 -10  16   1       1371.13       1458.09        52.95 o                         
  -9  16   1          3.96          2.04        17.09 o                         
  -8  16   1        119.51        110.59        15.60 o                         
  -7  16   1        289.76        316.20        19.63 o                         
  -6  16   1       2295.05       2284.45        38.38 o                         
  -5  16   1        316.26        348.99        18.28 o                         
  -4  16   1        900.56        963.76        19.57 o                         
  -3  16   1        803.90        832.72        14.40 o                         
  -2  16   1        330.19        341.55        11.09 o                         
  -1  16   1       1494.82       1564.50        18.51 o                         
   0  16   1        790.08        834.55        13.25 o                         
   1  16   1        825.28        821.57        13.65 o                         
   2  16   1        133.55        121.49         9.32 o                         
   3  16   1       1276.88       1361.26        20.34 o                         
   4  16   1        471.62        530.75        13.17 o                         
   5  16   1       1800.49       1789.66        31.63 o                         
   6  16   1        156.74        182.04        14.55 o                         
   7  16   1       1537.99       1595.91        34.45 o                         
   8  16   1        761.75        818.59        21.64 o                         
   9  16   1        699.73        730.29        24.20 o                         
  10  16   1        233.04        255.24        23.03 o                         
  11  16   1        213.44        195.73        22.11 o                         
  12  16   1        103.56         88.47        20.39 o                         
  13  16   1         38.76         36.57        22.97 o                         
  14  16   1          3.88         -1.52        13.91 o                         
 -14  17   1        165.61        175.05        14.23 o                         
 -13  17   1        156.46        179.90        22.24 o                         
 -12  17   1         19.39          9.40        10.62 o                         
 -11  17   1        840.40        916.94        19.23 o                         
 -10  17   1        565.61        620.93        25.12 o                         
  -9  17   1        373.06        405.40        22.21 o                         
  -8  17   1         48.03         39.18        14.43 o                         
  -7  17   1        333.38        332.94        15.63 o                         
  -6  17   1        150.62        160.20        15.91 o                         
  -5  17   1        898.18        935.07        19.54 o                         
  -4  17   1       3460.81       3675.81        56.17 o                         
  -3  17   1       5375.36       5757.48        68.58 o                         
  -2  17   1       1981.73       2142.06        27.42 o                         
  -1  17   1         87.18         84.93        10.49 o                         
   0  17   1        646.58        682.17        15.12 o                         
   1  17   1       2995.46       3077.04        29.20 o                         
   2  17   1        499.76        531.26        11.97 o                         
   3  17   1        869.38        881.54        12.54 o                         
   4  17   1        786.14        784.50        15.21 o                         
   5  17   1         98.76         81.12        10.98 o                         
   6  17   1        156.29        198.73        13.89 o                         
   7  17   1         96.01        138.23        21.35 o                         
   8  17   1       2261.67       2435.71        61.39 o                         
   9  17   1       1120.47       1121.72        50.54 o                         
  10  17   1         53.00         59.05        17.06 o                         
  11  17   1         25.09         18.23        23.29 o                         
  12  17   1         65.20         72.24        12.93 o                         
  13  17   1         75.02         61.72        13.30 o                         
 -13  18   1         92.36        100.23        15.28 o                         
 -12  18   1          2.07         23.40        21.50 o                         
 -11  18   1        243.34        262.59        14.41 o                         
 -10  18   1        738.67        809.52        19.98 o                         
  -9  18   1        402.32        459.03        15.76 o                         
  -8  18   1        638.00        668.39        21.86 o                         
  -7  18   1       2005.12       2181.64        49.77 o                         
  -6  18   1        286.06        300.39        27.12 o                         
  -5  18   1        241.22        263.90        12.82 o                         
  -4  18   1        449.87        484.46        13.17 o                         
  -3  18   1       2034.84       2068.97        33.88 o                         
  -2  18   1        250.39        272.34        13.94 o                         
  -1  18   1        333.47        318.69        12.86 o                         
   0  18   1        161.82        173.69        16.18 o                         
   1  18   1       2067.53       2331.54        22.36 o                         
   2  18   1       1787.83       1948.57        19.64 o                         
   3  18   1        302.55        300.10        11.22 o                         
   4  18   1        168.43        167.84        11.20 o                         
   5  18   1        269.52        340.04        13.61 o                         
   6  18   1        498.29        580.63        20.92 o                         
   7  18   1        429.52        503.40        29.05 o                         
   8  18   1        595.01        630.30        36.99 o                         
   9  18   1        276.12        285.68        16.50 o                         
  10  18   1        135.13        148.02        16.80 o                         
  11  18   1        408.87        383.30        26.14 o                         
  12  18   1        153.68        145.14        11.35 o                         
 -12  19   1         17.23          4.53        16.12 o                         
 -11  19   1        611.29        636.45        27.30 o                         
 -10  19   1        415.74        451.79        13.91 o                         
  -9  19   1         85.79        102.51        14.40 o                         
  -8  19   1        359.38        406.73        14.97 o                         
  -7  19   1        382.55        356.40        15.73 o                         
  -6  19   1        929.56        992.02        35.56 o                         
  -5  19   1         87.82         90.42        13.61 o                         
  -4  19   1        285.78        314.45        11.95 o                         
  -3  19   1       1383.80       1521.50        39.33 o                         
  -2  19   1         20.38          7.95        13.97 o                         
  -1  19   1         24.24         36.85        14.69 o                         
   0  19   1        518.27        501.04        17.88 o                         
   1  19   1        365.02        430.68        15.18 o                         
   2  19   1        481.95        529.01        15.12 o                         
   3  19   1        235.73        265.60        15.48 o                         
   4  19   1       1302.10       1473.81        26.05 o                         
   5  19   1        266.43        272.90        13.96 o                         
   6  19   1        999.83        967.25        20.60 o                         
   7  19   1        367.70        373.79        20.72 o                         
   8  19   1        530.80        569.22        20.90 o                         
   9  19   1        325.57        365.57        14.80 o                         
  10  19   1         48.43         45.44        13.54 o                         
  11  19   1         15.51         26.87        10.64 o                         
 -11  20   1        209.70        226.90        17.07 o                         
 -10  20   1         80.35         82.31        21.18 o                         
  -9  20   1        353.17        385.20        26.24 o                         
  -8  20   1        279.64        335.85        16.87 o                         
  -7  20   1        818.82        945.19        18.13 o                         
  -6  20   1        415.00        446.49        18.88 o                         
  -5  20   1        488.21        573.64        17.76 o                         
  -4  20   1        359.92        398.24        17.18 o                         
  -3  20   1        470.35        541.78        15.47 o                         
  -2  20   1        561.13        613.80        20.41 o                         
  -1  20   1         61.83         37.34        14.02 o                         
   0  20   1        788.71        971.51        29.49 o                         
   1  20   1         62.83         81.03        15.22 o                         
   2  20   1        646.01        711.14        18.64 o                         
   3  20   1        546.12        641.36        33.68 o                         
   4  20   1        201.06        255.93        14.44 o                         
   5  20   1        492.69        568.19        15.61 o                         
   6  20   1         18.39         16.19        17.57 o                         
   7  20   1         36.60         24.92        19.61 o                         
   8  20   1        468.79        489.66        22.87 o                         
   9  20   1        297.83        341.02        18.81 o                         
  10  20   1        213.62        225.85        19.29 o                         
  -9  21   1         10.85         10.43        17.18 o                         
  -8  21   1        141.52        195.23        22.87 o                         
  -7  21   1         88.64         85.22        13.15 o                         
  -6  21   1        365.35        423.35        20.16 o                         
  -5  21   1        773.56        814.32        23.12 o                         
  -4  21   1        121.21        147.45        19.58 o                         
  -3  21   1        728.67        784.28        19.49 o                         
  -2  21   1         17.03          7.96        15.34 o                         
  -1  21   1        122.93        118.09        15.95 o                         
   0  21   1        166.96        192.45        16.98 o                         
   1  21   1         81.94        129.11        16.52 o                         
   2  21   1        419.40        477.68        18.58 o                         
   3  21   1        117.07        164.84        14.80 o                         
   4  21   1        620.79        668.63        29.07 o                         
   5  21   1        483.98        566.91        39.94 o                         
   6  21   1         67.59        103.96        18.48 o                         
   7  21   1          6.99         26.02        16.53 o                         
  -6  22   1        180.24        222.48        22.45 o                         
  -5  22   1        240.52        233.51        16.72 o                         
  -4  22   1        666.67        705.04        20.17 o                         
  -3  22   1        522.77        558.26        23.29 o                         
  -2  22   1        122.36        110.36        13.81 o                         
  -1  22   1        163.61        172.65        46.69 o                         
   0  22   1        814.90        923.71        18.31 o                         
   1  22   1        228.70        255.19        15.14 o                         
   2  22   1        285.43        358.41        15.40 o                         
   3  22   1        103.95        119.98        17.62 o                         
   4  22   1        102.17        123.41        24.03 o                         
   5  22   1       1052.18       1184.58        30.35 o                         
   6  22   1         97.02         99.17        20.45 o                         
   7  22   1        217.19        264.32        19.50 o                         
  -5  23   1        124.28        127.42        17.81 o                         
  -4  23   1        399.57        470.88        22.24 o                         
  -3  23   1        325.76        370.76        23.29 o                         
  -2  23   1         44.14         67.45        20.34 o                         
  -1  23   1        127.45        123.55        14.63 o                         
   0  23   1         66.99         77.57        19.81 o                         
   1  23   1        528.80        572.52        17.18 o                         
   2  23   1        549.36        611.14        33.15 o                         
   3  23   1         48.15         64.71        19.08 o                         
   4  23   1        364.08        403.12        20.97 o                         
   5  23   1        477.45        504.39        21.18 o                         
  -3  24   1         79.10         78.20        14.33 o                         
  -2  24   1        216.69        230.70        17.28 o                         
  -1  24   1         80.08         94.11        15.18 o                         
   0  24   1        180.72        199.92        17.07 o                         
   3  24   1        176.19        187.49        14.65 o                         
  -7 -23   2        124.55        115.40        13.70 o                         
  -9 -22   2         21.63         15.81        11.91 o                         
   7 -22   2        411.20        462.98        15.28 o                         
  -3 -21   2        255.85        198.89        20.13 o                         
  -2 -21   2        137.96        101.36        15.98 o                         
  -1 -21   2        195.07        122.55        19.50 o                         
   0 -21   2       1068.19        821.52        25.63 o                         
   2 -21   2        265.69        196.97        25.19 o                         
   9 -21   2         67.70         67.13        11.80 o                         
 -11 -20   2        241.02        196.45         9.93 o                         
 -10 -20   2        299.16        370.55        18.86 o                         
  -9 -20   2        333.21        369.07        23.08 o                         
  -8 -20   2       1506.75       1710.69        37.62 o                         
  -6 -20   2        170.62        124.19        18.69 o                         
  -5 -20   2        357.75        317.61        15.93 o                         
  -4 -20   2        208.95        169.72        15.79 o                         
  -3 -20   2       1301.82        879.13        36.83 o                         
  -2 -20   2        282.02        202.97        17.76 o                         
  -1 -20   2       2370.77       1758.34        33.69 o                         
   0 -20   2         23.36          9.42        18.59 o                         
   1 -20   2        191.52        146.39        16.30 o                         
   2 -20   2        526.24        433.04        20.40 o                         
   3 -20   2        730.65        545.38        30.25 o                         
   4 -20   2        515.83        375.77        17.22 o                         
   5 -20   2          3.74         17.36        12.81 o                         
   9 -20   2        112.19         79.25        16.02 o                         
  10 -20   2        266.11        229.96        13.70 o                         
  11 -20   2        189.24        176.68        10.01 o                         
 -12 -19   2        760.82        757.98        46.58 o                         
 -11 -19   2        227.89        243.50        38.57 o                         
 -10 -19   2        380.77        362.39        15.37 o                         
  -9 -19   2        794.48        742.36        25.08 o                         
  -8 -19   2        499.52        417.63        60.08 o                         
  -7 -19   2       1118.08        844.52        32.72 o                         
  -6 -19   2         22.06         31.17        13.83 o                         
  -5 -19   2          9.74         10.53        12.57 o                         
  -4 -19   2        274.29        204.84        19.12 o                         
  -3 -19   2        153.87        118.11        18.03 o                         
  -2 -19   2         23.84         12.08        22.89 o                         
  -1 -19   2          3.95         27.29        20.19 o                         
   0 -19   2        700.11        524.15        19.77 o                         
   1 -19   2         48.91         44.16        16.20 o                         
   2 -19   2        675.63        502.94        24.00 o                         
   3 -19   2       2845.01       2045.78        55.16 o                         
   4 -19   2         56.99         38.33        15.56 o                         
   5 -19   2         78.00         51.74        15.09 o                         
   6 -19   2        107.01         85.36        15.55 o                         
   7 -19   2        240.34        164.08        15.08 o                         
  10 -19   2         51.85         25.08        16.02 o                         
  11 -19   2         48.70         34.57        12.54 o                         
  12 -19   2        687.02        665.85        14.33 o                         
 -13 -18   2        109.13         92.70         8.84 o                         
 -12 -18   2         12.56          6.19        10.68 o                         
 -11 -18   2        125.94        153.81        14.50 o                         
 -10 -18   2        241.21        251.78        21.60 o                         
  -9 -18   2         66.20         62.66        11.01 o                         
  -8 -18   2       1048.88        831.99        23.55 o                         
  -7 -18   2         34.50         17.31        14.06 o                         
  -6 -18   2       1125.80        889.92        19.55 o                         
  -5 -18   2        656.17        557.92        20.04 o                         
  -4 -18   2        622.10        442.25        18.65 o                         
  -3 -18   2        779.98        597.16        19.03 o                         
  -2 -18   2        120.91         71.45        14.72 o                         
  -1 -18   2        481.94        354.75        21.56 o                         
   0 -18   2       2093.78       1653.82        41.10 o                         
   1 -18   2       1943.52       1602.10       170.63 o                         
   2 -18   2        129.82        119.68        23.41 o                         
   3 -18   2       2444.83       1788.56        48.17 o                         
   4 -18   2       3192.32       2416.15        53.58 o                         
   5 -18   2        102.73         91.93        14.99 o                         
   6 -18   2        921.04        706.22        22.12 o                         
   7 -18   2        493.16        414.73        16.27 o                         
   8 -18   2        128.94        105.72        11.29 o                         
   9 -18   2        274.23        249.14        20.87 o                         
  10 -18   2         37.46         43.34        13.91 o                         
  11 -18   2        553.69        521.37        27.87 o                         
  12 -18   2         53.82         60.02        17.23 o                         
 -14 -17   2         79.25         79.89        11.80 o                         
 -13 -17   2        258.63        258.94        19.76 o                         
 -12 -17   2       1007.89       1055.25        22.53 o                         
 -11 -17   2        518.18        543.36        18.21 o                         
 -10 -17   2        217.58        196.93        16.45 o                         
  -9 -17   2        307.65        243.73        12.88 o                         
  -8 -17   2        314.66        263.56        19.66 o                         
  -7 -17   2        722.24        573.51        18.47 o                         
  -6 -17   2       2637.32       2107.08        28.31 o                         
  -5 -17   2       2057.48       1662.14        28.83 o                         
  -4 -17   2        653.89        540.79        17.08 o                         
  -3 -17   2        109.28         84.06        13.57 o                         
  -2 -17   2         36.24         44.32        14.74 o                         
  -1 -17   2       1091.80        907.83        48.29 o                         
   0 -17   2       2740.76       2618.46       124.29 o                         
   1 -17   2       1307.36       1154.88        78.14 o                         
   2 -17   2       2340.96       1883.73       209.33 o                         
   3 -17   2        545.25        470.27        23.08 o                         
   4 -17   2        234.55        188.82        19.27 o                         
   5 -17   2        997.95        806.04        21.43 o                         
   6 -17   2        537.48        411.24        32.34 o                         
   7 -17   2       1305.57       1060.66        22.61 o                         
   8 -17   2       1042.33        793.34        18.00 o                         
   9 -17   2       1091.44        943.87        49.13 o                         
  10 -17   2        676.34        651.41        24.98 o                         
  11 -17   2         29.60         48.89        10.90 o                         
  12 -17   2        812.88        856.19        22.55 o                         
  13 -17   2         16.64         16.23         7.93 o                         
 -15 -16   2         35.22         26.98         8.43 o                         
 -14 -16   2         22.35         10.93         7.07 o                         
 -13 -16   2        130.09        117.55         9.71 o                         
 -12 -16   2        241.10        213.74        17.07 o                         
 -11 -16   2        445.29        459.70        23.26 o                         
 -10 -16   2        451.85        452.01        25.17 o                         
  -9 -16   2         40.00         44.23        13.82 o                         
  -8 -16   2       1404.92       1239.36        20.08 o                         
  -7 -16   2        449.05        403.80        16.35 o                         
  -6 -16   2        836.26        710.18        43.48 o                         
  -5 -16   2        605.25        470.12        17.34 o                         
  -4 -16   2       2035.80       1726.56        39.65 o                         
  -3 -16   2       1797.09       1563.87        63.44 o                         
  -2 -16   2       2889.16       2565.56        56.86 o                         
  -1 -16   2        145.41        148.74        12.88 o                         
   0 -16   2        910.44        854.55        51.58 o                         
   1 -16   2        349.05        286.18        26.91 o                         
   2 -16   2       2306.78       1917.09        91.94 o                         
   3 -16   2        786.69        664.92        25.94 o                         
   4 -16   2       1969.23       1556.88        58.35 o                         
   5 -16   2        209.44        189.46        15.52 o                         
   6 -16   2        905.81        760.25        21.43 o                         
   7 -16   2        815.54        653.86        18.09 o                         
   8 -16   2        126.66        114.88        13.47 o                         
   9 -16   2        137.50        129.17        14.05 o                         
  10 -16   2        635.02        596.41        21.85 o                         
  11 -16   2        232.36        224.90        21.71 o                         
  12 -16   2        392.24        373.49        43.63 o                         
  13 -16   2         87.67         82.75         8.49 o                         
  14 -16   2         33.03         42.62         6.12 o                         
 -15 -15   2         65.21         73.41         9.21 o                         
 -14 -15   2         10.11          6.98         8.24 o                         
 -13 -15   2        124.68        138.17        15.88 o                         
 -12 -15   2        811.97        781.24        50.01 o                         
 -11 -15   2        863.47        843.89        24.30 o                         
 -10 -15   2        711.30        689.52        33.85 o                         
  -9 -15   2        175.00        167.76        13.88 o                         
  -8 -15   2        145.53        131.21        15.91 o                         
  -7 -15   2       4000.80       3397.76        57.96 o                         
  -6 -15   2       1649.37       1441.23        42.81 o                         
  -5 -15   2       4302.53       3708.93        79.74 o                         
  -4 -15   2        340.16        286.42        18.08 o                         
  -3 -15   2       2276.36       2013.78        54.64 o                         
  -2 -15   2        559.37        513.89        24.49 o                         
  -1 -15   2        430.82        428.93        22.30 o                         
   0 -15   2       1266.66       1127.67        38.94 o                         
   1 -15   2        908.30        793.45        48.54 o                         
   2 -15   2        142.71        143.29        28.58 o                         
   3 -15   2        541.80        482.57        18.03 o                         
   4 -15   2         19.65         22.99        13.64 o                         
   5 -15   2        474.35        390.13        17.45 o                         
   6 -15   2        363.02        314.26        20.29 o                         
   7 -15   2        835.78        770.07        26.09 o                         
   8 -15   2        319.39        240.12        17.40 o                         
   9 -15   2          3.85         10.46        10.50 o                         
  10 -15   2        776.12        677.57        16.15 o                         
  11 -15   2         92.52         96.85        11.00 o                         
  12 -15   2        647.44        639.43        26.35 o                         
  13 -15   2        158.52        177.80        19.03 o                         
  14 -15   2        216.89        204.39        15.39 o                         
 -16 -14   2        441.10        401.01        12.33 o                         
 -15 -14   2        190.51        177.74        17.55 o                         
 -14 -14   2        113.31        112.17        10.87 o                         
 -13 -14   2        145.93        149.57        13.08 o                         
 -12 -14   2        452.54        444.31        11.95 o                         
 -11 -14   2       1149.58       1106.82        25.73 o                         
 -10 -14   2        797.12        677.13        20.67 o                         
  -9 -14   2        928.27        807.46        20.53 o                         
  -8 -14   2        931.31        807.20        16.46 o                         
  -7 -14   2       2300.10       2046.20        46.15 o                         
  -6 -14   2       2513.71       2310.10        56.85 o                         
  -5 -14   2        136.47        126.52        13.16 o                         
  -4 -14   2       1871.96       1600.96        48.81 o                         
  -3 -14   2        282.69        242.05        13.17 o                         
  -2 -14   2        362.22        287.43        13.78 o                         
  -1 -14   2       5499.66       5119.96       241.30 o                         
   0 -14   2       1138.17       1118.47        33.71 o                         
   1 -14   2         33.62         33.59        22.16 o                         
   2 -14   2         68.47         76.80        14.27 o                         
   3 -14   2        236.67        234.20        15.66 o                         
   4 -14   2        598.40        452.76        17.71 o                         
   5 -14   2        307.73        266.62        14.81 o                         
   6 -14   2        122.04        133.55        14.38 o                         
   7 -14   2        594.94        486.20        17.64 o                         
   8 -14   2       1004.86        975.31        39.12 o                         
   9 -14   2        353.27        345.35        14.05 o                         
  10 -14   2        427.20        366.77        13.58 o                         
  11 -14   2       3577.53       3145.20        90.33 o                         
  12 -14   2        118.63        130.45        11.02 o                         
  13 -14   2        388.16        419.45        24.56 o                         
  14 -14   2         55.46         41.68         9.26 o                         
  15 -14   2        123.82        104.41         8.10 o                         
 -16 -13   2       1006.40       1026.87        15.27 o                         
 -15 -13   2        793.76        880.40        24.03 o                         
 -14 -13   2        845.38        941.63        31.97 o                         
 -13 -13   2       1110.40       1085.65        35.70 o                         
 -12 -13   2        487.25        433.39        12.13 o                         
 -11 -13   2        263.49        247.33         9.78 o                         
 -10 -13   2        551.09        564.82        14.00 o                         
  -9 -13   2        346.25        345.21        11.89 o                         
  -8 -13   2       1634.17       1506.95        23.24 o                         
  -7 -13   2        216.94        205.23        14.53 o                         
  -6 -13   2       2647.70       2367.71        65.83 o                         
  -5 -13   2        879.50        803.85        20.00 o                         
  -4 -13   2       2709.09       2484.58        39.73 o                         
  -3 -13   2        421.36        378.58        13.86 o                         
  -2 -13   2        374.41        354.14        24.07 o                         
  -1 -13   2       1053.99       1022.14        44.46 o                         
   0 -13   2       3150.35       2907.03        64.24 o                         
   1 -13   2        350.12        336.18        20.03 o                         
   2 -13   2        116.29        146.80        23.10 o                         
   3 -13   2        531.82        463.56        18.03 o                         
   4 -13   2        236.34        234.71        14.44 o                         
   5 -13   2          2.70         -7.37        13.02 o                         
   6 -13   2         23.55         16.74        13.12 o                         
   7 -13   2        551.35        465.28        16.73 o                         
   8 -13   2        322.47        326.13        14.82 o                         
   9 -13   2       1337.49       1196.72        18.32 o                         
  10 -13   2       1101.31       1049.09        20.21 o                         
  11 -13   2        196.65        182.47        11.64 o                         
  12 -13   2       1572.31       1383.41        54.15 o                         
  13 -13   2        187.21        180.90        29.09 o                         
  14 -13   2        678.63        747.64        17.99 o                         
  15 -13   2        495.92        510.10        49.74 o                         
 -16 -12   2        458.02        468.04        19.60 o                         
 -15 -12   2        391.76        463.91        33.46 o                         
 -14 -12   2        479.58        510.01        16.92 o                         
 -13 -12   2        437.33        431.18        26.43 o                         
 -12 -12   2        742.32        711.66        24.53 o                         
 -11 -12   2       1002.23        926.70        22.02 o                         
 -10 -12   2        461.46        436.40        11.43 o                         
  -9 -12   2          2.62         12.14         9.97 o                         
  -8 -12   2        341.19        326.22        12.58 o                         
  -7 -12   2        469.88        443.36        13.08 o                         
  -6 -12   2        958.22        912.14        27.61 o                         
  -5 -12   2        981.01        916.05        16.12 o                         
  -4 -12   2       4287.15       3837.52        41.66 o                         
  -3 -12   2       1112.52        877.23        26.16 o                         
  -2 -12   2        755.89        655.13        16.84 o                         
  -1 -12   2       6843.69       6518.27        95.33 o                         
   0 -12   2       1394.53       1400.72        48.04 o                         
   1 -12   2        965.13        890.62        27.02 o                         
   2 -12   2        336.71        372.37        13.00 o                         
   3 -12   2        310.36        271.15        20.80 o                         
   4 -12   2       2843.56       2544.31        58.15 o                         
   5 -12   2        107.88        105.04        11.88 o                         
   6 -12   2       1464.13       1339.17        19.59 o                         
   7 -12   2        867.60        795.08        16.56 o                         
   8 -12   2       1588.37       1455.03        21.87 o                         
   9 -12   2       2060.32       1964.32        28.06 o                         
  10 -12   2         47.04         42.17        12.10 o                         
  11 -12   2       4186.33       3741.07        33.89 o                         
  12 -12   2        781.37        720.36        22.65 o                         
  13 -12   2       1291.61       1207.29        48.98 o                         
  14 -12   2        379.05        373.82        24.13 o                         
  15 -12   2        234.39        245.84        10.73 o                         
  16 -12   2         73.13         59.86        12.23 o                         
 -17 -11   2        541.75        563.31        17.18 o                         
 -16 -11   2        133.24        150.39        19.08 o                         
 -15 -11   2         23.33         17.30        16.02 o                         
 -14 -11   2         12.11         22.31         9.98 o                         
 -13 -11   2        364.76        345.16        12.30 o                         
 -12 -11   2       4041.64       3768.54        23.51 o                         
 -11 -11   2        595.86        536.51        12.19 o                         
 -10 -11   2        270.67        261.13        11.03 o                         
  -9 -11   2        930.81        909.36        15.08 o                         
  -8 -11   2        759.68        732.13        13.90 o                         
  -7 -11   2        616.66        579.55        13.40 o                         
  -6 -11   2       1306.23       1255.66        33.25 o                         
  -5 -11   2        392.74        361.85        10.74 o                         
  -4 -11   2       1345.80       1353.70        15.00 o                         
  -3 -11   2        564.96        458.10        12.12 o                         
  -2 -11   2          7.31          0.01        10.58 o                         
  -1 -11   2       1508.54       1387.73        31.95 o                         
   0 -11   2       3504.66       3465.77        90.78 o                         
   1 -11   2       3832.46       4000.79        75.89 o                         
   2 -11   2        989.63       1025.69        22.89 o                         
   3 -11   2       1777.88       1610.61        32.41 o                         
   4 -11   2       1290.04       1188.38        17.89 o                         
   5 -11   2        178.16        152.56        11.64 o                         
   6 -11   2       1158.76       1092.35        19.00 o                         
   7 -11   2       5651.37       5271.04        61.41 o                         
   8 -11   2       1905.93       1736.93        33.72 o                         
   9 -11   2        436.37        403.51        13.14 o                         
  10 -11   2        636.58        601.56        14.61 o                         
  11 -11   2        105.46        103.55        11.45 o                         
  12 -11   2         15.66         24.63         9.36 o                         
  13 -11   2       1178.95       1056.35        42.56 o                         
  14 -11   2        665.17        640.24        27.19 o                         
  15 -11   2         68.01         86.27        10.79 o                         
  16 -11   2         11.46          4.95        14.23 o                         
 -17 -10   2        314.18        347.68        18.02 o                         
 -16 -10   2        157.24        165.16        26.19 o                         
 -15 -10   2        365.28        419.85        18.40 o                         
 -14 -10   2        517.36        505.85        18.01 o                         
 -13 -10   2        810.29        743.44        22.44 o                         
 -12 -10   2        634.19        579.96        14.19 o                         
 -11 -10   2        122.62        127.88         8.89 o                         
 -10 -10   2         59.42         55.11        10.16 o                         
  -9 -10   2         41.38         40.17         9.34 o                         
  -8 -10   2       3555.68       3447.44        35.08 o                         
  -7 -10   2        238.01        222.87        11.53 o                         
  -6 -10   2       1855.77       1728.91        32.12 o                         
  -5 -10   2       6691.57       6598.72        64.15 o                         
  -4 -10   2        279.05        258.80         9.45 o                         
  -3 -10   2       1411.10       1557.71        20.18 o                         
  -2 -10   2       4736.82       4759.50        96.39 o                         
  -1 -10   2        426.52        271.68        21.27 o                         
   0 -10   2       2246.46       2145.33        80.16 o                         
   1 -10   2       2177.45       2326.71        29.49 o                         
   2 -10   2       4034.26       4474.16        67.12 o                         
   3 -10   2       1735.62       1852.43        32.89 o                         
   4 -10   2       5456.21       5384.38        36.61 o                         
   5 -10   2        462.15        433.58        11.97 o                         
   6 -10   2       2074.19       1971.81        23.06 o                         
   7 -10   2         68.40         70.24        10.91 o                         
   8 -10   2       1834.65       1670.16        39.38 o                         
   9 -10   2       1608.42       1544.23        22.01 o                         
  10 -10   2       1442.61       1325.27        18.06 o                         
  11 -10   2       1200.23       1105.87        18.88 o                         
  12 -10   2       1023.23        942.73        15.64 o                         
  13 -10   2        313.02        336.96        11.57 o                         
  14 -10   2        419.58        402.54        19.04 o                         
  15 -10   2         21.73         26.36         8.85 o                         
  16 -10   2         42.05         37.16        14.23 o                         
 -17  -9   2        548.03        560.46        21.71 o                         
 -16  -9   2        273.29        289.14        17.17 o                         
 -15  -9   2        394.11        402.77        18.77 o                         
 -14  -9   2         68.41         76.80         8.95 o                         
 -13  -9   2        675.66        695.74        12.51 o                         
 -12  -9   2       1629.44       1506.49        26.52 o                         
 -11  -9   2        988.25        950.00        12.05 o                         
 -10  -9   2        384.77        334.34        10.16 o                         
  -9  -9   2        457.16        406.22        11.57 o                         
  -8  -9   2        198.85        190.51        10.19 o                         
  -7  -9   2         56.99         86.06         9.09 o                         
  -6  -9   2        516.96        372.33        10.58 o                         
  -5  -9   2       3409.97       3187.50        50.26 o                         
  -4  -9   2       1805.31       1612.04        37.31 o                         
  -3  -9   2       2417.75       2325.84        66.03 o                         
  -2  -9   2        393.57        388.03        21.69 o                         
  -1  -9   2       3360.42       3134.76        43.14 o                         
   0  -9   2         60.67         30.18         9.76 o                         
   1  -9   2       4851.66       4973.39       174.98 o                         
   2  -9   2       5497.13       5609.07        84.14 o                         
   3  -9   2       3703.30       3642.04        36.36 o                         
   4  -9   2       2912.62       2881.06        39.51 o                         
   5  -9   2        349.19        395.22        13.69 o                         
   6  -9   2       1810.86       1575.14        20.23 o                         
   7  -9   2        834.82        816.88        20.87 o                         
   8  -9   2       1670.65       1477.42        17.96 o                         
   9  -9   2       1424.68       1369.40        16.07 o                         
  10  -9   2        998.68        978.29        18.89 o                         
  11  -9   2        692.24        625.70        20.99 o                         
  12  -9   2         43.89         61.91        10.66 o                         
  13  -9   2        616.06        627.85        32.87 o                         
  14  -9   2        149.62        148.85        11.39 o                         
  15  -9   2        180.05        191.80        11.52 o                         
  16  -9   2        244.35        281.42        41.21 o                         
  17  -9   2        130.18        113.19        11.70 o                         
 -18  -8   2        183.78        173.79        11.91 o                         
 -17  -8   2         92.90         87.89        18.97 o                         
 -16  -8   2          0.69          1.09        15.67 o                         
 -15  -8   2        483.35        474.41        16.48 o                         
 -14  -8   2        921.65        947.86        17.18 o                         
 -13  -8   2        599.91        589.88        14.37 o                         
 -12  -8   2        444.27        445.53        10.94 o                         
 -11  -8   2        447.30        423.52         8.54 o                         
 -10  -8   2       1237.12       1174.32        12.45 o                         
  -9  -8   2        888.75        872.90        16.31 o                         
  -8  -8   2       2663.77       2542.60        24.27 o                         
  -7  -8   2        339.44        269.21         9.47 o                         
  -6  -8   2        374.93        345.29         9.65 o                         
  -5  -8   2        140.31        162.74        10.50 o                         
  -4  -8   2        603.59        570.69        10.02 o                         
  -3  -8   2       2820.84       2738.94        81.15 o                         
  -2  -8   2      11552.31      11297.82       196.67 o                         
  -1  -8   2         34.98         55.98         8.96 o                         
   0  -8   2        641.35        592.62        16.06 o                         
   1  -8   2       6295.97       5972.48        90.46 o                         
   2  -8   2       6629.59       6383.20        72.12 o                         
   3  -8   2        294.71        254.42         8.93 o                         
   4  -8   2          9.16         11.51         7.29 o                         
   5  -8   2       2546.14       2536.53        25.05 o                         
   6  -8   2        548.34        574.34        14.16 o                         
   7  -8   2        343.33        311.00        10.39 o                         
   8  -8   2        618.18        624.24        14.29 o                         
   9  -8   2       1122.65       1038.56        18.44 o                         
  10  -8   2       2615.89       2551.26        28.45 o                         
  11  -8   2        616.11        570.08        27.74 o                         
  12  -8   2        175.76        171.14        10.93 o                         
  13  -8   2         36.56         34.99         9.51 o                         
  14  -8   2         43.40         67.41        10.47 o                         
  15  -8   2        514.59        535.06        23.91 o                         
  16  -8   2         64.72         52.76        11.85 o                         
  17  -8   2        805.86        773.32        62.55 o                         
 -18  -7   2        455.64        408.17        15.60 o                         
 -17  -7   2        127.99        124.99        20.60 o                         
 -16  -7   2        284.46        308.97        20.75 o                         
 -15  -7   2        543.23        528.49        14.66 o                         
 -14  -7   2        415.59        432.21        13.25 o                         
 -13  -7   2       1156.66       1101.82        21.41 o                         
 -12  -7   2        778.54        741.89        15.99 o                         
 -11  -7   2        193.99        200.95         7.26 o                         
 -10  -7   2        739.88        678.54        10.18 o                         
  -9  -7   2       2532.05       2652.04        19.22 o                         
  -8  -7   2        162.09        170.11         7.87 o                         
  -7  -7   2       2193.83       2151.18        32.36 o                         
  -6  -7   2        154.47        190.65         8.11 o                         
  -5  -7   2       1583.23       1517.32        15.41 o                         
  -4  -7   2       6148.94       6102.18        90.55 o                         
  -3  -7   2       6746.59       6699.61        63.40 o                         
  -2  -7   2        631.88        625.70        25.52 o                         
  -1  -7   2       1575.74       1378.17        17.03 o                         
   0  -7   2       2146.81       2046.31        21.97 o                         
   1  -7   2        233.42        159.83         8.08 o                         
   2  -7   2       6849.58       6329.27       174.66 o                         
   3  -7   2       3730.00       3525.07        27.78 o                         
   4  -7   2        781.70        702.67        20.38 o                         
   5  -7   2       1372.55       1316.24        40.12 o                         
   6  -7   2       1154.36       1030.34        50.29 o                         
   7  -7   2         64.74         87.95        20.01 o                         
   8  -7   2        360.71        335.56         9.58 o                         
   9  -7   2       2238.69       2109.09        23.19 o                         
  10  -7   2       1295.61       1261.67        18.22 o                         
  11  -7   2       1827.86       1711.54        30.30 o                         
  12  -7   2        265.49        270.01         9.51 o                         
  13  -7   2       1087.07       1192.69        24.34 o                         
  14  -7   2        413.25        408.50        15.06 o                         
  15  -7   2        574.51        636.98        13.70 o                         
  16  -7   2        348.66        363.96        18.12 o                         
  17  -7   2         90.23         77.98         9.17 o                         
 -18  -6   2         66.91         66.03        11.43 o                         
 -17  -6   2        644.51        615.20        49.80 o                         
 -16  -6   2        254.90        278.91        20.34 o                         
 -15  -6   2        554.29        567.17        20.34 o                         
 -14  -6   2       1990.82       2024.77        44.60 o                         
 -13  -6   2         79.98        102.68         7.88 o                         
 -12  -6   2       2035.95       1992.90        17.95 o                         
 -11  -6   2       1334.63       1316.80        17.39 o                         
 -10  -6   2         56.41         54.33         6.49 o                         
  -9  -6   2       1722.03       1716.87        16.93 o                         
  -8  -6   2      10132.23      10116.66       142.63 o                         
  -7  -6   2        126.28        156.57         7.11 o                         
  -6  -6   2       3123.67       3340.08        29.62 o                         
  -5  -6   2       5005.48       4902.34        55.49 o                         
  -4  -6   2       7539.83       7760.01        49.67 o                         
  -3  -6   2       9697.83       9692.80       116.66 o                         
  -2  -6   2      14384.21      14053.82       204.79 o                         
  -1  -6   2       5502.06       5183.02        93.64 o                         
   0  -6   2       3555.37       3543.61        28.25 o                         
   1  -6   2      11519.65      10822.34       223.69 o                         
   2  -6   2      12693.76      12114.14        81.84 o                         
   3  -6   2       3702.82       3731.48        57.92 o                         
   4  -6   2       2207.75       2019.95        41.52 o                         
   5  -6   2       1935.52       1966.11       102.18 o                         
   6  -6   2        120.76        117.16         7.55 o                         
   7  -6   2       2022.06       2034.09        50.04 o                         
   8  -6   2        277.58        246.62         8.48 o                         
   9  -6   2       2822.76       2602.80        70.26 o                         
  10  -6   2       1149.43       1079.32        18.14 o                         
  11  -6   2       1662.57       1653.82        36.73 o                         
  12  -6   2        398.94        431.24        17.42 o                         
  13  -6   2       2027.06       1945.39        59.52 o                         
  14  -6   2         35.04         27.15        10.15 o                         
  15  -6   2        297.64        321.43        13.12 o                         
  16  -6   2         83.38         73.25        14.27 o                         
  17  -6   2        451.87        475.28        17.10 o                         
 -18  -5   2        285.84        239.97        18.13 o                         
 -17  -5   2        437.56        448.10        18.46 o                         
 -16  -5   2        640.48        657.45        13.44 o                         
 -15  -5   2        120.34        103.45         9.29 o                         
 -14  -5   2       1467.56       1507.55        27.24 o                         
 -13  -5   2       1041.05       1009.05        19.33 o                         
 -12  -5   2        417.02        374.83        10.33 o                         
 -11  -5   2        943.85        920.68        18.55 o                         
 -10  -5   2       2900.78       2709.84        23.54 o                         
  -9  -5   2       3922.09       3867.14        33.40 o                         
  -8  -5   2        968.15        992.78        16.18 o                         
  -7  -5   2       2398.33       2300.42        17.96 o                         
  -6  -5   2       5623.31       5373.49        86.05 o                         
  -5  -5   2       5968.54       5849.88        82.94 o                         
  -4  -5   2       3975.99       3777.18        65.79 o                         
  -3  -5   2       5499.34       5251.51        52.83 o                         
  -2  -5   2      14022.44      13213.48       289.88 o                         
  -1  -5   2      20032.49      18620.99       261.32 o                         
   0  -5   2       6172.40       5759.84        52.04 o                         
   1  -5   2      13359.77      12454.34       202.50 o                         
   2  -5   2      22061.70      21468.24       570.32 o                         
   3  -5   2       2576.54       2401.08        87.88 o                         
   4  -5   2       1408.47       1349.45        44.51 o                         
   5  -5   2       2564.21       3316.61        65.87 o                         
   6  -5   2       4833.83       4721.04        90.32 o                         
   7  -5   2        330.27        338.08        33.23 o                         
   8  -5   2       1161.72       1359.61        20.59 o                         
   9  -5   2       4512.06       4293.55        65.25 o                         
  10  -5   2        219.56        199.22         7.73 o                         
  11  -5   2        428.32        381.71        17.74 o                         
  12  -5   2        150.96        134.72         8.88 o                         
  13  -5   2       2672.44       2753.27        29.48 o                         
  14  -5   2        578.31        589.13        14.65 o                         
  15  -5   2         74.97         76.98         9.94 o                         
  16  -5   2       1229.40       1306.95        21.93 o                         
  17  -5   2        358.04        343.63        18.64 o                         
  18  -5   2        361.57        295.51        16.44 o                         
 -18  -4   2        382.30        317.22        22.45 o                         
 -17  -4   2         81.22        100.16        13.89 o                         
 -16  -4   2        181.39        186.03        10.93 o                         
 -15  -4   2       1395.02       1446.99        24.23 o                         
 -14  -4   2        526.74        536.30        14.55 o                         
 -13  -4   2         11.31          5.69         6.75 o                         
 -12  -4   2        335.77        347.86         8.53 o                         
 -11  -4   2        105.84        109.97         7.54 o                         
 -10  -4   2        255.25        229.15         7.88 o                         
  -9  -4   2       2475.84       2561.42        20.31 o                         
  -8  -4   2       3450.77       3413.70        35.21 o                         
  -7  -4   2      10858.43      11341.90        75.57 o                         
  -6  -4   2       5399.15       5389.89        49.72 o                         
  -5  -4   2       5047.47       4840.06        42.81 o                         
  -4  -4   2       5105.19       5070.72        63.41 o                         
  -3  -4   2       1432.97       1294.31        25.51 o                         
  -2  -4   2      16907.06      15970.11       390.05 o                         
  -1  -4   2       2383.24       2160.32        61.30 o                         
   0  -4   2       1560.09       1334.42        15.33 o                         
   1  -4   2       4202.46       3715.30        23.01 o                         
   2  -4   2      18009.32      16818.44       197.47 o                         
   3  -4   2      15289.02      14716.00        67.13 o                         
   4  -4   2       4686.42       4356.18        39.10 o                         
   5  -4   2       2396.54       2081.13        57.65 o                         
   6  -4   2        416.63        462.56        41.52 o                         
   7  -4   2       1393.33       1316.87        22.29 o                         
   8  -4   2       1159.18       1116.26        34.52 o                         
   9  -4   2       3493.72       3516.96        39.38 o                         
  10  -4   2       2568.85       2491.02        42.44 o                         
  11  -4   2         20.04         25.34         6.68 o                         
  12  -4   2        841.14        814.12        22.85 o                         
  13  -4   2        746.77        698.58        19.67 o                         
  14  -4   2        478.75        478.47        20.75 o                         
  15  -4   2         37.39         49.23        10.03 o                         
  16  -4   2        798.83        812.88        19.60 o                         
  17  -4   2         29.80         47.91        19.08 o                         
  18  -4   2         40.14         32.65        11.22 o                         
 -18  -3   2        270.11        276.24        18.50 o                         
 -17  -3   2        349.21        390.24        53.91 o                         
 -16  -3   2        708.69        713.13        19.37 o                         
 -15  -3   2        654.97        628.26        12.19 o                         
 -14  -3   2        807.65        847.29        17.28 o                         
 -13  -3   2        117.58         99.06         7.76 o                         
 -12  -3   2        302.42        291.16         7.86 o                         
 -11  -3   2        852.91        760.98        11.70 o                         
 -10  -3   2       1197.64       1059.98        13.13 o                         
  -9  -3   2        927.25        898.20        11.98 o                         
  -8  -3   2        683.31        761.19         8.25 o                         
  -7  -3   2       1386.50       1538.26        21.61 o                         
  -6  -3   2       8794.08       8805.85        56.11 o                         
  -5  -3   2       1538.33       1541.77        27.52 o                         
  -4  -3   2       5836.33       5596.72        67.24 o                         
  -3  -3   2       4752.63       4391.97       118.21 o                         
  -2  -3   2       2016.57       1815.21        37.71 o                         
  -1  -3   2       5275.36       4752.43       125.85 o                         
   0  -3   2       6760.34       6082.29        27.52 o                         
   1  -3   2      13708.68      12274.03       245.42 o                         
   2  -3   2      73097.17      70379.18      1153.23 o                         
   3  -3   2       7756.95       7545.37        52.06 o                         
   4  -3   2        388.90        344.47        20.29 o                         
   5  -3   2        115.36         94.32        26.24 o                         
   6  -3   2       7486.41       7478.51        45.27 o                         
   7  -3   2       2425.27       2524.27       114.35 o                         
   8  -3   2       2121.53       2083.95        27.77 o                         
   9  -3   2       1560.68       1447.60        24.86 o                         
  10  -3   2         17.65         22.45         6.69 o                         
  11  -3   2        165.43        174.25         7.05 o                         
  12  -3   2       1371.78       1339.64        22.84 o                         
  13  -3   2        483.00        504.50        12.17 o                         
  14  -3   2       1088.07       1052.47        24.55 o                         
  15  -3   2        362.60        396.56        13.35 o                         
  16  -3   2        588.86        587.69        27.59 o                         
  17  -3   2         19.90         45.11        20.29 o                         
  18  -3   2        309.88        297.07        18.60 o                         
 -19  -2   2         26.46         12.75        12.23 o                         
 -18  -2   2        139.05        135.84        16.22 o                         
 -17  -2   2       1557.26       1493.85        89.58 o                         
 -16  -2   2         19.53         23.31         8.60 o                         
 -15  -2   2       3219.05       3298.64        52.01 o                         
 -14  -2   2        302.86        306.67        11.03 o                         
 -13  -2   2        488.96        519.21        15.05 o                         
 -12  -2   2       1445.34       1421.04        25.27 o                         
 -11  -2   2        204.14        180.54         8.39 o                         
 -10  -2   2       1885.09       1850.43        24.85 o                         
  -9  -2   2       6131.27       6010.31        76.84 o                         
  -8  -2   2      11215.05      11863.27        90.77 o                         
  -7  -2   2       4626.43       4815.41        17.26 o                         
  -6  -2   2       3972.07       4036.19        29.60 o                         
  -5  -2   2       6084.77       6189.00        40.77 o                         
  -4  -2   2        998.85       1040.87        14.43 o                         
  -3  -2   2      32475.58      31193.47       561.54 o                         
  -2  -2   2       1564.25       1622.50        44.83 o                         
  -1  -2   2        300.31        334.01        13.96 o                         
   0  -2   2      10970.23      10224.42        75.05 o                         
   1  -2   2       4978.88       4475.96       184.12 o                         
   3  -2   2       6065.46       5590.02       131.16 o                         
   4  -2   2       2200.29       2178.62        49.11 o                         
   5  -2   2       7902.59       7266.54        88.80 o                         
   6  -2   2       1970.53       1958.37        29.41 o                         
   7  -2   2       3742.24       3706.95        35.27 o                         
   8  -2   2        752.40        740.70        18.35 o                         
   9  -2   2        421.17        346.27         8.34 o                         
  10  -2   2       4099.44       3976.94        30.67 o                         
  11  -2   2        510.29        479.65         9.29 o                         
  12  -2   2       1581.40       1545.00        13.80 o                         
  13  -2   2        543.02        535.70        11.47 o                         
  14  -2   2        684.05        623.76        22.33 o                         
  15  -2   2        287.83        284.91        14.66 o                         
  16  -2   2        183.97        168.41        35.62 o                         
  17  -2   2       1061.76       1165.61        41.84 o                         
  18  -2   2         50.12         54.28        20.02 o                         
 -19  -1   2          1.95          8.12        12.96 o                         
 -18  -1   2        445.78        473.09        28.88 o                         
 -17  -1   2       4423.87       4414.47       112.13 o                         
 -16  -1   2        360.10        377.31        12.83 o                         
 -15  -1   2        433.81        420.98        11.65 o                         
 -14  -1   2        354.00        397.70        10.41 o                         
 -13  -1   2        595.53        553.76        14.87 o                         
 -12  -1   2        250.25        244.64         7.63 o                         
 -11  -1   2         45.25         39.93         7.41 o                         
 -10  -1   2        843.07        731.63        10.74 o                         
  -9  -1   2        198.36        228.70         6.57 o                         
  -8  -1   2        749.21        744.54        16.18 o                         
  -7  -1   2        574.02        569.20        10.31 o                         
  -6  -1   2       4672.83       4650.89        68.31 o                         
  -5  -1   2        952.73        971.32        16.60 o                         
  -4  -1   2       2245.69       2351.87        60.35 o                         
  -3  -1   2        300.63        400.69         7.75 o                         
  -2  -1   2        641.52        591.75        18.31 o                         
  -1  -1   2        892.83        792.72        11.32 o                         
   0  -1   2       3770.51       3923.15        59.76 o                         
   1  -1   2       7666.60       7675.95        59.33 o                         
   2  -1   2      32494.93      29596.37       129.00 o                         
   3  -1   2       5347.45       4938.88        62.07 o                         
   4  -1   2       8172.66       8338.32        86.31 o                         
   5  -1   2       3874.37       3869.82        27.27 o                         
   6  -1   2       4053.99       4002.02        43.00 o                         
   7  -1   2         82.28         79.50         5.14 o                         
   8  -1   2       1876.08       1921.44        12.43 o                         
   9  -1   2       3669.21       3461.39        31.25 o                         
  10  -1   2        591.18        543.74        11.51 o                         
  11  -1   2         39.82         34.43         7.32 o                         
  12  -1   2        234.68        235.77         8.61 o                         
  13  -1   2       4625.15       4612.18        52.79 o                         
  14  -1   2       1873.87       1870.56        33.00 o                         
  15  -1   2        405.76        412.60        16.94 o                         
  16  -1   2        616.77        713.17        28.80 o                         
  17  -1   2         18.52         25.63        19.78 o                         
  18  -1   2         13.25          9.15        13.55 o                         
 -19   0   2         60.61         41.17        10.36 o                         
 -18   0   2        408.69        381.66        19.94 o                         
 -17   0   2        825.50        840.11        28.22 o                         
 -16   0   2        330.65        337.21        12.13 o                         
 -15   0   2         34.00         35.47        10.78 o                         
 -14   0   2       1138.00       1145.96        14.38 o                         
 -13   0   2         84.56         96.09         9.17 o                         
 -12   0   2         47.38         50.82         8.47 o                         
 -11   0   2         67.93         90.36         7.51 o                         
 -10   0   2        228.67        199.94         7.96 o                         
  -9   0   2       1561.88       1390.04        22.56 o                         
  -8   0   2         89.88         83.73         5.31 o                         
  -7   0   2         68.71         70.53         4.64 o                         
  -6   0   2       2670.55       2591.02        40.72 o                         
  -5   0   2        234.65        243.12         8.22 o                         
  -4   0   2      56624.72      58128.03       922.42 o                         
  -3   0   2       6033.01       6094.47        75.87 o                         
  -2   0   2      36012.95      37191.46       824.69 o                         
  -1   0   2         39.83         32.76         5.14 o                         
   0   0   2      14090.63      13285.00        70.08 o                         
   1   0   2       8391.95       7680.37       280.60 o                         
   2   0   2      24644.07      23557.02       117.51 o                         
   3   0   2       6869.22       6763.36        36.81 o                         
   4   0   2       2898.99       2852.32        32.49 o                         
   5   0   2        360.04        290.19        10.16 o                         
   6   0   2       1422.49       1459.51        12.52 o                         
   7   0   2        188.08        150.31         5.40 o                         
   8   0   2        128.62        165.79         6.53 o                         
   9   0   2       1820.98       1812.86        33.63 o                         
  10   0   2       3242.24       3248.86        65.19 o                         
  11   0   2        145.01        163.28         9.21 o                         
  12   0   2        647.84        607.44        10.08 o                         
  13   0   2         34.76         37.42         9.51 o                         
  14   0   2       1622.21       1692.42        43.51 o                         
  15   0   2         45.85         45.42        13.24 o                         
  16   0   2        187.59        208.72        17.52 o                         
  17   0   2        466.32        525.22        22.88 o                         
  18   0   2        112.20         89.57        14.37 o                         
 -19   1   2          9.09         20.55        14.86 o                         
 -18   1   2        457.75        475.73        32.04 o                         
 -17   1   2       4708.27       4893.98        73.67 o                         
 -16   1   2        453.78        451.08        17.48 o                         
 -15   1   2        616.89        567.62        12.58 o                         
 -14   1   2        340.53        386.47        12.13 o                         
 -13   1   2       1159.78       1182.98        18.05 o                         
 -12   1   2        269.73        268.81        10.11 o                         
 -11   1   2        278.58        268.06         8.24 o                         
 -10   1   2       1369.69       1231.88        28.28 o                         
  -9   1   2        159.11        178.62         7.18 o                         
  -8   1   2        710.51        705.40        20.40 o                         
  -7   1   2        462.08        446.48         8.30 o                         
  -6   1   2       2792.70       2693.73        23.39 o                         
  -5   1   2        548.55        577.09         9.25 o                         
  -4   1   2       2452.37       2668.27        35.94 o                         
  -3   1   2        719.93        830.79        17.36 o                         
  -2   1   2        669.49        662.45        15.97 o                         
  -1   1   2        522.93        471.59         8.73 o                         
   0   1   2       3667.18       3758.76       119.72 o                         
   1   1   2       7075.44       7024.63       227.26 o                         
   2   1   2      27875.14      27987.24       509.61 o                         
   3   1   2       4810.25       4684.55       283.66 o                         
   4   1   2       7384.48       7516.04       125.11 o                         
   5   1   2       3789.43       3796.58        49.75 o                         
   6   1   2       3810.31       3778.29        48.59 o                         
   7   1   2        141.38        137.94         6.37 o                         
   8   1   2       1277.72       1184.13        79.93 o                         
   9   1   2       4103.06       4012.55        46.46 o                         
  10   1   2        419.47        384.66        13.35 o                         
  11   1   2         10.61         10.69         8.38 o                         
  12   1   2        335.97        315.20        11.73 o                         
  13   1   2       3890.84       3964.20        78.82 o                         
  14   1   2       1478.30       1442.78        27.54 o                         
  15   1   2        439.05        466.44        16.23 o                         
  16   1   2        330.96        323.02        33.94 o                         
  17   1   2         12.54         -1.90        24.24 o                         
  18   1   2         70.97         64.92        17.81 o                         
 -19   2   2         68.81         54.70        16.12 o                         
 -18   2   2        165.43        198.55        28.24 o                         
 -17   2   2        827.04        878.32        43.63 o                         
 -16   2   2         56.15         52.43        15.61 o                         
 -15   2   2       2946.62       2955.60        39.11 o                         
 -14   2   2        799.66        875.61        17.12 o                         
 -13   2   2        345.28        335.22        11.93 o                         
 -12   2   2       1493.69       1528.10        17.65 o                         
 -11   2   2        424.46        421.27        11.40 o                         
 -10   2   2       2301.40       2250.79        40.07 o                         
  -9   2   2       6094.14       5947.73        35.19 o                         
  -8   2   2      11369.10      12016.55        92.63 o                         
  -7   2   2       5244.52       5527.08        32.40 o                         
  -6   2   2       4870.02       5079.07        66.95 o                         
  -5   2   2       4620.81       4675.07        60.76 o                         
  -4   2   2       1161.91       1253.01        23.09 o                         
  -3   2   2      29581.96      29488.65       718.71 o                         
  -2   2   2        650.06        722.07        25.16 o                         
  -1   2   2        190.95        227.12         6.03 o                         
   0   2   2      10718.92      10655.72       192.45 o                         
   1   2   2       4793.88       4496.45        66.08 o                         
   2   2   2     104282.77     105379.13       227.75 o                         
   3   2   2       5170.36       5329.21       128.94 o                         
   4   2   2       2280.02       2547.38        35.91 o                         
   5   2   2       6519.64       6303.51        65.26 o                         
   6   2   2       2256.21       2327.95        15.60 o                         
   7   2   2       3665.92       3762.54        32.97 o                         
   8   2   2        837.48        859.56        11.71 o                         
   9   2   2        492.32        466.86        10.75 o                         
  10   2   2       3863.78       3717.36        58.39 o                         
  11   2   2        550.08        519.93        12.33 o                         
  12   2   2       1763.73       1765.26        22.90 o                         
  13   2   2        510.38        536.03        12.82 o                         
  14   2   2        645.97        651.71        17.40 o                         
  15   2   2        244.26        234.84        15.94 o                         
  16   2   2        168.95        208.18        25.14 o                         
  17   2   2        886.58        890.19        28.88 o                         
  18   2   2         46.60         71.61        13.06 o                         
 -19   3   2         42.88         36.53         9.81 o                         
 -18   3   2        128.57        144.25        17.68 o                         
 -17   3   2         75.63         77.04        21.91 o                         
 -16   3   2        707.75        673.15        19.38 o                         
 -15   3   2        910.10        903.99        20.44 o                         
 -14   3   2        742.80        764.48        15.82 o                         
 -13   3   2         25.44         39.61        10.20 o                         
 -12   3   2        496.02        519.53        13.73 o                         
 -11   3   2       1323.31       1309.35        16.01 o                         
 -10   3   2       1851.45       1873.23        28.64 o                         
  -9   3   2        781.03        764.43        12.53 o                         
  -8   3   2        728.73        808.55         8.11 o                         
  -7   3   2       1163.10       1329.99        15.34 o                         
  -6   3   2      10304.07      10553.62       104.80 o                         
  -5   3   2       1317.96       1374.18        15.75 o                         
  -4   3   2       5480.09       5520.25        90.58 o                         
  -3   3   2       6933.47       7372.65       131.98 o                         
  -2   3   2       1768.79       1616.75        51.44 o                         
  -1   3   2       5980.53       5998.74       100.31 o                         
   0   3   2       7742.17       7704.27       127.45 o                         
   1   3   2      15133.44      15154.77        95.41 o                         
   2   3   2      66571.84      67030.78       212.78 o                         
   3   3   2       6915.29       6945.42        74.64 o                         
   4   3   2        661.52        706.11         8.19 o                         
   5   3   2        173.16        176.58         5.17 o                         
   6   3   2       7027.32       7240.55        34.67 o                         
   7   3   2       3038.76       3314.80        29.13 o                         
   8   3   2       2335.85       2376.75        24.99 o                         
   9   3   2        983.85        895.22        12.17 o                         
  10   3   2         14.13         12.24         8.86 o                         
  11   3   2        138.82        153.14         9.57 o                         
  12   3   2       1180.36       1176.13        18.99 o                         
  13   3   2        124.89        132.17         9.41 o                         
  14   3   2       1156.53       1174.00        22.24 o                         
  15   3   2        228.65        260.06        15.98 o                         
  16   3   2        515.85        543.04        27.36 o                         
  17   3   2         13.35         10.89        18.07 o                         
  18   3   2        130.07        121.75        12.50 o                         
 -19   4   2        291.47        245.45        16.65 o                         
 -18   4   2        530.93        504.95        84.05 o                         
 -17   4   2        211.87        214.02        22.98 o                         
 -16   4   2        164.50        179.27        34.46 o                         
 -15   4   2       1289.38       1383.67        32.64 o                         
 -14   4   2         48.72         38.47        12.20 o                         
 -13   4   2         20.68         16.26        13.05 o                         
 -12   4   2        255.36        261.95        13.97 o                         
 -11   4   2         12.37         31.03         9.26 o                         
 -10   4   2        100.02         82.29         9.19 o                         
  -9   4   2       1775.75       1911.00        28.91 o                         
  -8   4   2       3188.22       3277.68        37.34 o                         
  -7   4   2      12049.05      13430.37        92.59 o                         
  -6   4   2       4325.48       4665.21        26.84 o                         
  -5   4   2       4982.69       5220.19        39.28 o                         
  -4   4   2       5907.15       6214.14        94.23 o                         
  -3   4   2       1070.05       1091.57        15.86 o                         
  -2   4   2      15518.83      15785.63       301.10 o                         
  -1   4   2       3112.86       3248.17        75.55 o                         
   0   4   2       1403.86       1302.39        36.51 o                         
   1   4   2       3525.68       3328.38        25.31 o                         
   2   4   2      20317.46      22551.56       957.46 o                         
   3   4   2      15963.03      16361.27        70.73 o                         
   4   4   2       3766.61       3726.76        32.31 o                         
   5   4   2       3274.75       3136.10        81.55 o                         
   6   4   2        526.18        531.74        62.39 o                         
   7   4   2       1206.17       1188.76        10.60 o                         
   8   4   2       1128.97       1123.86        18.84 o                         
   9   4   2       4666.50       4882.22        60.65 o                         
  10   4   2       1236.90       1287.83        22.39 o                         
  11   4   2         83.69         86.59        11.40 o                         
  12   4   2        659.77        666.45        11.69 o                         
  13   4   2        730.85        759.45        14.73 o                         
  14   4   2        568.70        594.28        22.22 o                         
  15   4   2          6.36         28.00        14.55 o                         
  16   4   2        545.20        539.34        26.26 o                         
  17   4   2        291.52        299.91        19.49 o                         
  18   4   2         28.62         17.63        10.21 o                         
 -18   5   2        378.66        363.49        24.24 o                         
 -17   5   2        382.25        346.84        30.88 o                         
 -16   5   2        700.41        667.43        41.95 o                         
 -15   5   2        136.14         97.46        21.38 o                         
 -14   5   2       1407.26       1448.56        50.07 o                         
 -13   5   2        469.79        445.12        13.94 o                         
 -12   5   2        184.75        144.79        12.02 o                         
 -11   5   2        759.83        783.15        14.46 o                         
 -10   5   2       2420.88       2455.37        40.41 o                         
  -9   5   2       3978.54       4247.87        37.83 o                         
  -8   5   2       1049.82       1195.77        12.60 o                         
  -7   5   2       2229.67       2267.75        20.11 o                         
  -6   5   2       7726.28       8430.57        70.41 o                         
  -5   5   2       5703.00       6454.31        35.80 o                         
  -4   5   2       3122.51       3241.03        31.19 o                         
  -3   5   2       7850.42       7969.49       213.64 o                         
  -2   5   2      13306.59      13654.82       198.70 o                         
  -1   5   2      20512.07      21987.59       516.55 o                         
   0   5   2       6294.12       6399.05        95.07 o                         
   1   5   2      17344.67      18056.20       168.98 o                         
   2   5   2      18043.25      19479.77       171.97 o                         
   3   5   2       2055.60       2281.42        58.25 o                         
   4   5   2       1975.23       1991.85        20.78 o                         
   5   5   2       2324.28       2505.82        25.52 o                         
   6   5   2       5222.76       5334.24        55.10 o                         
   7   5   2        719.09        785.36        12.17 o                         
   8   5   2       1739.21       1981.58        15.31 o                         
   9   5   2       2915.84       2930.79        25.96 o                         
  10   5   2         83.59         58.32        10.91 o                         
  11   5   2        481.31        457.51        12.10 o                         
  12   5   2        222.78        211.63        10.66 o                         
  13   5   2       3614.55       3811.87        61.71 o                         
  14   5   2        853.56        921.21        21.12 o                         
  15   5   2        166.13        149.29        33.83 o                         
  16   5   2       1550.18       1542.25        50.27 o                         
  17   5   2        327.76        286.76        24.03 o                         
  18   5   2        108.63         86.74        16.55 o                         
 -18   6   2        104.40        112.18        34.99 o                         
 -17   6   2        464.45        455.78        31.41 o                         
 -16   6   2        129.51        135.49        25.28 o                         
 -15   6   2        250.43        276.98        44.84 o                         
 -14   6   2       1872.50       1963.00       100.95 o                         
 -13   6   2        153.68        192.13        14.06 o                         
 -12   6   2       2493.60       2707.58        35.39 o                         
 -11   6   2       1104.07       1201.49        25.21 o                         
 -10   6   2        287.08        311.72        13.54 o                         
  -9   6   2       2045.55       2328.49        46.23 o                         
  -8   6   2      10138.55      11416.58        98.89 o                         
  -7   6   2        118.54        156.40        11.23 o                         
  -6   6   2       2365.54       2962.02        31.70 o                         
  -5   6   2       4979.96       5476.66        88.50 o                         
  -4   6   2       8746.52       9462.36       155.40 o                         
  -3   6   2       9554.47      10211.79        78.07 o                         
  -2   6   2      13173.59      14616.88       273.35 o                         
  -1   6   2       6557.44       6862.39        99.38 o                         
   0   6   2       4317.69       4503.82       104.41 o                         
   1   6   2       9225.67       9748.03        76.17 o                         
   2   6   2      15940.33      17258.36       181.30 o                         
   3   6   2       2845.91       3264.49        45.98 o                         
   4   6   2       2370.78       2551.36        26.23 o                         
   5   6   2       2297.33       2445.65        21.71 o                         
   6   6   2        210.05        192.72         6.89 o                         
   7   6   2       1475.28       1524.13        64.80 o                         
   8   6   2        252.63        222.51         8.97 o                         
   9   6   2       3690.14       3988.76        55.10 o                         
  10   6   2       1340.21       1331.78        32.23 o                         
  11   6   2       1662.58       1786.98        37.79 o                         
  12   6   2        280.40        325.24        16.25 o                         
  13   6   2       1733.12       1737.56        41.80 o                         
  14   6   2         42.80         61.04        17.71 o                         
  15   6   2        251.67        248.73        21.16 o                         
  16   6   2         19.11         33.94        19.27 o                         
  17   6   2        548.67        513.08        46.58 o                         
 -18   7   2        441.49        460.24        25.08 o                         
 -17   7   2          6.59          0.38        18.51 o                         
 -16   7   2        583.47        558.35        41.21 o                         
 -15   7   2        539.44        517.40        47.37 o                         
 -14   7   2        386.90        341.85        32.26 o                         
 -13   7   2        879.64        851.00        42.42 o                         
 -12   7   2        736.17        738.57        37.67 o                         
 -11   7   2        113.55         91.06        11.55 o                         
 -10   7   2        587.32        588.99        20.99 o                         
  -9   7   2       2786.55       3350.46        57.78 o                         
  -8   7   2        164.41        168.32        18.11 o                         
  -7   7   2       2083.73       2393.21        65.18 o                         
  -6   7   2         73.06        195.38        22.72 o                         
  -5   7   2       1775.98       1932.51        39.48 o                         
  -4   7   2       5022.97       5315.81        60.56 o                         
  -3   7   2       5743.09       6075.26       187.93 o                         
  -2   7   2        836.16        936.42        19.18 o                         
  -1   7   2       1996.32       2034.77        27.74 o                         
   0   7   2       2372.90       2433.46        45.76 o                         
   1   7   2        709.78        685.59        18.53 o                         
   2   7   2       5408.98       5736.40        36.95 o                         
   3   7   2       4223.58       4553.91        63.37 o                         
   4   7   2        885.76        962.80        20.40 o                         
   5   7   2       1099.08       1269.39        32.40 o                         
   6   7   2       1993.62       2012.03        48.96 o                         
   7   7   2        233.93        244.72         8.41 o                         
   8   7   2        142.46        190.81        10.29 o                         
   9   7   2       2562.04       2874.87        37.88 o                         
  10   7   2        838.61        941.10        21.72 o                         
  11   7   2       1752.69       1835.26        31.98 o                         
  12   7   2        475.96        467.26        34.32 o                         
  13   7   2       1570.63       1649.24        82.31 o                         
  14   7   2        206.53        212.41        22.76 o                         
  15   7   2        880.99        874.63        92.48 o                         
  16   7   2        308.01        265.20        20.03 o                         
  17   7   2        101.92         83.26        22.34 o                         
 -18   8   2         87.40        107.71        18.76 o                         
 -17   8   2        308.67        294.56        30.46 o                         
 -16   8   2         32.59         35.05        21.27 o                         
 -15   8   2        540.73        492.95        30.00 o                         
 -14   8   2        953.48        838.46        69.87 o                         
 -13   8   2        350.33        321.14        23.49 o                         
 -12   8   2        431.95        417.15        18.47 o                         
 -11   8   2        419.22        397.77        18.04 o                         
 -10   8   2       1553.88       1466.73        26.49 o                         
  -9   8   2        409.03        396.32        35.11 o                         
  -8   8   2       2988.43       3057.75        51.41 o                         
  -7   8   2        253.82        208.16        25.35 o                         
  -6   8   2        486.86        509.16        12.49 o                         
  -5   8   2         21.37         45.30         8.12 o                         
  -4   8   2        697.08        749.82        20.18 o                         
  -3   8   2       2426.85       2644.99        58.37 o                         
  -2   8   2      11652.40      12446.13       290.17 o                         
  -1   8   2        254.24        284.34         8.07 o                         
   0   8   2        995.08        987.84        17.36 o                         
   1   8   2       4941.17       5370.88        51.66 o                         
   2   8   2       7800.54       8378.46       106.85 o                         
   3   8   2        176.18        194.93        11.07 o                         
   4   8   2        227.19        201.53        13.92 o                         
   5   8   2       1169.11       1300.55        53.77 o                         
   6   8   2        317.41        382.47        16.25 o                         
   7   8   2        124.34        120.09        11.88 o                         
   8   8   2        388.15        426.44        17.52 o                         
   9   8   2        919.86       1010.07        30.38 o                         
  10   8   2       3379.50       3636.58        39.17 o                         
  11   8   2       1119.29       1134.67        36.16 o                         
  12   8   2        358.89        482.48        35.20 o                         
  13   8   2        151.81        226.48        33.79 o                         
  14   8   2         41.54         34.54        25.89 o                         
  15   8   2        313.02        289.39        27.00 o                         
  16   8   2         38.87         17.71        26.66 o                         
  17   8   2        715.64        707.27        24.45 o                         
 -17   9   2        247.45        212.04        26.66 o                         
 -16   9   2        247.04        245.69        21.91 o                         
 -15   9   2        417.83        418.73        62.39 o                         
 -14   9   2         34.93         29.67        19.17 o                         
 -13   9   2        532.57        531.42        20.39 o                         
 -12   9   2       2034.23       2025.76        28.94 o                         
 -11   9   2       1345.30       1315.14        36.05 o                         
 -10   9   2        637.45        577.60        27.58 o                         
  -9   9   2        676.32        683.96        22.99 o                         
  -8   9   2        250.72        237.59        25.52 o                         
  -7   9   2        344.75        420.01        30.86 o                         
  -6   9   2       1065.39        905.87        46.32 o                         
  -5   9   2       2755.89       2793.55        52.56 o                         
  -4   9   2       2157.47       2135.50        40.20 o                         
  -3   9   2       2083.96       2129.38        53.20 o                         
  -2   9   2        292.67        309.73        11.45 o                         
  -1   9   2       2826.28       2935.27        62.49 o                         
   0   9   2        334.24        290.10        10.28 o                         
   1   9   2       3394.31       4080.05        40.38 o                         
   2   9   2       7369.10       8151.35        61.34 o                         
   3   9   2       5093.98       5610.77       125.55 o                         
   4   9   2       3007.02       3367.49        96.25 o                         
   5   9   2        312.20        406.53        16.22 o                         
   6   9   2       2435.16       2378.02        94.79 o                         
   7   9   2        701.62        741.14        40.23 o                         
   8   9   2       1690.98       1802.73        75.56 o                         
   9   9   2       1768.52       1897.90        50.58 o                         
  10   9   2       1147.23       1178.20        27.88 o                         
  11   9   2        662.46        624.83        20.18 o                         
  12   9   2         21.56         25.37        24.78 o                         
  13   9   2        282.40        293.24        29.77 o                         
  14   9   2         48.97         15.28        37.41 o                         
  15   9   2         22.02         44.05        19.62 o                         
  16   9   2        527.99        545.18        28.77 o                         
 -17  10   2        432.60        418.92        25.40 o                         
 -16  10   2        173.60        134.06        30.14 o                         
 -15  10   2         79.72         80.95        22.08 o                         
 -14  10   2        553.52        545.65        44.33 o                         
 -13  10   2        734.24        710.73        24.40 o                         
 -12  10   2        528.20        479.74        20.65 o                         
 -11  10   2         42.79         15.68        16.61 o                         
 -10  10   2        107.53        109.72        14.01 o                         
  -9  10   2        114.56        104.60        13.60 o                         
  -8  10   2       3942.72       4133.13        65.33 o                         
  -7  10   2        640.18        689.13        50.60 o                         
  -6  10   2       1422.62       1400.57        33.74 o                         
  -5  10   2       8086.76       8721.12       228.02 o                         
  -4  10   2         51.61         50.43         8.90 o                         
  -3  10   2       2049.63       2457.50        65.46 o                         
  -2  10   2       5534.09       6022.01       157.96 o                         
  -1  10   2        616.92        611.81        18.17 o                         
   0  10   2       2363.77       2565.03        92.43 o                         
   1  10   2       2504.06       2915.85        61.96 o                         
   2  10   2       2896.56       3678.02        47.31 o                         
   3  10   2       1167.72       1482.00        34.44 o                         
   4  10   2       4896.17       5395.84        88.94 o                         
   5  10   2        434.23        458.35        14.33 o                         
   6  10   2       1678.69       1839.89        89.63 o                         
   7  10   2          0.30          0.07        15.56 o                         
   8  10   2       1805.33       1932.26        34.66 o                         
   9  10   2       1149.89       1191.81        32.80 o                         
  10  10   2       1416.76       1391.30        34.16 o                         
  11  10   2        454.52        481.99        34.32 o                         
  12  10   2       1124.04       1104.62        72.71 o                         
  13  10   2        182.67        175.49        31.98 o                         
  14  10   2        458.21        506.52        23.14 o                         
  15  10   2         12.17         19.39        17.73 o                         
 -17  11   2        708.23        560.56        12.66 o                         
 -16  11   2          1.59         34.36        26.77 o                         
 -15  11   2          1.12        -13.28        34.25 o                         
 -14  11   2         12.19         43.44        22.83 o                         
 -13  11   2        392.05        402.67        24.75 o                         
 -12  11   2       3807.95       3594.09       172.79 o                         
 -11  11   2        364.14        332.85        22.78 o                         
 -10  11   2        160.74        170.71        16.21 o                         
  -9  11   2       1567.63       1598.26        41.67 o                         
  -8  11   2        660.98        644.02        16.56 o                         
  -7  11   2        900.29       1025.46        42.74 o                         
  -6  11   2       1871.72       1938.71        87.15 o                         
  -5  11   2        994.44       1055.01        73.42 o                         
  -4  11   2        835.93       1011.70        29.61 o                         
  -3  11   2       1044.76       1009.60        35.22 o                         
  -2  11   2         30.28         40.91         9.56 o                         
  -1  11   2       1333.56       1254.93        21.41 o                         
   0  11   2       2203.25       2414.07        57.12 o                         
   1  11   2       4337.94       4896.74       129.82 o                         
   2  11   2       1603.05       1853.16        22.09 o                         
   3  11   2       1906.26       1960.35        34.19 o                         
   4  11   2       1438.26       1480.46        40.64 o                         
   5  11   2        249.25        289.78        16.92 o                         
   6  11   2        874.79        880.96        23.89 o                         
   7  11   2       4890.64       5112.73        77.52 o                         
   8  11   2       1647.28       1644.99        41.86 o                         
   9  11   2        936.06       1020.93        20.47 o                         
  10  11   2        302.34        326.21        12.39 o                         
  11  11   2        150.44        192.03        18.64 o                         
  12  11   2         84.04         81.87        39.10 o                         
  13  11   2        919.39        892.40        35.29 o                         
  14  11   2        346.41        354.32        31.51 o                         
  15  11   2        220.32        215.21        23.50 o                         
 -16  12   2        524.88        487.74        26.24 o                         
 -15  12   2        407.60        444.22        34.46 o                         
 -14  12   2        654.10        714.64        26.69 o                         
 -13  12   2        609.13        623.31        29.62 o                         
 -12  12   2        977.99       1022.35        62.92 o                         
 -11  12   2       1660.39       1640.45        32.48 o                         
 -10  12   2        745.73        772.74        26.52 o                         
  -9  12   2         94.42         98.06        13.90 o                         
  -8  12   2         13.22         17.14        15.52 o                         
  -7  12   2        202.29        213.24        13.87 o                         
  -6  12   2       1180.32       1269.96        21.96 o                         
  -5  12   2        685.77        696.27        20.05 o                         
  -4  12   2       4875.51       4850.05        88.58 o                         
  -3  12   2       1302.73       1253.64        41.36 o                         
  -2  12   2        820.85        769.75        16.45 o                         
  -1  12   2       6491.85       6761.71       125.48 o                         
   0  12   2       1878.80       2174.22        57.21 o                         
   1  12   2        703.81        672.70        23.21 o                         
   2  12   2        106.28        141.01        17.05 o                         
   3  12   2        160.68        148.65        16.09 o                         
   4  12   2       2399.12       2350.01        83.28 o                         
   5  12   2        210.20        217.18        17.57 o                         
   6  12   2       1476.54       1564.58        31.30 o                         
   7  12   2        912.21        996.76        28.14 o                         
   8  12   2       2053.95       2118.29        38.77 o                         
   9  12   2       1673.97       1822.38        29.95 o                         
  10  12   2        224.07        221.53        19.99 o                         
  11  12   2       3351.64       3585.08       142.85 o                         
  12  12   2        855.68        874.96        48.52 o                         
  13  12   2        994.84       1008.54        35.41 o                         
  14  12   2        379.55        398.69        31.20 o                         
  15  12   2        113.98        138.69        20.02 o                         
 -16  13   2        810.41        736.57        21.71 o                         
 -15  13   2        589.71        677.66        32.67 o                         
 -14  13   2        742.13        825.33        25.78 o                         
 -13  13   2       1087.71       1137.98        32.59 o                         
 -12  13   2        191.48        192.11        27.03 o                         
 -11  13   2         52.79         53.53        19.66 o                         
 -10  13   2        367.18        390.29        17.24 o                         
  -9  13   2        319.27        335.22        25.24 o                         
  -8  13   2       1478.56       1509.74        25.39 o                         
  -7  13   2        771.53        841.06        32.21 o                         
  -6  13   2       1925.15       1895.91        38.00 o                         
  -5  13   2        412.62        408.89        13.73 o                         
  -4  13   2       2238.90       2253.73        64.13 o                         
  -3  13   2        823.05        817.32        48.36 o                         
  -2  13   2        328.73        365.10        17.07 o                         
  -1  13   2        751.61        764.91        26.44 o                         
   0  13   2       2969.70       2972.23        74.18 o                         
   1  13   2        549.09        607.56        36.34 o                         
   2  13   2          9.80         22.39        14.34 o                         
   3  13   2        458.20        414.16        20.83 o                         
   4  13   2        153.94        167.26        15.24 o                         
   5  13   2         67.08         65.34        11.82 o                         
   6  13   2        150.39        159.32        10.35 o                         
   7  13   2        468.31        489.60        16.67 o                         
   8  13   2        777.98        855.13        22.81 o                         
   9  13   2       1552.27       1586.59        40.35 o                         
  10  13   2       1153.19       1296.87        29.38 o                         
  11  13   2        161.39        183.48        19.80 o                         
  12  13   2       1601.06       1644.44        61.60 o                         
  13  13   2        228.18        228.44        18.95 o                         
  14  13   2        639.35        705.27        31.83 o                         
  15  13   2        622.21        665.54        21.29 o                         
 -16  14   2        514.90        478.15        14.23 o                         
 -15  14   2        595.65        589.23        24.56 o                         
 -14  14   2         34.10         19.81        22.66 o                         
 -13  14   2         35.35          5.98        21.29 o                         
 -12  14   2        222.89        231.76        26.20 o                         
 -11  14   2       1096.91       1171.26        28.13 o                         
 -10  14   2       1047.26       1048.88        21.54 o                         
  -9  14   2       1097.21       1106.91        37.58 o                         
  -8  14   2        470.68        461.33        18.30 o                         
  -7  14   2       2246.35       2260.72        43.23 o                         
  -6  14   2       2755.69       3042.00        35.84 o                         
  -5  14   2        191.82        201.64        12.62 o                         
  -4  14   2       1699.93       1692.25        27.60 o                         
  -3  14   2        241.77        223.24        15.70 o                         
  -2  14   2        404.47        372.93        30.67 o                         
  -1  14   2       5180.19       5407.74        93.80 o                         
   0  14   2       1236.27       1282.00        30.59 o                         
   1  14   2         71.87         62.63        18.11 o                         
   2  14   2        149.32        156.81        14.61 o                         
   3  14   2         86.89         81.80        12.56 o                         
   4  14   2        773.01        743.77        28.89 o                         
   5  14   2        119.78        143.62        12.08 o                         
   6  14   2        127.37        138.39        13.31 o                         
   7  14   2        301.62        309.30        13.16 o                         
   8  14   2        817.13        953.81        20.38 o                         
   9  14   2        257.78        276.97        23.24 o                         
  10  14   2        241.86        262.80        22.17 o                         
  11  14   2       4293.68       4422.49        48.84 o                         
  12  14   2        219.45        247.93        23.40 o                         
  13  14   2        281.21        262.88        17.51 o                         
  14  14   2         86.12         90.95        22.55 o                         
  15  14   2         46.07         34.88        11.91 o                         
 -15  15   2         58.03         52.59        16.02 o                         
 -14  15   2         20.95         20.23        19.18 o                         
 -13  15   2         71.02         94.01        26.77 o                         
 -12  15   2       1102.55       1217.88        43.42 o                         
 -11  15   2       1015.48       1057.33        35.83 o                         
 -10  15   2        713.15        748.81        34.50 o                         
  -9  15   2         30.35         29.05        17.19 o                         
  -8  15   2        121.08        127.46        14.08 o                         
  -7  15   2       3108.89       3092.57        29.70 o                         
  -6  15   2       1317.41       1427.53        17.79 o                         
  -5  15   2       3235.95       3370.73        33.16 o                         
  -4  15   2        676.01        701.54        15.97 o                         
  -3  15   2       2060.97       2206.21        20.40 o                         
  -2  15   2        473.19        490.10        10.69 o                         
  -1  15   2        310.20        323.31        10.57 o                         
   0  15   2       1343.44       1272.54        18.04 o                         
   1  15   2        810.97        864.47        21.53 o                         
   2  15   2         76.16         61.69        11.84 o                         
   3  15   2       1127.07       1252.02        19.27 o                         
   4  15   2         20.75         28.06         9.36 o                         
   5  15   2        538.14        535.26        18.34 o                         
   6  15   2        365.10        410.43        16.41 o                         
   7  15   2       1022.62       1134.39        20.01 o                         
   8  15   2        767.76        753.55        15.25 o                         
   9  15   2         30.62         46.40        16.47 o                         
  10  15   2        817.40        914.64        27.95 o                         
  11  15   2         89.67        120.71        23.30 o                         
  12  15   2       1034.64       1154.50        25.90 o                         
  13  15   2        140.58        165.14        14.77 o                         
  14  15   2        261.21        247.35        20.66 o                         
 -14  16   2         19.81         16.86        13.38 o                         
 -13  16   2        244.14        221.51        14.60 o                         
 -12  16   2         72.00         57.12        12.53 o                         
 -11  16   2        353.31        350.69        24.75 o                         
 -10  16   2        473.91        547.40        22.15 o                         
  -9  16   2         23.91         19.49        21.31 o                         
  -8  16   2       1102.65       1132.81        20.68 o                         
  -7  16   2        480.14        520.28        15.52 o                         
  -6  16   2        757.43        769.78        14.40 o                         
  -5  16   2        548.62        565.85        13.21 o                         
  -4  16   2       1078.91       1175.39        17.41 o                         
  -3  16   2       2329.37       2503.06        27.35 o                         
  -2  16   2       2805.71       3085.11        27.23 o                         
  -1  16   2        397.08        410.24        12.62 o                         
   0  16   2        928.06        929.22        12.82 o                         
   1  16   2        306.21        293.94         9.69 o                         
   2  16   2       2658.63       2697.71        35.98 o                         
   3  16   2        435.38        445.88        10.97 o                         
   4  16   2       2053.68       2098.85        38.54 o                         
   5  16   2        278.50        282.54        16.42 o                         
   6  16   2        803.23        874.43        19.67 o                         
   7  16   2        393.94        393.22        14.64 o                         
   8  16   2        222.25        237.94        17.67 o                         
   9  16   2        260.70        263.30        20.74 o                         
  10  16   2        537.03        583.22        21.04 o                         
  11  16   2        492.84        521.78        30.88 o                         
  12  16   2        324.46        323.42        18.72 o                         
  13  16   2        136.71        139.90        15.60 o                         
  14  16   2         90.02         64.41        11.07 o                         
 -14  17   2        126.42        141.96        14.75 o                         
 -13  17   2        286.60        278.84        14.59 o                         
 -12  17   2       1006.98       1069.01        20.24 o                         
 -11  17   2        464.37        495.71        16.12 o                         
 -10  17   2        181.10        205.90        16.95 o                         
  -9  17   2        629.07        661.80        19.98 o                         
  -8  17   2        375.10        408.86        15.54 o                         
  -7  17   2        351.28        405.38        16.55 o                         
  -6  17   2       2764.88       2873.72        34.02 o                         
  -5  17   2       2685.56       3059.46        44.51 o                         
  -4  17   2        390.29        418.65        13.63 o                         
  -3  17   2        202.67        226.99        11.76 o                         
  -2  17   2         35.64         39.48        10.57 o                         
  -1  17   2       1139.16       1178.46        17.90 o                         
   0  17   2       2579.21       2679.67        39.41 o                         
   1  17   2       1690.50       1819.30        15.00 o                         
   2  17   2       2181.45       2158.17        34.42 o                         
   3  17   2        625.54        681.19        13.76 o                         
   4  17   2        204.99        200.14        10.60 o                         
   5  17   2        583.67        581.72        16.58 o                         
   6  17   2        434.43        432.00        17.61 o                         
   7  17   2       1195.19       1290.00        48.17 o                         
   8  17   2        439.99        422.86        21.65 o                         
   9  17   2        992.76       1070.66        50.65 o                         
  10  17   2        318.47        377.22        22.50 o                         
  11  17   2         36.32         41.52        23.19 o                         
  12  17   2       1016.76       1035.59        58.75 o                         
  13  17   2         26.90         39.46        10.89 o                         
 -13  18   2        133.55        149.44        17.18 o                         
 -12  18   2         85.51         98.68        14.33 o                         
 -11  18   2         81.74         82.47        17.57 o                         
 -10  18   2        213.24        228.65        17.00 o                         
  -9  18   2         29.24         30.64        16.39 o                         
  -8  18   2        654.42        726.92        18.01 o                         
  -7  18   2         51.94         72.65        13.98 o                         
  -6  18   2       1148.64       1242.30        28.25 o                         
  -5  18   2        427.70        471.81        14.02 o                         
  -4  18   2        917.43        985.29        16.31 o                         
  -3  18   2        878.34        976.37        17.82 o                         
  -2  18   2        132.44        110.87        12.30 o                         
  -1  18   2        738.12        807.35        29.59 o                         
   0  18   2       2552.59       2684.28        23.52 o                         
   1  18   2       1750.44       1889.24        27.03 o                         
   2  18   2        240.52        265.36        11.72 o                         
   3  18   2       1959.77       2024.02        40.64 o                         
   4  18   2       2482.55       2629.17        44.36 o                         
   5  18   2         99.28        100.53        11.83 o                         
   6  18   2        686.88        691.50        18.16 o                         
   7  18   2        179.72        204.74        20.33 o                         
   8  18   2        511.74        583.63        22.25 o                         
   9  18   2        365.62        416.51        16.04 o                         
  10  18   2         31.88         30.46        15.41 o                         
  11  18   2        535.25        562.72        17.32 o                         
  12  18   2         29.03         43.06        10.08 o                         
 -12  19   2        690.26        787.68        22.97 o                         
 -11  19   2         92.72        104.68        13.97 o                         
 -10  19   2        414.66        403.96        19.82 o                         
  -9  19   2        514.56        564.49        27.48 o                         
  -8  19   2        538.19        546.60        20.57 o                         
  -7  19   2       1175.35       1322.89        19.62 o                         
  -6  19   2         12.23         29.95        15.68 o                         
  -5  19   2         75.48         95.86        16.13 o                         
  -4  19   2        101.40        108.66        13.41 o                         
  -3  19   2        130.44        162.74        12.26 o                         
  -2  19   2         48.47         46.63        13.90 o                         
  -1  19   2          1.49          1.51        17.46 o                         
   0  19   2        196.46        201.67        13.82 o                         
   1  19   2        124.22         94.02        16.28 o                         
   2  19   2        630.38        730.62        19.11 o                         
   3  19   2       3268.03       3432.43       101.57 o                         
   4  19   2         65.92         75.21        13.84 o                         
   5  19   2        187.26        192.72        14.67 o                         
   6  19   2        153.29        163.50        25.34 o                         
   7  19   2        570.17        649.52        40.89 o                         
   8  19   2       1293.75       1394.78        57.12 o                         
   9  19   2         50.18         61.07        14.82 o                         
  10  19   2        205.66        251.69        17.57 o                         
  11  19   2         54.00         38.75        11.67 o                         
 -11  20   2        486.03        530.32        19.60 o                         
 -10  20   2        373.48        420.67        15.83 o                         
  -9  20   2        523.63        511.77        20.00 o                         
  -8  20   2       1729.05       1911.95        30.39 o                         
  -7  20   2        258.97        258.91        17.42 o                         
  -6  20   2        167.71        210.36        17.64 o                         
  -5  20   2        214.59        263.85        15.85 o                         
  -4  20   2        517.45        608.10        15.58 o                         
  -3  20   2       1270.37       1370.10        36.58 o                         
  -2  20   2        218.67        233.53        15.10 o                         
  -1  20   2       2328.66       2539.78        40.49 o                         
   0  20   2          1.85         -9.30        16.44 o                         
   1  20   2        361.76        385.78        16.94 o                         
   2  20   2        373.70        449.11        20.71 o                         
   3  20   2        717.16        839.24        22.87 o                         
   4  20   2        201.83        247.97        16.63 o                         
   5  20   2         23.73         29.65        15.15 o                         
   6  20   2         73.73         91.27        17.30 o                         
   7  20   2        529.87        524.22        24.26 o                         
   8  20   2         94.25        114.43        17.42 o                         
   9  20   2         96.68        123.37        16.82 o                         
  10  20   2        200.31        191.71        13.42 o                         
  -9  21   2        361.44        416.39        20.13 o                         
  -8  21   2         27.64         10.53        14.88 o                         
  -7  21   2        877.27        969.84        23.19 o                         
  -6  21   2        544.71        545.44        21.24 o                         
  -5  21   2         20.40         17.42        18.10 o                         
  -4  21   2       1196.99       1315.30        36.31 o                         
  -3  21   2        155.97        198.25        15.86 o                         
  -2  21   2         83.15        109.71        15.71 o                         
  -1  21   2        224.95        236.06        24.07 o                         
   0  21   2       1071.12       1184.17        21.56 o                         
   1  21   2        406.71        477.10        23.06 o                         
   2  21   2        390.00        429.44        19.20 o                         
   3  21   2        694.44        834.59        27.38 o                         
   4  21   2        175.14        194.77        16.74 o                         
   5  21   2        444.32        482.18        34.09 o                         
   6  21   2        170.62        168.47        40.73 o                         
   7  21   2        256.30        290.03        26.98 o                         
   9  21   2        134.73        130.47        16.76 o                         
  -8  22   2       2483.55       2687.54        29.19 o                         
  -7  22   2        200.83        232.70        20.97 o                         
  -6  22   2         85.91         94.43        21.82 o                         
  -5  22   2        534.33        619.38        29.30 o                         
  -4  22   2         44.98         40.58        18.81 o                         
  -3  22   2         20.21         19.39        25.82 o                         
  -2  22   2        280.47        330.92        29.51 o                         
  -1  22   2        687.01        701.24        17.11 o                         
   0  22   2         41.28         30.10        17.15 o                         
   1  22   2        211.51        235.75        20.60 o                         
   2  22   2        111.04        130.76        18.29 o                         
   3  22   2         30.46         32.17        16.60 o                         
   4  22   2        574.74        619.16        27.30 o                         
   5  22   2         38.10          8.33        20.87 o                         
   6  22   2         12.75         -3.48        19.08 o                         
   7  22   2        447.43        534.01        20.76 o                         
  -6  23   2         69.86         77.57        15.49 o                         
  -5  23   2        169.26        184.33        19.71 o                         
  -4  23   2        383.13        374.87        23.61 o                         
  -3  23   2         64.12         72.51        20.76 o                         
  -2  23   2        111.11        171.26        23.19 o                         
  -1  23   2        128.60        172.73        23.50 o                         
   0  23   2        929.11       1038.62        26.35 o                         
   1  23   2        133.78        122.40        14.68 o                         
   2  23   2         30.56         60.19        20.29 o                         
   3  23   2        320.10        425.04        22.45 o                         
   4  23   2        206.62        229.75        19.50 o                         
   5  23   2         11.31         -0.21        16.34 o                         
  -4  24   2        253.13        196.24        14.65 o                         
  -3  24   2        321.51        381.72        17.39 o                         
  -2  24   2        935.75       1061.70        23.40 o                         
   0  24   2         19.05          7.38        15.39 o                         
   2  24   2        166.73        132.26        14.86 o                         
   3  24   2        198.91        235.76        14.86 o                         
   4  24   2        118.82        111.82        12.44 o                         
  -9 -22   3       1022.92        919.95        18.44 o                         
  -8 -22   3          4.28          6.85        15.70 o                         
 -10 -21   3        306.77        290.35        15.07 o                         
  -3 -21   3        232.65        166.81        27.45 o                         
  -2 -21   3         45.68         31.40        20.02 o                         
  -1 -21   3        772.03        612.53        20.65 o                         
   0 -21   3        113.93         83.89        31.83 o                         
   9 -21   3        235.72        217.10        11.28 o                         
 -10 -20   3        368.22        382.88        18.23 o                         
  -9 -20   3        933.82       1074.76        27.19 o                         
  -6 -20   3        305.55        205.49        22.30 o                         
  -5 -20   3        302.96        220.75        15.11 o                         
  -4 -20   3        308.24        236.26        15.78 o                         
  -3 -20   3        284.98        250.77        18.82 o                         
  -2 -20   3       2808.89       2089.36        25.72 o                         
  -1 -20   3        256.47        184.53        17.90 o                         
   0 -20   3         90.32         60.31        16.68 o                         
   1 -20   3        379.47        296.82        18.22 o                         
   2 -20   3        764.50        598.75        35.04 o                         
   3 -20   3       1195.27        989.89        95.74 o                         
   4 -20   3         74.21         51.65        15.00 o                         
   5 -20   3         87.89         55.34        16.52 o                         
  10 -20   3        899.94        849.76        16.76 o                         
 -12 -19   3         82.26         79.16         9.01 o                         
 -11 -19   3         29.33         37.91        16.92 o                         
 -10 -19   3        969.36        986.71       136.80 o                         
  -9 -19   3        741.18        867.99        30.98 o                         
  -8 -19   3       1482.29       1432.03        40.05 o                         
  -7 -19   3        411.45        305.54        13.92 o                         
  -6 -19   3        581.52        395.59        16.99 o                         
  -5 -19   3        180.83        152.86        13.87 o                         
  -4 -19   3         33.46         19.74        15.16 o                         
  -3 -19   3        191.46        163.24        16.05 o                         
  -2 -19   3         54.36         38.36        15.12 o                         
  -1 -19   3       1196.93        969.21        23.88 o                         
   0 -19   3        492.41        417.00        35.48 o                         
   1 -19   3       1014.55        867.26        34.20 o                         
   2 -19   3       2616.07       2168.00       147.28 o                         
   3 -19   3         71.70         72.52        18.04 o                         
   4 -19   3        110.49         72.53        14.74 o                         
   5 -19   3        149.07        138.18        15.45 o                         
   6 -19   3         44.50         31.09        13.82 o                         
  10 -19   3         94.02         90.74        15.81 o                         
  11 -19   3        859.97        819.72        17.07 o                         
 -13 -18   3         14.07         10.52         7.85 o                         
 -12 -18   3        576.65        590.11        51.54 o                         
 -11 -18   3        367.62        356.58        33.67 o                         
 -10 -18   3        398.80        411.81        49.64 o                         
  -9 -18   3       1216.78       1082.33        70.12 o                         
  -8 -18   3        193.34        183.11        12.78 o                         
  -7 -18   3         66.48         42.83        13.34 o                         
  -6 -18   3         12.69          4.04        15.06 o                         
  -5 -18   3        309.96        220.01        17.68 o                         
  -4 -18   3        144.82         98.79        14.61 o                         
  -3 -18   3        299.87        239.62        17.28 o                         
  -2 -18   3       2967.57       2238.39        37.26 o                         
  -1 -18   3        569.14        447.44        20.16 o                         
   0 -18   3        996.49        878.14        19.78 o                         
   1 -18   3        325.30        297.14        39.56 o                         
   2 -18   3       2513.19       1954.48       122.93 o                         
   3 -18   3        178.91        143.15        16.79 o                         
   4 -18   3         25.36         18.51        15.63 o                         
   5 -18   3        376.78        311.10        18.89 o                         
   6 -18   3        294.45        225.26        24.98 o                         
   7 -18   3        130.48         67.12        19.12 o                         
   8 -18   3         20.78         11.80        13.30 o                         
   9 -18   3         73.75         54.28        18.76 o                         
  10 -18   3       1038.73        908.56        22.45 o                         
  11 -18   3        105.04        101.87        11.59 o                         
 -14 -17   3         15.53         21.18        11.07 o                         
 -13 -17   3        411.69        433.74        15.68 o                         
 -12 -17   3         16.02         13.68        11.22 o                         
 -11 -17   3        304.80        310.41        28.24 o                         
 -10 -17   3       1294.32       1152.09        55.14 o                         
  -9 -17   3        354.66        315.78        18.89 o                         
  -8 -17   3       1170.03       1020.39        39.05 o                         
  -7 -17   3        550.29        421.00        17.00 o                         
  -6 -17   3        303.55        263.41        14.73 o                         
  -5 -17   3       1127.53        863.35        20.10 o                         
  -4 -17   3        282.04        226.42        15.12 o                         
  -3 -17   3        301.01        269.89        13.90 o                         
  -2 -17   3       1614.44       1399.96        39.16 o                         
  -1 -17   3       3598.40       3144.60       131.43 o                         
   0 -17   3        876.33        763.64        45.92 o                         
   1 -17   3       2159.27       1857.11       139.73 o                         
   2 -17   3       1457.61       1231.09        89.11 o                         
   3 -17   3        242.44        210.31        22.51 o                         
   4 -17   3        495.28        375.56        20.19 o                         
   5 -17   3        655.44        479.74        24.95 o                         
   6 -17   3        640.87        546.86        18.74 o                         
   7 -17   3         89.03         67.34        13.89 o                         
   8 -17   3        350.86        302.74        20.41 o                         
   9 -17   3        737.85        670.69        24.23 o                         
  10 -17   3         85.80         92.69        12.72 o                         
  11 -17   3        495.29        483.00        19.92 o                         
  12 -17   3        101.28         89.43        10.10 o                         
  13 -17   3        284.23        229.33        12.33 o                         
 -14 -16   3        127.63        115.90        18.60 o                         
 -13 -16   3        106.52        125.64         9.61 o                         
 -12 -16   3        948.75       1022.53        28.53 o                         
 -11 -16   3         89.07         97.44        17.34 o                         
 -10 -16   3        373.05        340.84        16.45 o                         
  -9 -16   3       3039.31       2835.20        62.10 o                         
  -8 -16   3       1315.83       1164.96        21.89 o                         
  -7 -16   3       1154.79        930.03        18.73 o                         
  -6 -16   3        920.26        765.02        42.05 o                         
  -5 -16   3       3561.41       2858.97        51.77 o                         
  -4 -16   3        527.70        427.85        15.36 o                         
  -3 -16   3        150.11        141.82        14.15 o                         
  -2 -16   3        392.64        372.34        14.10 o                         
  -1 -16   3        161.19        144.35        18.77 o                         
   0 -16   3        681.58        598.27        34.59 o                         
   1 -16   3        968.24        810.52        50.06 o                         
   2 -16   3       2760.94       2377.74       139.40 o                         
   3 -16   3       3563.35       3076.25       143.26 o                         
   4 -16   3         25.68         23.87        14.06 o                         
   5 -16   3       1402.08       1229.31        60.20 o                         
   6 -16   3        705.37        606.67        23.11 o                         
   7 -16   3          7.46          7.68        13.48 o                         
   8 -16   3        488.36        411.84        17.95 o                         
   9 -16   3          9.29          4.74        11.85 o                         
  10 -16   3       1454.32       1302.72        36.39 o                         
  11 -16   3         92.81         80.31        13.16 o                         
  12 -16   3        157.89        152.11        12.93 o                         
  13 -16   3        243.33        233.25        10.83 o                         
 -15 -15   3          9.03          4.52         8.83 o                         
 -14 -15   3         73.51         57.55         9.25 o                         
 -13 -15   3        689.50        671.80        13.91 o                         
 -12 -15   3        369.61        422.32        19.84 o                         
 -11 -15   3        433.04        406.18        11.58 o                         
 -10 -15   3       1806.56       1644.73        43.32 o                         
  -9 -15   3        491.77        430.58        14.43 o                         
  -8 -15   3        131.45        121.65        13.31 o                         
  -7 -15   3        486.30        433.94        15.95 o                         
  -6 -15   3        651.26        532.32        20.44 o                         
  -5 -15   3        121.31        121.06        13.97 o                         
  -4 -15   3       1136.18        990.45        29.25 o                         
  -3 -15   3       1245.71       1074.02        35.60 o                         
  -2 -15   3        397.03        377.56        21.01 o                         
  -1 -15   3       1141.26        974.55        38.71 o                         
   0 -15   3        455.67        418.61        24.03 o                         
   1 -15   3        230.62        211.79        19.97 o                         
   2 -15   3       1095.38        887.75        34.09 o                         
   3 -15   3       1577.09       1367.38        57.70 o                         
   4 -15   3       1330.08       1076.09        54.88 o                         
   5 -15   3        545.19        521.68        17.52 o                         
   6 -15   3       1665.39       1494.58        46.02 o                         
   7 -15   3         91.93         95.78        16.43 o                         
   8 -15   3        133.21        111.99        14.54 o                         
   9 -15   3        894.71        809.23        34.27 o                         
  10 -15   3        161.52        172.91        11.90 o                         
  11 -15   3       1215.99       1096.45        38.91 o                         
  12 -15   3         79.35         96.14        10.28 o                         
  13 -15   3        682.47        652.51        25.24 o                         
  14 -15   3        737.31        756.48        18.81 o                         
 -16 -14   3        358.91        313.70        13.38 o                         
 -15 -14   3        173.33        164.93        12.30 o                         
 -14 -14   3        404.19        444.47        17.63 o                         
 -13 -14   3        217.96        205.80        14.67 o                         
 -12 -14   3          7.49          3.10         9.81 o                         
 -11 -14   3        241.68        237.93        10.23 o                         
 -10 -14   3       1672.51       1535.17        50.98 o                         
  -9 -14   3       1183.48       1208.24        37.00 o                         
  -8 -14   3        502.26        427.45        14.94 o                         
  -7 -14   3       1362.79       1242.97        21.21 o                         
  -6 -14   3       2297.08       2059.53        41.98 o                         
  -5 -14   3       2342.75       2142.35        24.67 o                         
  -4 -14   3        843.12        745.47        15.74 o                         
  -3 -14   3        247.80        212.88        17.49 o                         
  -2 -14   3        592.29        560.33        26.00 o                         
  -1 -14   3        623.66        541.17        21.15 o                         
   0 -14   3        766.15        691.22        48.88 o                         
   1 -14   3        161.16        151.25        17.34 o                         
   2 -14   3        284.50        301.93        18.57 o                         
   3 -14   3       2786.65       2443.76        79.70 o                         
   4 -14   3         17.02         17.27        13.56 o                         
   5 -14   3        153.03        155.17        14.25 o                         
   6 -14   3        312.20        308.47        15.14 o                         
   7 -14   3       1356.69       1230.59        45.29 o                         
   8 -14   3        255.79        229.59        15.70 o                         
   9 -14   3       1681.37       1409.39        48.71 o                         
  10 -14   3        525.24        448.30        13.03 o                         
  11 -14   3        673.53        616.40        24.02 o                         
  12 -14   3        221.08        211.02        12.44 o                         
  13 -14   3        122.51        130.53        28.14 o                         
  14 -14   3        119.19        108.76         9.56 o                         
 -16 -13   3        550.27        596.88        47.32 o                         
 -15 -13   3        239.52        242.11        15.37 o                         
 -14 -13   3        559.14        562.88        14.15 o                         
 -13 -13   3        314.64        284.85        16.60 o                         
 -12 -13   3        203.29        198.61        11.90 o                         
 -11 -13   3        417.27        380.29        10.71 o                         
 -10 -13   3        619.95        607.50        19.93 o                         
  -9 -13   3         87.49         83.00        12.82 o                         
  -8 -13   3        163.69        144.77        13.35 o                         
  -7 -13   3       1130.56        987.90        25.85 o                         
  -6 -13   3       5290.30       4660.69        45.41 o                         
  -5 -13   3       1835.31       1637.20        30.65 o                         
  -4 -13   3       1111.19       1073.29        16.91 o                         
  -3 -13   3         13.56         16.31        10.90 o                         
  -2 -13   3         52.70         48.44        13.20 o                         
  -1 -13   3       1419.58       1275.49        25.29 o                         
   0 -13   3        458.15        439.33        32.11 o                         
   1 -13   3        681.49        570.27        22.90 o                         
   2 -13   3        905.38        809.22        19.66 o                         
   3 -13   3       1286.46       1188.68        29.66 o                         
   4 -13   3       1596.43       1472.38        56.52 o                         
   5 -13   3        524.45        468.21        24.26 o                         
   6 -13   3        624.53        546.90        27.60 o                         
   7 -13   3        165.19        157.59        13.42 o                         
   8 -13   3       2174.57       2086.23        51.03 o                         
   9 -13   3        807.47        694.52        24.10 o                         
  10 -13   3        556.35        502.62        14.01 o                         
  11 -13   3        546.11        491.58        19.06 o                         
  12 -13   3         47.30         44.59        10.80 o                         
  13 -13   3         89.74        129.00        16.49 o                         
  14 -13   3        162.43        146.96        11.59 o                         
  15 -13   3        633.46        557.13        32.72 o                         
 -16 -12   3        220.60        276.22        13.23 o                         
 -15 -12   3         96.51         88.60        16.02 o                         
 -14 -12   3        473.61        498.02        21.80 o                         
 -13 -12   3        606.65        585.46        14.40 o                         
 -12 -12   3       1194.84       1142.18        23.26 o                         
 -11 -12   3        418.54        444.80        10.90 o                         
 -10 -12   3         68.66         76.25         9.69 o                         
  -9 -12   3         82.21         72.24        10.92 o                         
  -8 -12   3        593.42        539.27        13.69 o                         
  -7 -12   3       1067.33       1003.99        27.33 o                         
  -6 -12   3       3444.94       3212.52        24.15 o                         
  -5 -12   3        352.34        334.41        12.65 o                         
  -4 -12   3        391.47        339.56        12.05 o                         
  -3 -12   3       2792.97       2560.04        33.01 o                         
  -2 -12   3       1681.73       1322.06        35.66 o                         
  -1 -12   3        224.54        191.70        21.09 o                         
   0 -12   3       1686.79       1705.64        35.87 o                         
   1 -12   3        256.82        185.78        26.59 o                         
   2 -12   3        575.43        543.35        14.57 o                         
   3 -12   3       4522.06       4284.33        92.76 o                         
   4 -12   3        161.63        187.80        12.73 o                         
   5 -12   3        343.30        311.23        14.52 o                         
   6 -12   3        438.46        449.61        15.44 o                         
   7 -12   3        633.70        616.54        16.81 o                         
   8 -12   3       1150.68       1088.22        18.50 o                         
   9 -12   3       1149.82       1108.52        20.15 o                         
  10 -12   3       1346.65       1294.88        27.43 o                         
  11 -12   3         96.94         87.39        10.03 o                         
  12 -12   3        969.50        845.80        25.25 o                         
  13 -12   3         48.19         75.46        12.05 o                         
  14 -12   3        718.68        761.23        23.50 o                         
  15 -12   3         87.06         90.88        28.61 o                         
  16 -12   3        137.33        129.42         9.49 o                         
 -17 -11   3        261.49        228.18        36.89 o                         
 -16 -11   3        106.18        127.52        19.39 o                         
 -15 -11   3         92.86         89.16        24.03 o                         
 -14 -11   3         52.57         55.39         9.31 o                         
 -13 -11   3       1055.42        986.21        15.96 o                         
 -12 -11   3        699.37        691.49        16.97 o                         
 -11 -11   3        150.18        139.93         9.70 o                         
 -10 -11   3        495.93        474.74        11.69 o                         
  -9 -11   3        209.25        200.96        10.56 o                         
  -8 -11   3        619.63        587.51        14.89 o                         
  -7 -11   3       2340.02       2139.50        44.90 o                         
  -6 -11   3        996.95        949.72        14.95 o                         
  -5 -11   3       5307.18       4928.24        85.12 o                         
  -4 -11   3       2486.06       2356.76        23.56 o                         
  -3 -11   3        801.30        740.86        23.18 o                         
  -2 -11   3        246.18        227.16        11.79 o                         
  -1 -11   3       2037.73       1735.52       121.30 o                         
   0 -11   3       3031.51       2952.12       142.28 o                         
   1 -11   3        707.55        664.32        15.63 o                         
   2 -11   3       2679.90       2388.09        50.98 o                         
   3 -11   3        464.80        404.71        13.55 o                         
   4 -11   3        147.76        162.66        11.93 o                         
   5 -11   3        756.02        749.08        18.04 o                         
   6 -11   3       4647.17       4445.83        36.25 o                         
   7 -11   3        166.04        184.23        14.98 o                         
   8 -11   3        708.21        702.58        18.79 o                         
   9 -11   3       2147.14       1980.93        40.61 o                         
  10 -11   3       1242.47       1182.96        20.72 o                         
  11 -11   3        623.59        581.08        19.47 o                         
  12 -11   3       1011.83        911.85        17.85 o                         
  13 -11   3        108.31        101.25         9.36 o                         
  14 -11   3        455.77        470.78        23.50 o                         
  15 -11   3         88.65        101.20         8.04 o                         
  16 -11   3        260.80        256.62        14.23 o                         
 -17 -10   3         12.87         17.90         9.84 o                         
 -16 -10   3         21.67         35.54        14.78 o                         
 -15 -10   3        960.79       1183.53        36.25 o                         
 -14 -10   3        296.33        288.90        11.86 o                         
 -13 -10   3        148.39        148.41         9.67 o                         
 -12 -10   3       2077.12       1993.09        41.44 o                         
 -11 -10   3        638.98        653.99        11.43 o                         
 -10 -10   3        547.80        536.46        12.29 o                         
  -9 -10   3        941.34        874.28        20.83 o                         
  -8 -10   3        207.71        209.11        11.75 o                         
  -7 -10   3        879.74        862.84        13.90 o                         
  -6 -10   3        963.25        930.91        19.61 o                         
  -5 -10   3       6870.12       6907.19       142.93 o                         
  -4 -10   3       8464.27       8361.52        72.87 o                         
  -3 -10   3       8748.42       8720.89       170.37 o                         
  -2 -10   3        471.34        425.86        14.61 o                         
  -1 -10   3        868.11        811.55        70.00 o                         
   0 -10   3       2675.80       2544.10        30.66 o                         
   1 -10   3       1143.56       1036.13        21.83 o                         
   2 -10   3       1417.76       1456.21        25.62 o                         
   3 -10   3       5993.79       5982.65        92.12 o                         
   4 -10   3       2267.44       2135.83        32.17 o                         
   5 -10   3       2657.65       2506.70        24.45 o                         
   6 -10   3        921.26        980.79        16.98 o                         
   7 -10   3       2608.49       2369.56        42.13 o                         
   8 -10   3       2546.92       2277.38        43.08 o                         
   9 -10   3         30.93         22.76        10.00 o                         
  10 -10   3       1270.97       1155.34        22.27 o                         
  11 -10   3       1117.59       1075.81        27.98 o                         
  12 -10   3        277.52        266.87        19.27 o                         
  13 -10   3        114.42        139.65        11.59 o                         
  14 -10   3        379.51        389.38        22.18 o                         
  15 -10   3        184.10        192.50        20.86 o                         
  16 -10   3         56.75         54.95        10.33 o                         
 -18  -9   3        472.94        414.18        12.75 o                         
 -17  -9   3        151.43        155.47        12.20 o                         
 -16  -9   3        204.68        243.28        17.16 o                         
 -15  -9   3        396.28        372.99        14.25 o                         
 -14  -9   3        299.99        269.60        12.08 o                         
 -13  -9   3       4523.19       4241.87        81.76 o                         
 -12  -9   3        407.68        427.40        11.84 o                         
 -11  -9   3         16.09         10.08         8.24 o                         
 -10  -9   3         91.66         85.49         8.20 o                         
  -9  -9   3        130.38        143.69         9.35 o                         
  -8  -9   3        305.95        332.81        10.15 o                         
  -7  -9   3        250.94        174.47         9.94 o                         
  -6  -9   3       4464.96       4383.33        79.81 o                         
  -5  -9   3       3122.10       2871.59        55.64 o                         
  -4  -9   3       1804.54       1642.54        21.78 o                         
  -3  -9   3        900.54        841.90        33.60 o                         
  -2  -9   3       1196.51       1172.60        38.47 o                         
  -1  -9   3       2866.25       2758.23       146.52 o                         
   0  -9   3        565.75        539.81        16.56 o                         
   1  -9   3       1288.40       1209.97        22.27 o                         
   2  -9   3        905.93        949.19        19.13 o                         
   3  -9   3       1031.38       1024.74        16.39 o                         
   4  -9   3        879.70        932.96        24.23 o                         
   5  -9   3       2509.22       2409.69        21.36 o                         
   6  -9   3       3056.02       2796.64        40.63 o                         
   7  -9   3        557.96        497.29        12.95 o                         
   8  -9   3        910.62        904.90        38.72 o                         
   9  -9   3       1088.60       1198.10        21.39 o                         
  10  -9   3        912.88        883.40        17.43 o                         
  11  -9   3        630.53        580.33        19.21 o                         
  12  -9   3        700.31        658.18        39.69 o                         
  13  -9   3         34.89         45.69         9.16 o                         
  14  -9   3        578.16        560.71        15.58 o                         
  15  -9   3        167.35        154.79        14.89 o                         
  16  -9   3        164.19        196.27        12.78 o                         
 -18  -8   3         36.34         51.75        11.59 o                         
 -17  -8   3        212.94        205.51        20.76 o                         
 -16  -8   3        368.40        390.27        18.74 o                         
 -15  -8   3        592.46        620.42        13.19 o                         
 -14  -8   3       1186.58       1193.97        32.42 o                         
 -13  -8   3        127.48        125.15         9.66 o                         
 -12  -8   3        614.36        580.80        12.71 o                         
 -11  -8   3         49.33         55.31         7.66 o                         
 -10  -8   3        940.65        870.20        10.68 o                         
  -9  -8   3        639.53        591.40        14.34 o                         
  -8  -8   3        427.95        371.56        10.25 o                         
  -7  -8   3       1514.00       1429.55        25.84 o                         
  -6  -8   3       4199.05       4296.26        69.49 o                         
  -5  -8   3       1754.30       1692.15        24.29 o                         
  -4  -8   3       4180.17       4186.69        25.10 o                         
  -3  -8   3       7671.22       7863.17        71.45 o                         
  -2  -8   3       6687.78       6194.96        63.82 o                         
  -1  -8   3       2919.03       3000.69        28.42 o                         
   0  -8   3       1901.24       1832.73        23.61 o                         
   1  -8   3       8081.45       7915.44        37.74 o                         
   2  -8   3        226.50        202.05         7.55 o                         
   3  -8   3        394.91        511.79        11.69 o                         
   4  -8   3       1633.73       1464.69        14.37 o                         
   5  -8   3       5126.70       5184.68        32.42 o                         
   6  -8   3        657.59        612.46        29.55 o                         
   7  -8   3       5594.07       5264.61        93.25 o                         
   8  -8   3        679.80        725.40        34.67 o                         
   9  -8   3         29.38         21.42         9.57 o                         
  10  -8   3       1527.71       1394.84        35.33 o                         
  11  -8   3        897.36        905.90        22.01 o                         
  12  -8   3        110.78        121.76         9.60 o                         
  13  -8   3         31.27         68.08        14.08 o                         
  14  -8   3         52.67         67.26        11.87 o                         
  15  -8   3          4.77         -0.31        10.57 o                         
  16  -8   3         76.75         70.08        11.23 o                         
  17  -8   3        193.55        157.45        12.75 o                         
 -18  -7   3        291.44        265.90        15.39 o                         
 -17  -7   3        711.44        669.75        25.93 o                         
 -16  -7   3        647.15        678.00        52.33 o                         
 -15  -7   3          0.09          5.67         9.22 o                         
 -14  -7   3        970.95        935.80        21.55 o                         
 -13  -7   3       1997.84       2070.46        39.85 o                         
 -12  -7   3       1156.18       1127.52        26.11 o                         
 -11  -7   3        119.05        108.90         7.73 o                         
 -10  -7   3        639.82        578.37         9.27 o                         
  -9  -7   3        942.48        957.96        18.20 o                         
  -8  -7   3        107.49        124.31         8.24 o                         
  -7  -7   3       3983.50       3918.68        49.87 o                         
  -6  -7   3       3522.11       3227.71        39.70 o                         
  -5  -7   3       2809.76       2535.49        33.41 o                         
  -4  -7   3       6277.58       6071.41        59.88 o                         
  -3  -7   3        461.43        456.18        10.21 o                         
  -2  -7   3       4220.71       4239.63        93.62 o                         
  -1  -7   3       1637.27       1660.21        22.24 o                         
   0  -7   3       2155.09       2193.25        23.77 o                         
   1  -7   3       4229.11       4195.50        77.09 o                         
   2  -7   3       7930.00       7782.54        61.33 o                         
   3  -7   3       1651.09       1567.19        33.01 o                         
   4  -7   3        194.02        188.28         8.23 o                         
   5  -7   3       2418.98       2244.27        71.03 o                         
   6  -7   3       1874.04       1768.13        44.57 o                         
   7  -7   3       2384.03       2308.74        93.29 o                         
   8  -7   3       3490.16       3894.58       234.57 o                         
   9  -7   3        768.53        772.62        43.11 o                         
  10  -7   3         96.78         92.75         8.55 o                         
  11  -7   3        364.39        356.68        11.09 o                         
  12  -7   3        900.74        823.31        24.51 o                         
  13  -7   3        402.24        388.40        31.12 o                         
  14  -7   3         71.56         59.68        10.51 o                         
  15  -7   3        438.78        450.59        24.67 o                         
  16  -7   3         53.78         77.15        12.64 o                         
  17  -7   3        459.05        393.07        12.98 o                         
 -18  -6   3        132.59        119.30        14.86 o                         
 -17  -6   3        770.83        727.00       107.92 o                         
 -16  -6   3        560.47        574.68        40.17 o                         
 -15  -6   3        441.17        460.44        11.64 o                         
 -14  -6   3        297.18        297.09         9.62 o                         
 -13  -6   3       1031.61        979.38        15.66 o                         
 -12  -6   3         82.47         85.46         8.24 o                         
 -11  -6   3        481.96        464.95        10.24 o                         
 -10  -6   3       1524.13       1427.12        14.62 o                         
  -9  -6   3        989.62        926.55        14.74 o                         
  -8  -6   3        393.06        404.18         9.62 o                         
  -7  -6   3        699.05        753.91        10.34 o                         
  -6  -6   3        824.01        818.07        10.62 o                         
  -5  -6   3       1718.10       1769.81        16.04 o                         
  -4  -6   3       1603.27       1588.85        36.09 o                         
  -3  -6   3       7582.56       7756.72        62.87 o                         
  -2  -6   3       4011.35       3881.59        56.12 o                         
  -1  -6   3       2188.91       2117.02        36.08 o                         
   0  -6   3       1282.06       1219.79        27.52 o                         
   1  -6   3       5212.86       5124.44        58.54 o                         
   2  -6   3       6205.90       5939.77        51.04 o                         
   3  -6   3        204.09        221.16         6.88 o                         
   4  -6   3      12298.00      11934.20       110.61 o                         
   5  -6   3       1204.59       1209.96        76.16 o                         
   7  -6   3        184.59         81.89        25.40 o                         
   8  -6   3        516.27        499.44        56.17 o                         
   9  -6   3       4195.50       3811.51       107.87 o                         
  10  -6   3       1527.50       1386.34        25.57 o                         
  11  -6   3        410.41        360.30        45.49 o                         
  12  -6   3       2148.93       2145.53        65.37 o                         
  13  -6   3        387.51        327.57        14.97 o                         
  14  -6   3        733.54        726.45        20.76 o                         
  15  -6   3        666.48        733.19        43.00 o                         
  16  -6   3        604.53        652.57        16.83 o                         
  17  -6   3        347.01        351.51        15.46 o                         
 -18  -5   3        245.37        206.30        26.93 o                         
 -17  -5   3        611.87        570.37        64.13 o                         
 -16  -5   3        474.01        472.89        15.30 o                         
 -15  -5   3        128.63        127.50         9.67 o                         
 -14  -5   3        370.18        401.86         9.68 o                         
 -13  -5   3       1040.32       1050.10        13.35 o                         
 -12  -5   3        468.27        460.68         9.25 o                         
 -11  -5   3        646.49        683.26        11.36 o                         
 -10  -5   3       1897.84       1780.59        13.54 o                         
  -9  -5   3        480.21        501.34         9.37 o                         
  -8  -5   3         99.16        103.18         6.99 o                         
  -7  -5   3       1743.08       1478.15        11.22 o                         
  -6  -5   3        350.67        341.20        10.05 o                         
  -5  -5   3       1063.78       1041.30        16.66 o                         
  -4  -5   3       6497.35       6110.47        91.59 o                         
  -3  -5   3       1044.67       1014.10        12.59 o                         
  -2  -5   3        467.87        482.25        13.00 o                         
  -1  -5   3        688.85        598.63        20.60 o                         
   0  -5   3       4963.54       4785.57        44.21 o                         
   1  -5   3        884.97        857.77        11.92 o                         
   2  -5   3       5028.39       4679.84        71.08 o                         
   3  -5   3       2881.14       2871.26        40.75 o                         
   4  -5   3        927.35       1030.39        33.30 o                         
   7  -5   3       2051.31       1948.97        73.14 o                         
   8  -5   3       3042.69       3051.66        95.27 o                         
   9  -5   3        817.96        683.87        65.76 o                         
  10  -5   3        747.64        707.69        27.20 o                         
  11  -5   3        387.84        356.73        13.97 o                         
  12  -5   3        613.24        620.73        20.84 o                         
  13  -5   3        520.36        522.95        29.25 o                         
  14  -5   3        484.30        462.61        15.99 o                         
  15  -5   3        908.07        863.77        33.98 o                         
  16  -5   3         15.15         32.36        13.59 o                         
  17  -5   3         15.92         10.56        18.34 o                         
 -18  -4   3        477.85        381.93        22.66 o                         
 -17  -4   3         27.13         23.82        13.06 o                         
 -16  -4   3       1950.02       1909.55        20.06 o                         
 -15  -4   3        528.10        562.40        11.34 o                         
 -14  -4   3        734.17        737.74        14.39 o                         
 -13  -4   3        205.52        201.71         9.11 o                         
 -12  -4   3        297.60        310.34         8.08 o                         
 -11  -4   3       1045.05       1003.39        19.10 o                         
 -10  -4   3       1384.57       1204.53        17.17 o                         
  -9  -4   3        260.57        228.06         9.08 o                         
  -8  -4   3       5978.67       5807.21        34.86 o                         
  -7  -4   3        675.48        733.42         9.03 o                         
  -6  -4   3        521.23        575.82         9.31 o                         
  -5  -4   3        731.94        726.32         9.95 o                         
  -4  -4   3        639.40        592.53        11.92 o                         
  -3  -4   3       6453.12       6207.56       138.43 o                         
  -2  -4   3        236.17        235.79        12.11 o                         
  -1  -4   3        301.21        323.99        14.66 o                         
   0  -4   3       7732.38       7335.85        45.34 o                         
   1  -4   3       1566.38       1321.31        35.99 o                         
   2  -4   3       2793.10       2629.80        19.36 o                         
   3  -4   3       3726.93       3865.96       107.37 o                         
   4  -4   3       6627.21       6097.00        60.28 o                         
   6  -4   3        647.28        634.66        48.06 o                         
   7  -4   3       1556.65       1424.34        64.81 o                         
   8  -4   3        686.37        634.26        19.47 o                         
   9  -4   3        538.01        461.56        17.19 o                         
  10  -4   3        871.13        862.89        27.88 o                         
  11  -4   3        909.75        906.33        70.98 o                         
  12  -4   3        989.87        994.26        28.71 o                         
  13  -4   3       1901.97       1888.75        54.83 o                         
  14  -4   3         60.57         64.03         9.75 o                         
  15  -4   3        473.05        476.20        16.82 o                         
  16  -4   3       2143.42       2324.40        79.78 o                         
  17  -4   3        375.16        365.10        20.71 o                         
  18  -4   3         72.85         43.53        12.33 o                         
 -18  -3   3         25.16         48.82        13.60 o                         
 -17  -3   3        345.82        347.15        16.69 o                         
 -16  -3   3        555.04        554.17        18.87 o                         
 -15  -3   3        654.11        640.32        14.25 o                         
 -14  -3   3        280.60        276.19        10.65 o                         
 -13  -3   3         64.40         53.66         7.56 o                         
 -12  -3   3        295.79        304.29         8.53 o                         
 -11  -3   3       1345.62       1363.68        18.21 o                         
 -10  -3   3         10.82         15.71         6.71 o                         
  -9  -3   3        434.05        439.44         8.45 o                         
  -8  -3   3        171.13        165.24         8.03 o                         
  -7  -3   3       4801.41       4691.37        30.90 o                         
  -6  -3   3       1817.97       1640.52        25.54 o                         
  -5  -3   3       4825.18       4561.39        52.80 o                         
  -4  -3   3       4054.23       3728.06        27.13 o                         
  -3  -3   3        654.18        552.43         9.11 o                         
  -2  -3   3        577.13        542.82        27.38 o                         
  -1  -3   3       7524.34       7486.18        45.74 o                         
   0  -3   3      12465.46      12436.17        93.71 o                         
   1  -3   3       6727.91       6788.89        69.88 o                         
   2  -3   3       9112.02       8781.52       293.67 o                         
   3  -3   3       1155.39       1221.24        19.75 o                         
   4  -3   3        837.44        759.65        24.87 o                         
   5  -3   3       7388.49       6813.23        99.28 o                         
   6  -3   3       2821.73       2651.29        72.82 o                         
   7  -3   3       5791.18       5439.96       139.42 o                         
   8  -3   3        983.24        839.55        25.74 o                         
   9  -3   3        443.97        410.14        14.69 o                         
  10  -3   3        291.14        300.70        17.18 o                         
  11  -3   3        747.87        731.97        20.77 o                         
  12  -3   3       2413.18       2456.85        40.10 o                         
  13  -3   3       2158.57       2173.95        29.49 o                         
  14  -3   3        227.06        216.21        12.49 o                         
  15  -3   3       1236.38       1159.95        16.39 o                         
  16  -3   3        104.70         65.66        34.15 o                         
  17  -3   3        234.86        207.41        28.24 o                         
  18  -3   3        185.60        173.26        15.91 o                         
 -19  -2   3         91.16         63.26         9.10 o                         
 -18  -2   3        691.68        673.11        31.04 o                         
 -17  -2   3          2.34        -19.67        19.67 o                         
 -16  -2   3        266.42        265.54        10.68 o                         
 -15  -2   3       2130.81       2232.62        22.94 o                         
 -14  -2   3        652.77        627.64        16.11 o                         
 -13  -2   3        139.23        151.90         8.40 o                         
 -12  -2   3        173.31        180.03         7.90 o                         
 -11  -2   3       1429.97       1355.85        25.61 o                         
 -10  -2   3       4611.60       4476.11        53.10 o                         
  -9  -2   3        222.47        265.14         7.27 o                         
  -8  -2   3       8399.13       8587.27        98.85 o                         
  -7  -2   3        927.58        980.20        15.24 o                         
  -6  -2   3       3799.73       3659.01        29.94 o                         
  -5  -2   3       1328.54       1273.36        16.15 o                         
  -4  -2   3        648.15        735.08         9.09 o                         
  -3  -2   3       6529.89       6839.09       132.48 o                         
  -2  -2   3      84361.44      85391.56      3796.41 o                         
  -1  -2   3      22195.23      21454.55       629.02 o                         
   0  -2   3      12754.90      12889.76       148.42 o                         
   1  -2   3      14379.62      14230.39       127.79 o                         
   4  -2   3       2177.82       1826.59        98.75 o                         
   5  -2   3        772.02        800.86        43.42 o                         
   6  -2   3       2509.39       2506.15       137.74 o                         
   7  -2   3       1063.45       1057.89        19.52 o                         
   8  -2   3        548.11        466.63        10.92 o                         
   9  -2   3       1078.80       1009.51        19.49 o                         
  10  -2   3        181.37        189.64         8.44 o                         
  11  -2   3        540.52        557.58        10.79 o                         
  12  -2   3        305.08        319.36         9.11 o                         
  13  -2   3       1100.38       1097.88        20.05 o                         
  14  -2   3         89.96         81.15        10.09 o                         
  15  -2   3        102.33        102.16        12.70 o                         
  16  -2   3       1132.39       1188.55        31.38 o                         
  17  -2   3        249.85        243.74        18.91 o                         
  18  -2   3         58.66         74.53        10.97 o                         
 -19  -1   3        176.49        159.45        15.07 o                         
 -18  -1   3        586.23        595.98        29.40 o                         
 -17  -1   3        129.96        111.27        21.21 o                         
 -16  -1   3       1256.59       1231.89        16.22 o                         
 -15  -1   3        418.87        379.57        11.14 o                         
 -14  -1   3        722.74        772.34        21.49 o                         
 -13  -1   3       1214.04       1182.78        28.69 o                         
 -12  -1   3        163.35        165.41         8.67 o                         
 -11  -1   3       1240.58       1220.65        29.50 o                         
 -10  -1   3       1603.93       1586.88        25.68 o                         
  -9  -1   3        211.72        207.35         6.61 o                         
  -8  -1   3        945.37       1060.29        11.61 o                         
  -7  -1   3       5147.04       5138.94        68.56 o                         
  -6  -1   3        477.67        498.35         8.06 o                         
  -5  -1   3       5226.88       5149.97        51.11 o                         
  -4  -1   3       2530.77       2466.29        19.22 o                         
  -3  -1   3        405.77        473.88        13.52 o                         
  -2  -1   3       2224.98       2310.24        25.25 o                         
  -1  -1   3       1965.65       2074.40        79.59 o                         
   0  -1   3       9181.90       9385.13       232.18 o                         
   1  -1   3       7008.37       7087.35        66.92 o                         
   2  -1   3       5131.61       5265.79        60.70 o                         
   3  -1   3       5029.50       4976.49       285.50 o                         
   4  -1   3        319.76        339.44        13.39 o                         
   5  -1   3       6232.68       6028.54        94.81 o                         
   6  -1   3       1711.73       1742.74        76.26 o                         
   7  -1   3       2626.63       2690.40        32.13 o                         
   8  -1   3       4215.89       3924.25        52.75 o                         
   9  -1   3        628.80        596.11        12.40 o                         
  10  -1   3        369.53        358.09        11.16 o                         
  11  -1   3        358.64        319.03         7.76 o                         
  12  -1   3       1636.15       1654.80        29.35 o                         
  13  -1   3        261.05        248.42        10.18 o                         
  14  -1   3        234.07        248.95         9.99 o                         
  15  -1   3        215.25        236.26        13.26 o                         
  16  -1   3         69.53        100.87        27.14 o                         
  17  -1   3         69.12         76.26        27.30 o                         
  18  -1   3        447.22        439.95        19.81 o                         
 -19   0   3         27.05          5.84         9.89 o                         
 -18   0   3        807.06        775.76        90.21 o                         
 -17   0   3        181.71        175.57        21.86 o                         
 -16   0   3       2128.81       2042.72        34.30 o                         
 -15   0   3        237.71        253.15        12.36 o                         
 -14   0   3       2080.03       2178.62        24.27 o                         
 -13   0   3         42.27         47.74         9.91 o                         
 -12   0   3         17.31         22.67         7.80 o                         
 -11   0   3        118.44        106.70         9.24 o                         
 -10   0   3       2658.96       2642.05        44.93 o                         
  -9   0   3        239.72        219.61         5.97 o                         
  -8   0   3       2842.31       2789.64        24.64 o                         
  -7   0   3       1048.00       1054.65        10.47 o                         
  -6   0   3        662.02        574.53         7.09 o                         
  -5   0   3       5571.48       5930.84        75.61 o                         
  -4   0   3       8797.71       8382.56       157.15 o                         
  -3   0   3      71728.07      73107.04      1092.30 o                         
  -2   0   3       2280.76       2187.59        44.81 o                         
  -1   0   3      24883.57      24487.68       643.56 o                         
   0   0   3       4274.65       4528.38       152.29 o                         
   1   0   3       1422.44       1214.00        52.17 o                         
   2   0   3       3222.87       2933.56        58.17 o                         
   3   0   3      33796.60      35084.86       182.64 o                         
   4   0   3      10146.41      10971.87       167.59 o                         
   5   0   3        923.57        956.22        15.85 o                         
   6   0   3        294.53        362.91         9.43 o                         
   7   0   3         61.03         55.76         6.00 o                         
   8   0   3       1135.75       1072.76        32.15 o                         
   9   0   3       6143.37       6100.25        49.46 o                         
  10   0   3          1.56         -6.69         6.69 o                         
  11   0   3       2694.87       2648.50        42.12 o                         
  12   0   3        653.14        699.47        12.26 o                         
  13   0   3        589.28        600.82        26.19 o                         
  14   0   3        106.77        107.90        11.13 o                         
  15   0   3        202.91        206.07        15.97 o                         
  16   0   3        662.06        710.33        34.25 o                         
  17   0   3        232.33        245.14        25.19 o                         
  18   0   3         49.24         51.22        14.97 o                         
 -19   1   3        225.59        173.48        18.86 o                         
 -18   1   3        756.01        749.45        47.53 o                         
 -17   1   3        192.69        192.77        24.15 o                         
 -16   1   3        829.81        797.72        18.19 o                         
 -15   1   3        354.91        331.74        11.49 o                         
 -14   1   3        468.98        437.66        10.88 o                         
 -13   1   3       1284.85       1278.97        18.36 o                         
 -12   1   3        578.64        574.48        14.60 o                         
 -11   1   3       1233.46       1266.39        14.35 o                         
 -10   1   3       1206.81       1201.50        15.80 o                         
  -9   1   3        230.30        213.96         5.98 o                         
  -8   1   3        854.75        923.99        17.34 o                         
  -7   1   3       3865.98       3821.13        28.66 o                         
  -6   1   3        861.35        910.69        11.42 o                         
  -5   1   3       5188.87       5147.58        35.71 o                         
  -4   1   3       1108.08       1053.20        14.70 o                         
  -3   1   3        267.86        342.36         9.71 o                         
  -2   1   3       3319.30       3511.12        60.68 o                         
  -1   1   3       1842.41       1997.93        67.61 o                         
   0   1   3       7226.19       7590.87       333.29 o                         
   1   1   3       8782.61       8576.50       130.47 o                         
   2   1   3       5318.75       5116.03       119.86 o                         
   3   1   3       4780.00       5195.07        91.71 o                         
   4   1   3        268.41        268.55         8.72 o                         
   5   1   3       6223.16       5797.23       143.18 o                         
   6   1   3       1971.46       1980.66        21.61 o                         
   7   1   3       1736.44       1831.70        13.55 o                         
   8   1   3       5138.02       4960.46        58.05 o                         
   9   1   3        556.18        534.85        10.75 o                         
  10   1   3        375.22        367.36         9.30 o                         
  11   1   3        294.35        276.40         9.25 o                         
  12   1   3       1833.94       1855.35        38.06 o                         
  13   1   3        542.57        576.83        23.77 o                         
  14   1   3        226.53        255.12        12.46 o                         
  15   1   3        297.57        325.64        19.67 o                         
  16   1   3         93.50        101.52        22.61 o                         
  17   1   3         67.30         69.84        17.84 o                         
  18   1   3        394.39        384.25        18.23 o                         
 -19   2   3        224.61        178.74        17.60 o                         
 -18   2   3        480.28        507.98        31.09 o                         
 -17   2   3          5.94        -21.39        32.99 o                         
 -16   2   3        149.50        169.89        22.13 o                         
 -15   2   3       2215.26       2236.52        23.38 o                         
 -14   2   3        594.46        556.75        12.58 o                         
 -13   2   3        106.82        119.10        10.87 o                         
 -12   2   3        315.13        324.44        11.67 o                         
 -11   2   3       1150.74       1128.50        26.48 o                         
 -10   2   3       3953.56       3946.24        45.04 o                         
  -9   2   3        250.42        300.88         9.15 o                         
  -8   2   3       6642.11       6783.31        34.60 o                         
  -7   2   3        951.15       1000.31        13.04 o                         
  -6   2   3       2854.66       2696.37        25.96 o                         
  -5   2   3       1541.86       1526.88        17.81 o                         
  -4   2   3        289.43        335.28         8.94 o                         
  -3   2   3       6779.48       7277.12        88.29 o                         
  -2   2   3      84612.16      83977.54      1655.25 o                         
  -1   2   3      23282.47      23562.69       456.67 o                         
   0   2   3      14840.59      14906.31       228.13 o                         
   1   2   3      11336.45      10746.91       341.16 o                         
   2   2   3      29513.21      28854.64      1111.57 o                         
   3   2   3      10505.39      10473.80        50.31 o                         
   4   2   3       4755.59       4692.49        60.54 o                         
   5   2   3        691.95        722.21         8.99 o                         
   6   2   3       2253.96       2401.25        24.15 o                         
   7   2   3       1323.79       1398.20        18.60 o                         
   8   2   3        780.58        718.77        12.18 o                         
   9   2   3       1729.46       1675.24        25.39 o                         
  10   2   3        234.02        231.67         9.17 o                         
  11   2   3        163.57        165.98         9.75 o                         
  12   2   3        268.06        271.30        10.96 o                         
  13   2   3       1245.48       1326.95        32.66 o                         
  14   2   3        111.16        100.16        12.11 o                         
  15   2   3        143.83        156.13        18.10 o                         
  16   2   3       1503.64       1557.21        33.16 o                         
  17   2   3        271.27        260.73        18.81 o                         
  18   2   3         83.75         54.63        10.42 o                         
 -19   3   3        412.61        391.42        19.08 o                         
 -18   3   3         46.65         69.41        17.34 o                         
 -17   3   3        242.31        224.86        29.25 o                         
 -16   3   3        266.58        283.72        20.37 o                         
 -15   3   3        530.09        497.53        16.02 o                         
 -14   3   3        336.13        330.75        11.61 o                         
 -13   3   3         73.03         82.84        10.01 o                         
 -12   3   3        794.93        841.68        13.49 o                         
 -11   3   3       1473.47       1478.99        25.93 o                         
 -10   3   3         73.06         84.71         9.37 o                         
  -9   3   3        446.68        460.42        11.97 o                         
  -8   3   3        224.25        230.91         6.66 o                         
  -7   3   3       3267.45       3128.50        46.87 o                         
  -6   3   3       1871.98       1769.74        15.68 o                         
  -5   3   3       4649.53       4729.19        65.99 o                         
  -4   3   3       3780.73       3831.90        52.13 o                         
  -3   3   3        704.38        644.99        28.64 o                         
  -2   3   3       1126.63       1151.78        20.11 o                         
  -1   3   3       6473.86       6532.87       291.19 o                         
   0   3   3       9010.57       9529.11       179.32 o                         
   1   3   3       8214.89       8544.66       144.44 o                         
   2   3   3      10358.44      10232.05       294.27 o                         
   3   3   3        762.26        836.38         7.54 o                         
   4   3   3        876.36        868.96        11.53 o                         
   5   3   3       7311.58       7278.03       111.01 o                         
   6   3   3       3470.52       3651.76        27.45 o                         
   7   3   3       5854.32       5912.42        28.20 o                         
   8   3   3        934.02        823.10        11.19 o                         
   9   3   3        672.10        680.17        13.19 o                         
  10   3   3        340.66        337.26        26.92 o                         
  11   3   3        575.50        597.15        14.47 o                         
  12   3   3       1538.86       1658.72        20.50 o                         
  13   3   3       2373.75       2476.90        32.18 o                         
  14   3   3        275.85        250.15        14.19 o                         
  15   3   3       1100.57       1106.58        21.83 o                         
  16   3   3        161.66        179.57        41.52 o                         
  17   3   3         29.71         35.48        46.69 o                         
  18   3   3        202.75        165.57        16.76 o                         
 -19   4   3        391.63        349.68        17.92 o                         
 -18   4   3        866.37        826.81        50.17 o                         
 -17   4   3         80.38         84.93        21.47 o                         
 -16   4   3       1568.65       1552.86       111.24 o                         
 -15   4   3        480.03        471.00        22.60 o                         
 -14   4   3        592.51        577.12        14.30 o                         
 -13   4   3        259.43        275.81        15.88 o                         
 -12   4   3        302.45        345.13        10.14 o                         
 -11   4   3       1323.46       1358.52        14.60 o                         
 -10   4   3       1491.97       1448.49        17.60 o                         
  -9   4   3        395.91        371.70        11.23 o                         
  -8   4   3       6221.22       6243.86        88.86 o                         
  -7   4   3        717.00        792.49        13.28 o                         
  -6   4   3        124.23        160.81         5.50 o                         
  -5   4   3       1090.54       1156.19         8.52 o                         
  -4   4   3        248.10        242.92         5.89 o                         
  -3   4   3       5909.00       6284.06       113.03 o                         
  -2   4   3        468.09        484.97        23.05 o                         
  -1   4   3        117.23        145.71        13.73 o                         
   0   4   3       9637.87      10360.61        48.97 o                         
   1   4   3       1376.54       1296.31        18.42 o                         
   2   4   3       2975.17       3095.26        18.31 o                         
   3   4   3       4759.64       5187.20        45.67 o                         
   4   4   3       6194.52       5863.84       236.69 o                         
   5   4   3        425.97        429.35        19.58 o                         
   6   4   3        500.53        559.89         9.92 o                         
   7   4   3       1114.32       1201.44        22.85 o                         
   8   4   3       1404.65       1487.58        25.63 o                         
   9   4   3        560.49        541.49        11.73 o                         
  10   4   3       1341.72       1345.49        20.75 o                         
  11   4   3       1609.86       1668.57        31.57 o                         
  12   4   3       1470.80       1528.92        31.24 o                         
  13   4   3       1930.33       1952.53        22.72 o                         
  14   4   3        133.10        133.62        15.14 o                         
  15   4   3        385.50        399.81        20.05 o                         
  16   4   3       1720.00       1796.51        32.40 o                         
  17   4   3        339.14        322.86        21.03 o                         
  18   4   3         90.86         70.82        13.38 o                         
 -18   5   3        228.88        211.94        31.88 o                         
 -17   5   3        613.75        477.77        20.92 o                         
 -16   5   3        435.91        412.71        39.42 o                         
 -15   5   3         85.20         66.40        35.52 o                         
 -14   5   3        856.28        898.07        56.07 o                         
 -13   5   3        631.20        627.00        13.46 o                         
 -12   5   3        159.40        155.53        10.89 o                         
 -11   5   3       1537.89       1652.54        41.62 o                         
 -10   5   3       1534.46       1614.57        17.43 o                         
  -9   5   3        571.75        619.03        12.23 o                         
  -8   5   3         91.40        113.47         7.28 o                         
  -7   5   3       2491.57       2384.10        19.18 o                         
  -6   5   3         85.68         91.78         5.22 o                         
  -5   5   3        694.02        735.62         8.37 o                         
  -4   5   3       7451.60       7788.91        53.50 o                         
  -3   5   3       1442.96       1591.61        22.43 o                         
  -2   5   3        214.03        247.36         8.23 o                         
  -1   5   3        358.48        367.36         9.29 o                         
   0   5   3       2910.08       3291.11        24.08 o                         
   1   5   3       1283.66       1366.17        15.33 o                         
   2   5   3       4868.34       4968.52        27.16 o                         
   3   5   3       2012.48       2179.54        19.36 o                         
   4   5   3       1011.69       1162.84        14.07 o                         
   5   5   3       7273.83       7560.96        79.79 o                         
   6   5   3       5871.96       6261.06        71.25 o                         
   7   5   3       2073.23       2137.46        28.87 o                         
   8   5   3       3661.85       3767.01        46.36 o                         
   9   5   3       1095.36       1144.74        34.18 o                         
  10   5   3        626.49        620.82        16.63 o                         
  11   5   3        572.90        556.65        14.64 o                         
  12   5   3       1122.92       1223.16        15.93 o                         
  13   5   3        458.58        469.92        14.92 o                         
  14   5   3        299.86        302.23        18.26 o                         
  15   5   3       1414.22       1413.22        33.34 o                         
  16   5   3          2.41        -14.78        17.95 o                         
  17   5   3         84.26         88.53        13.93 o                         
 -17   6   3        507.24        447.70        19.29 o                         
 -16   6   3        497.38        394.37        37.52 o                         
 -15   6   3        343.29        324.63        27.60 o                         
 -14   6   3        164.37        151.78        31.03 o                         
 -13   6   3       1263.51       1244.08        43.95 o                         
 -12   6   3          8.81         14.59        10.79 o                         
 -11   6   3        725.51        788.14        20.29 o                         
 -10   6   3       1600.56       1732.57        21.29 o                         
  -9   6   3        957.12        962.74        20.94 o                         
  -8   6   3         28.31         35.64         6.86 o                         
  -7   6   3        917.67       1126.31        12.97 o                         
  -6   6   3       1498.66       1732.93        21.81 o                         
  -5   6   3       2415.64       2651.76        39.33 o                         
  -4   6   3       1009.12       1062.72        15.97 o                         
  -3   6   3       7821.43       8518.59       194.89 o                         
  -2   6   3       3432.66       3623.32        51.72 o                         
  -1   6   3       1598.58       1751.27        36.60 o                         
   0   6   3       2068.47       2296.00        20.90 o                         
   1   6   3       7513.22       8564.67        91.74 o                         
   2   6   3       5421.38       5992.64        72.49 o                         
   3   6   3        605.92        766.56        23.51 o                         
   4   6   3      13252.67      15014.70       248.45 o                         
   5   6   3       1076.97       1052.57        18.48 o                         
   6   6   3       3640.57       4082.58        77.55 o                         
   7   6   3        502.44        468.06        12.13 o                         
   8   6   3        925.74       1006.55        14.06 o                         
   9   6   3       4942.82       5128.18        66.18 o                         
  10   6   3        878.92        840.97        13.27 o                         
  11   6   3         85.34         73.17        11.01 o                         
  12   6   3       1623.95       1689.78        34.04 o                         
  13   6   3        309.98        324.57        16.15 o                         
  14   6   3        886.51        859.58        70.19 o                         
  15   6   3        607.99        609.44        63.06 o                         
  16   6   3        169.96        200.71        18.28 o                         
  17   6   3        243.40        260.10        21.92 o                         
 -18   7   3        234.09        210.99        22.87 o                         
 -17   7   3       1085.09        952.31        79.09 o                         
 -16   7   3        476.76        457.23        20.13 o                         
 -15   7   3          6.80        -20.24        25.32 o                         
 -14   7   3        849.55        825.52        28.26 o                         
 -13   7   3       1496.32       1503.54        48.48 o                         
 -12   7   3       1231.28       1266.82        35.11 o                         
 -11   7   3        444.29        458.92        31.07 o                         
 -10   7   3        347.65        343.47        15.17 o                         
  -9   7   3       1089.02       1218.33        22.05 o                         
  -8   7   3        238.54        248.42        29.11 o                         
  -7   7   3       4868.29       5175.72       124.15 o                         
  -6   7   3       2968.77       3075.68        43.57 o                         
  -5   7   3       2783.38       2654.17        73.40 o                         
  -4   7   3       7179.07       7699.60       109.15 o                         
  -3   7   3        290.99        340.33        29.04 o                         
  -2   7   3       4669.78       5135.69        91.73 o                         
  -1   7   3       2198.83       2570.75        34.82 o                         
   0   7   3       3519.82       3520.12       264.44 o                         
   1   7   3       3769.48       4342.76        23.84 o                         
   2   7   3       6906.76       7667.11       146.37 o                         
   3   7   3       1401.98       1559.08        22.09 o                         
   4   7   3        305.94        353.52         9.60 o                         
   5   7   3       3217.68       3362.36        65.13 o                         
   6   7   3       1813.72       1822.70        64.57 o                         
   7   7   3       1836.23       1726.64        56.13 o                         
   8   7   3       4068.66       4543.12        95.22 o                         
   9   7   3        801.18        840.14        26.31 o                         
  10   7   3         71.14         77.98        10.92 o                         
  11   7   3        326.33        368.78        13.86 o                         
  12   7   3       1999.05       2272.16        36.30 o                         
  13   7   3        127.08        119.81        22.34 o                         
  14   7   3        273.79        277.29        22.47 o                         
  15   7   3        462.24        443.36        20.09 o                         
  16   7   3         57.26         40.79        24.66 o                         
  17   7   3        372.95        382.14        19.81 o                         
 -18   8   3         16.20         13.60        17.71 o                         
 -17   8   3        163.32        138.06        28.88 o                         
 -16   8   3        370.46        357.11        32.70 o                         
 -15   8   3        597.05        590.31        26.10 o                         
 -14   8   3       1030.82        962.61        71.66 o                         
 -13   8   3        241.28        233.00        24.70 o                         
 -12   8   3        759.76        778.87        34.85 o                         
 -11   8   3         53.05         48.42        18.74 o                         
 -10   8   3        461.87        428.32        18.88 o                         
  -9   8   3        619.32        560.96        46.26 o                         
  -8   8   3        586.79        549.36        44.10 o                         
  -7   8   3       1570.96       1623.08        41.92 o                         
  -6   8   3       4247.71       4924.44        56.38 o                         
  -5   8   3       2257.87       2340.75        51.69 o                         
  -4   8   3       4097.05       4455.24       114.86 o                         
  -3   8   3       6537.21       6804.16       195.23 o                         
  -2   8   3       6947.61       7255.70        79.59 o                         
  -1   8   3       3300.16       3903.28        51.83 o                         
   0   8   3       1638.07       1741.00        20.92 o                         
   1   8   3       8514.16       8868.35       246.68 o                         
   2   8   3        391.51        445.30        13.16 o                         
   3   8   3        162.97        280.52        10.20 o                         
   4   8   3       1642.23       1591.04        20.56 o                         
   5   8   3       5498.01       6399.20       165.67 o                         
   6   8   3        789.51        850.23        28.17 o                         
   7   8   3       5611.15       6151.80       262.84 o                         
   8   8   3        518.20        576.48        55.92 o                         
   9   8   3        315.88        298.32        16.34 o                         
  10   8   3        893.23        899.25        21.52 o                         
  11   8   3        864.71        903.91        17.98 o                         
  12   8   3        212.83        255.51        18.82 o                         
  13   8   3         57.04         84.02        24.77 o                         
  14   8   3          1.61         54.78        27.99 o                         
  15   8   3         96.45        104.51        16.53 o                         
  16   8   3        454.46        484.16        28.56 o                         
 -18   9   3        478.82        429.46        17.60 o                         
 -17   9   3        188.64        196.97        27.40 o                         
 -16   9   3        232.67        251.57        34.78 o                         
 -15   9   3        344.39        292.76        19.73 o                         
 -14   9   3        272.93        247.94        21.34 o                         
 -13   9   3       3714.64       3400.27       122.15 o                         
 -12   9   3        287.40        333.12        23.46 o                         
 -11   9   3         97.71        112.39        16.47 o                         
 -10   9   3        110.25        113.64        15.45 o                         
  -9   9   3        193.21        234.11        18.18 o                         
  -8   9   3        737.98        805.18        51.22 o                         
  -7   9   3        584.54        585.22        28.51 o                         
  -6   9   3       4654.81       5103.26        60.78 o                         
  -5   9   3       3153.67       3037.60       114.24 o                         
  -4   9   3       1796.81       1725.88        37.74 o                         
  -3   9   3       1183.93       1189.17        59.51 o                         
  -2   9   3       1669.92       1860.77        32.71 o                         
  -1   9   3       2354.47       2782.82        64.36 o                         
   0   9   3       1368.83       1504.94        42.68 o                         
   1   9   3        741.27        724.89        19.51 o                         
   2   9   3       1754.31       2047.43        33.66 o                         
   3   9   3        852.31        920.67        19.90 o                         
   4   9   3       1122.50       1340.59        39.50 o                         
   5   9   3       2789.53       3076.67        60.89 o                         
   6   9   3       3200.42       3150.35        79.07 o                         
   7   9   3        606.08        555.08        37.59 o                         
   8   9   3        705.75        734.16        21.25 o                         
   9   9   3        677.79        757.12        38.45 o                         
  10   9   3       1018.12       1013.88        42.65 o                         
  11   9   3        458.62        499.97        17.57 o                         
  12   9   3        815.06        846.51        22.84 o                         
  13   9   3         53.08         42.82        30.08 o                         
  14   9   3        662.82        638.66        53.70 o                         
  15   9   3         16.70        -17.21        23.03 o                         
 -17  10   3         78.75         68.50        11.37 o                         
 -16  10   3         40.96         62.60        30.98 o                         
 -15  10   3        555.17        558.62        24.43 o                         
 -14  10   3        532.24        515.29        39.54 o                         
 -13  10   3        116.56        128.38        17.94 o                         
 -12  10   3       2196.95       2101.84        81.61 o                         
 -11  10   3        633.69        671.75        26.11 o                         
 -10  10   3        663.27        633.39        22.13 o                         
  -9  10   3       1192.77       1112.21        42.63 o                         
  -8  10   3         16.64          9.77        35.00 o                         
  -7  10   3        633.13        624.56        31.08 o                         
  -6  10   3        797.20        860.29        45.04 o                         
  -5  10   3       6877.08       7271.66       291.63 o                         
  -4  10   3       8837.79       9355.00       245.84 o                         
  -3  10   3       8399.53       9230.57       224.13 o                         
  -2  10   3       1179.34       1288.48        60.24 o                         
  -1  10   3        831.77        965.77        37.60 o                         
   0  10   3       2479.71       2618.04        33.62 o                         
   1  10   3        554.50        575.62        21.41 o                         
   2  10   3       1007.94       1077.17        35.17 o                         
   3  10   3       6107.22       6917.19       245.43 o                         
   4  10   3       2376.15       2521.38        56.04 o                         
   5  10   3       2587.44       2662.77        66.52 o                         
   6  10   3        544.91        634.71        23.62 o                         
   7  10   3       2330.28       2497.88        53.99 o                         
   8  10   3       2625.66       2700.14        31.01 o                         
   9  10   3         62.77         56.38        14.45 o                         
  10  10   3       1275.53       1247.66        33.97 o                         
  11  10   3       1544.70       1539.24        73.48 o                         
  12  10   3        164.17        202.50        26.32 o                         
  13  10   3        330.82        307.53        51.54 o                         
  14  10   3        156.69        148.66        24.04 o                         
  15  10   3         47.30         76.41        21.18 o                         
 -17  11   3         51.48         37.10        16.44 o                         
 -16  11   3        137.91        192.23        28.24 o                         
 -15  11   3        123.24        124.15        35.31 o                         
 -14  11   3        174.91        202.95        18.43 o                         
 -13  11   3        598.86        559.79        39.52 o                         
 -12  11   3        307.53        335.34        41.80 o                         
 -11  11   3        277.64        264.27        20.20 o                         
 -10  11   3        309.87        315.83        24.39 o                         
  -9  11   3        124.82        124.70        15.67 o                         
  -8  11   3        663.93        693.93        16.92 o                         
  -7  11   3       2102.41       2117.82        52.96 o                         
  -6  11   3       1542.65       1749.29        51.14 o                         
  -5  11   3       4741.96       5042.49        95.41 o                         
  -4  11   3       1734.43       1729.85        28.95 o                         
  -3  11   3       1081.60       1199.86        26.41 o                         
  -2  11   3        171.15        151.78        28.45 o                         
  -1  11   3       1579.81       1656.31        52.42 o                         
   0  11   3       3893.05       4248.07        70.52 o                         
   1  11   3        516.78        553.19        19.73 o                         
   2  11   3       2971.13       3055.02        54.98 o                         
   3  11   3        682.69        690.49        20.54 o                         
   4  11   3        169.08        178.24        14.65 o                         
   5  11   3        485.85        500.59        35.00 o                         
   6  11   3       4620.54       4983.65        75.00 o                         
   7  11   3        152.58        154.88        10.21 o                         
   8  11   3        716.22        761.57        18.19 o                         
   9  11   3       2981.51       3123.17        85.59 o                         
  10  11   3       1100.31       1231.54        36.04 o                         
  11  11   3       1301.15       1354.93        84.37 o                         
  12  11   3       1000.28       1039.62        46.94 o                         
  13  11   3        305.23        351.52        24.27 o                         
  14  11   3        855.70        948.93        36.99 o                         
  15  11   3          5.76         -3.06        19.50 o                         
 -16  12   3        218.04        255.75        17.60 o                         
 -15  12   3        267.31        302.26        35.09 o                         
 -14  12   3        537.61        525.27        23.67 o                         
 -13  12   3        561.64        575.48        22.46 o                         
 -12  12   3       1124.33       1165.61        28.18 o                         
 -11  12   3        334.07        389.79        23.65 o                         
 -10  12   3        145.73        157.72        20.94 o                         
  -9  12   3        265.15        260.85        17.29 o                         
  -8  12   3        974.26        998.89        23.45 o                         
  -7  12   3        901.98        945.90        27.53 o                         
  -6  12   3       3317.84       3692.34       130.47 o                         
  -5  12   3        757.30        828.46        64.96 o                         
  -4  12   3        811.28        791.70        29.49 o                         
  -3  12   3       3106.02       3468.81       135.43 o                         
  -2  12   3       1192.85       1016.62        46.62 o                         
  -1  12   3        419.77        443.14        18.92 o                         
   0  12   3       1071.70       1264.24        48.49 o                         
   1  12   3        207.01        198.07        17.59 o                         
   2  12   3        368.04        397.99        22.99 o                         
   3  12   3       4021.18       4430.99        78.44 o                         
   4  12   3        133.50        202.31        15.60 o                         
   5  12   3        296.98        281.41        25.54 o                         
   6  12   3        236.16        265.35        11.11 o                         
   7  12   3       1011.14       1089.88        25.72 o                         
   8  12   3        955.61        993.82        22.73 o                         
   9  12   3        739.39        804.08        21.16 o                         
  10  12   3       1993.06       2146.16        53.78 o                         
  11  12   3        146.88        113.93        32.35 o                         
  12  12   3        789.66        873.31        49.69 o                         
  13  12   3         76.21         69.35        17.33 o                         
  14  12   3        666.18        705.16        32.67 o                         
  15  12   3        218.77        253.25        18.86 o                         
 -16  13   3        417.37        435.47        17.81 o                         
 -15  13   3        203.87        217.09        17.95 o                         
 -14  13   3        387.08        388.74        22.33 o                         
 -13  13   3       1028.63       1058.35        24.22 o                         
 -12  13   3         37.33         55.99        20.35 o                         
 -11  13   3        210.64        181.28        22.39 o                         
 -10  13   3        837.13        869.20        21.88 o                         
  -9  13   3        125.04        140.88        14.97 o                         
  -8  13   3        247.75        248.60        14.78 o                         
  -7  13   3       1310.23       1329.33        30.36 o                         
  -6  13   3       5467.86       5517.70        92.59 o                         
  -5  13   3       1597.44       1605.72        21.18 o                         
  -4  13   3       1062.67       1050.87        29.76 o                         
  -3  13   3         75.96         56.49        31.73 o                         
  -2  13   3         91.23         93.01        18.96 o                         
  -1  13   3       1017.48       1022.94        26.76 o                         
   0  13   3        820.19        932.42        30.24 o                         
   1  13   3        656.64        689.87        23.84 o                         
   2  13   3       1147.31       1241.65        37.92 o                         
   3  13   3       1645.73       1900.05        39.84 o                         
   4  13   3       1566.14       1661.83        22.39 o                         
   5  13   3        507.87        517.87        12.24 o                         
   6  13   3        506.26        497.31        18.12 o                         
   7  13   3        102.73        111.83        12.45 o                         
   8  13   3       1743.82       1961.74        34.61 o                         
   9  13   3       1168.84       1244.16        23.16 o                         
  10  13   3        468.81        515.75        31.63 o                         
  11  13   3        389.19        436.00        36.25 o                         
  12  13   3         47.49         60.12        20.60 o                         
  13  13   3         94.48         90.77        17.92 o                         
  14  13   3        131.79        125.62        22.97 o                         
  15  13   3        515.91        507.24        17.92 o                         
 -15  14   3        190.37        146.81        14.11 o                         
 -14  14   3        240.26        310.58        32.78 o                         
 -13  14   3        139.53        163.15        22.41 o                         
 -12  14   3         59.25         57.43        18.66 o                         
 -11  14   3        130.88        150.63        16.64 o                         
 -10  14   3       2006.47       2066.58        33.07 o                         
  -9  14   3       1552.54       1672.27        28.47 o                         
  -8  14   3        715.59        732.49        19.23 o                         
  -7  14   3       1479.19       1526.20        25.10 o                         
  -6  14   3       2350.40       2486.04        30.60 o                         
  -5  14   3       2531.83       2667.51        22.40 o                         
  -4  14   3        385.83        381.30        10.81 o                         
  -3  14   3        451.65        456.70        14.52 o                         
  -2  14   3        627.86        627.69        16.70 o                         
  -1  14   3        899.15        967.76        44.26 o                         
   0  14   3       1006.08        987.12        35.17 o                         
   1  14   3        366.75        421.36        17.43 o                         
   2  14   3         93.28        113.31        11.47 o                         
   3  14   3       2113.85       2192.07        42.09 o                         
   4  14   3         52.98         55.09        10.64 o                         
   5  14   3        360.58        396.80        11.66 o                         
   6  14   3        468.44        536.26        15.43 o                         
   7  14   3        622.85        635.05        21.58 o                         
   8  14   3        313.51        333.18        14.03 o                         
   9  14   3       1399.55       1344.95        29.14 o                         
  10  14   3        569.29        587.47        28.13 o                         
  11  14   3        541.55        555.43        27.90 o                         
  12  14   3        199.15        201.26        31.14 o                         
  13  14   3        155.84        175.44        17.18 o                         
  14  14   3        168.06        192.34        21.08 o                         
 -15  15   3         27.84         19.38         9.38 o                         
 -14  15   3        132.06        107.86        16.09 o                         
 -13  15   3       1343.12       1362.14        53.27 o                         
 -12  15   3        239.21        225.52        24.78 o                         
 -11  15   3        378.86        397.02        17.40 o                         
 -10  15   3       2222.16       2296.68        33.99 o                         
  -9  15   3        656.20        640.60        20.31 o                         
  -8  15   3         95.14        105.76        14.89 o                         
  -7  15   3        649.88        665.04        18.52 o                         
  -6  15   3       1501.04       1548.38        28.11 o                         
  -5  15   3        591.48        607.89        14.33 o                         
  -4  15   3        888.73        913.06        20.40 o                         
  -3  15   3       1209.55       1250.20        14.26 o                         
  -2  15   3        444.32        499.26        15.36 o                         
  -1  15   3        365.83        331.05         9.85 o                         
   0  15   3        242.39        252.95        11.86 o                         
   1  15   3        241.60        237.79        10.49 o                         
   2  15   3        723.51        707.34        11.89 o                         
   3  15   3       1922.53       1953.56        41.84 o                         
   4  15   3       1405.64       1389.83        36.04 o                         
   5  15   3        506.37        581.48        14.52 o                         
   6  15   3        889.53        896.48        22.83 o                         
   7  15   3        339.56        361.48        18.83 o                         
   8  15   3        127.85        139.09        12.54 o                         
   9  15   3        479.26        514.38        22.28 o                         
  10  15   3        113.46        137.10        18.80 o                         
  11  15   3        645.31        637.29        34.57 o                         
  12  15   3         82.16         63.68        18.03 o                         
  13  15   3        624.98        610.92        16.96 o                         
  14  15   3        491.61        536.54        20.13 o                         
 -14  16   3        259.63        239.82        13.12 o                         
 -13  16   3        112.42        126.36        24.13 o                         
 -12  16   3       1375.40       1457.20       138.80 o                         
 -11  16   3         70.37         76.82        13.16 o                         
 -10  16   3        516.62        518.39        20.82 o                         
  -9  16   3       2961.04       3136.05        35.46 o                         
  -8  16   3       1252.10       1303.63        26.40 o                         
  -7  16   3       1309.59       1290.54        20.76 o                         
  -6  16   3       1041.72       1113.05        18.75 o                         
  -5  16   3       2442.63       2486.66        26.58 o                         
  -4  16   3        213.68        234.56        12.51 o                         
  -3  16   3        170.95        171.59        10.07 o                         
  -2  16   3        893.32        987.96        17.33 o                         
  -1  16   3        202.28        203.24        10.85 o                         
   0  16   3        743.38        780.39        11.28 o                         
   1  16   3       1262.33       1299.57        20.01 o                         
   2  16   3       2692.22       2833.42        44.14 o                         
   3  16   3       3347.64       3473.25        56.91 o                         
   4  16   3         63.56         59.17        11.97 o                         
   5  16   3       1404.33       1498.77        33.92 o                         
   6  16   3        512.00        537.18        20.03 o                         
   7  16   3        162.24        157.61        13.16 o                         
   8  16   3        630.35        673.62        19.49 o                         
   9  16   3         59.38         51.29        19.94 o                         
  10  16   3        675.50        642.99        29.21 o                         
  11  16   3         71.21         63.66        25.29 o                         
  12  16   3        199.01        207.33        16.93 o                         
  13  16   3        160.38        167.11        11.09 o                         
 -13  17   3        339.78        339.67        21.50 o                         
 -12  17   3         26.42         44.04        17.59 o                         
 -11  17   3        332.67        355.89        24.77 o                         
 -10  17   3        936.97        996.41        17.83 o                         
  -9  17   3        294.12        282.83        17.91 o                         
  -8  17   3        587.35        581.65        16.45 o                         
  -7  17   3        477.11        503.32        14.65 o                         
  -6  17   3         61.56         58.08        13.10 o                         
  -5  17   3       1530.59       1629.60        27.84 o                         
  -4  17   3        349.51        401.80        13.97 o                         
  -3  17   3        245.32        262.42        12.66 o                         
  -2  17   3       1565.24       1636.25        20.36 o                         
  -1  17   3       3318.69       3380.03        31.19 o                         
   0  17   3        971.49       1062.95        19.52 o                         
   1  17   3       1858.34       1945.84        24.50 o                         
   2  17   3       1071.25       1194.59        19.64 o                         
   3  17   3        441.24        470.25        11.77 o                         
   4  17   3        523.71        509.74        13.76 o                         
   5  17   3        575.64        567.84        14.50 o                         
   6  17   3        776.25        869.59        20.15 o                         
   7  17   3        215.65        259.23        17.88 o                         
   8  17   3        277.12        321.08        21.10 o                         
   9  17   3        544.14        613.25        20.87 o                         
  10  17   3        108.68        113.46        16.10 o                         
  11  17   3        680.81        744.97        22.50 o                         
  12  17   3        127.99        123.50        12.66 o                         
  13  17   3        256.63        245.77        16.65 o                         
 -13  18   3         81.75         82.02         9.51 o                         
 -12  18   3        478.27        496.64        26.45 o                         
 -11  18   3        370.76        382.89        20.58 o                         
 -10  18   3        350.61        346.96        23.08 o                         
  -9  18   3        815.15        791.39        19.20 o                         
  -8  18   3        214.99        219.88        15.97 o                         
  -7  18   3         87.06         61.10        14.09 o                         
  -6  18   3         24.51         37.48        12.75 o                         
  -5  18   3        133.62        129.55        16.97 o                         
  -4  18   3         23.74         16.00        12.04 o                         
  -3  18   3        338.10        375.99        14.22 o                         
  -2  18   3       2576.20       2547.09        56.09 o                         
  -1  18   3        778.94        810.94        17.29 o                         
   0  18   3        801.08        879.05        14.00 o                         
   1  18   3        208.26        237.39        11.48 o                         
   2  18   3       2073.36       2121.56        30.72 o                         
   3  18   3        298.98        348.68        14.31 o                         
   4  18   3         24.46         38.37        13.58 o                         
   5  18   3        258.23        269.24        28.92 o                         
   6  18   3         89.74         99.88        13.77 o                         
   7  18   3        423.82        429.28        21.55 o                         
   8  18   3         54.03         82.64        20.79 o                         
   9  18   3        133.00        150.67        16.02 o                         
  10  18   3        933.81        908.46        28.14 o                         
  11  18   3         70.35         95.09        14.51 o                         
  12  18   3        170.91        148.81        12.12 o                         
 -12  19   3         81.92         81.74        10.06 o                         
 -11  19   3         28.33         56.48        14.19 o                         
 -10  19   3        845.53        941.80        23.76 o                         
  -9  19   3        571.25        567.92        24.70 o                         
  -8  19   3       1411.75       1476.64        69.52 o                         
  -7  19   3        458.01        434.01        18.48 o                         
  -6  19   3        351.74        411.39        19.05 o                         
  -5  19   3        166.51        193.98        17.03 o                         
  -4  19   3         90.24         98.09        12.75 o                         
  -3  19   3        134.81        145.20        12.94 o                         
  -2  19   3         51.82         72.55        16.10 o                         
  -1  19   3        886.74        900.07        21.49 o                         
   0  19   3        514.00        558.32        19.59 o                         
   1  19   3        995.58       1091.67        18.21 o                         
   2  19   3       2833.26       2980.65        35.18 o                         
   3  19   3        184.10        189.07        17.82 o                         
   4  19   3         98.04        129.21        19.76 o                         
   5  19   3        135.49        163.85        17.61 o                         
   6  19   3        456.24        505.40        27.32 o                         
   7  19   3        155.71        157.98        17.59 o                         
   8  19   3          0.46         14.46        18.81 o                         
   9  19   3        248.65        264.12        16.51 o                         
  10  19   3         64.13         82.61        15.53 o                         
  11  19   3        735.69        799.81        61.07 o                         
 -11  20   3        106.49        118.07        22.66 o                         
 -10  20   3        276.42        301.36        15.75 o                         
  -9  20   3        818.95        931.27        28.61 o                         
  -8  20   3          3.03        -14.42        18.74 o                         
  -7  20   3        169.25        145.81        17.12 o                         
  -6  20   3        614.72        685.38        31.46 o                         
  -5  20   3        132.12        140.73        15.44 o                         
  -4  20   3        235.12        270.81        15.49 o                         
  -3  20   3        383.76        465.65        18.27 o                         
  -2  20   3       2312.18       2410.53        39.86 o                         
  -1  20   3        262.61        262.59        23.05 o                         
   0  20   3          6.72        -12.10        16.45 o                         
   1  20   3        396.14        451.18        22.26 o                         
   2  20   3        477.77        507.23        20.84 o                         
   3  20   3       1324.60       1381.26        24.80 o                         
   4  20   3         85.13        116.49        21.71 o                         
   5  20   3        117.56        129.95        17.21 o                         
   6  20   3         10.32         41.22        20.97 o                         
   7  20   3        487.08        552.11        30.60 o                         
   8  20   3        131.15        148.72        17.01 o                         
   9  20   3          9.00         12.24        16.23 o                         
  10  20   3        875.06        880.39        54.96 o                         
 -10  21   3        165.61        167.78        12.75 o                         
  -9  21   3        884.71        881.48        25.19 o                         
  -8  21   3       1179.87       1314.00        32.25 o                         
  -7  21   3        347.33        379.51        28.98 o                         
  -6  21   3         46.87         76.62        28.67 o                         
  -5  21   3        519.66        579.75        33.51 o                         
  -4  21   3         50.72         35.53        18.58 o                         
  -3  21   3        270.15        304.94        20.75 o                         
  -2  21   3         63.66         70.16        20.03 o                         
  -1  21   3        823.65        929.21        53.22 o                         
   0  21   3         67.41         97.56        20.73 o                         
   1  21   3         63.22         90.76        20.42 o                         
   2  21   3       1098.44       1259.67        52.55 o                         
   3  21   3        254.19        244.43        16.94 o                         
   4  21   3         59.69         76.27        15.45 o                         
   5  21   3          3.80        -15.12        17.51 o                         
   6  21   3        222.96        211.83        27.09 o                         
   7  21   3        295.35        288.87        25.19 o                         
   8  21   3        210.25        224.63        13.63 o                         
  -8  22   3          5.83          4.74        14.65 o                         
  -7  22   3        156.49        168.10        20.02 o                         
  -6  22   3        178.34        207.62        23.08 o                         
  -5  22   3        303.91        277.81        26.03 o                         
  -4  22   3        245.42        252.83        27.30 o                         
  -3  22   3        142.56        149.34        26.98 o                         
  -2  22   3        364.44        407.57        20.11 o                         
  -1  22   3        218.66        231.65        18.73 o                         
   0  22   3        207.14        227.14        23.13 o                         
   1  22   3        309.51        306.79        26.66 o                         
   2  22   3        260.84        325.76        18.54 o                         
   3  22   3       1717.01       1872.77        25.95 o                         
   4  22   3        109.46         90.31        16.53 o                         
   5  22   3         23.12         36.13        15.13 o                         
   6  22   3         17.10         19.76        15.39 o                         
  -7  23   3        142.50        139.64        12.23 o                         
  -6  23   3        229.72        211.52        16.97 o                         
  -5  23   3        123.19        126.47        19.29 o                         
  -4  23   3        129.68        141.75        21.08 o                         
  -3  23   3         31.80         32.99        20.76 o                         
  -2  23   3          9.81         23.40        21.39 o                         
  -1  23   3        225.97        234.82        15.44 o                         
   0  23   3        153.29        167.53        21.76 o                         
   1  23   3        229.38        230.96        14.89 o                         
   2  23   3        254.08        329.98        21.82 o                         
   3  23   3         37.38         36.04        17.71 o                         
   4  23   3         19.18         26.14        17.07 o                         
   5  23   3        920.75       1052.53        22.24 o                         
   6  23   3        375.69        436.21        15.70 o                         
  -4  24   3        355.64        414.18        16.23 o                         
  -3  24   3         96.81        132.79        16.55 o                         
  -2  24   3        761.55        843.86        21.92 o                         
  -1  24   3         21.82         29.19        16.44 o                         
   1  24   3         58.99         57.96        14.23 o                         
   2  24   3        202.86        196.76        15.28 o                         
   3  24   3        157.85        171.26        13.49 o                         
   4  24   3        501.77        462.87        13.81 o                         
  -8 -22   4         63.71         67.87        14.75 o                         
  -7 -22   4        151.00        162.62        17.07 o                         
 -10 -21   4         98.12         79.89        12.01 o                         
  -9 -21   4        437.87        453.07        20.34 o                         
  -1 -21   4        120.28        125.31        29.61 o                         
   9 -21   4        244.81        233.23         9.38 o                         
 -10 -20   4         58.38         68.92        17.71 o                         
  -5 -20   4        330.12        251.81        17.54 o                         
  -4 -20   4         77.19         54.65        14.63 o                         
  -3 -20   4        567.03        423.84        17.41 o                         
  -2 -20   4        387.07        313.02        15.27 o                         
  -1 -20   4        376.24        322.53        17.34 o                         
   0 -20   4        108.12        100.17        18.92 o                         
   1 -20   4        973.82        825.02        53.23 o                         
   2 -20   4        193.84        177.02        19.55 o                         
   3 -20   4        165.79        117.72        12.73 o                         
   4 -20   4         41.67         16.86        14.98 o                         
  10 -20   4        111.65        108.02         9.49 o                         
 -12 -19   4        190.81        177.92         9.11 o                         
 -11 -19   4        431.21        436.52        20.23 o                         
 -10 -19   4        583.63        711.49        24.77 o                         
  -9 -19   4        250.73        264.53        24.98 o                         
  -7 -19   4         16.23          4.64        12.90 o                         
  -6 -19   4         10.76          8.38        12.39 o                         
  -5 -19   4        469.99        351.26        17.74 o                         
  -4 -19   4         54.19         46.26        13.96 o                         
  -3 -19   4         49.31         51.04        14.11 o                         
  -2 -19   4        650.76        522.34        18.91 o                         
  -1 -19   4         75.58         63.37        15.79 o                         
   0 -19   4       1208.24       1026.26        25.71 o                         
   1 -19   4       1070.54        932.90        42.93 o                         
   2 -19   4         85.36         67.89        22.09 o                         
   3 -19   4        463.08        383.15        31.04 o                         
   4 -19   4        536.45        406.56        47.13 o                         
   5 -19   4        104.34         72.33        13.48 o                         
   6 -19   4        330.30        212.90        20.87 o                         
   8 -19   4        721.92        690.83        21.50 o                         
   9 -19   4        269.77        254.41        15.18 o                         
  10 -19   4        842.92        701.26        14.33 o                         
 -13 -18   4        159.19        144.24        17.81 o                         
 -12 -18   4         53.92         60.01        12.15 o                         
 -11 -18   4        264.92        262.30        26.45 o
[truncated: 1,124,281 more chars]
